# Supplementary material for: Analysis of Gene Regulatory Network and Transcription Factors in Different Tissues of the Stropharia rugosoannulata Fruiting Body
Source: J Fungi (Basel). 2025 Feb 7;11(2):123. doi: 10.3390/jof11020123 (PMC11856722; doi:10.3390/jof11020123)
Supplement: Supplementary file 1 [file jof-11-00123-s001.zip]

Archive with 9 entries (8 files):
- jof-3422908-supplementary/
- jof-3422908-supplementary/Figure S1.emf
- jof-3422908-supplementary/Table S1.xls
- jof-3422908-supplementary/Table S2.xls
- jof-3422908-supplementary/Table S3.xls
- jof-3422908-supplementary/Table S4.xlsx
- jof-3422908-supplementary/Table S5.xlsx
- jof-3422908-supplementary/Table S6.xls
- jof-3422908-supplementary/Table S7.xlsx
