# Supplementary material for: Analysis of Gene Regulatory Network and Transcription Factors in Different Tissues of the Stropharia rugosoannulata Fruiting Body
Source: J Fungi (Basel). 2025 Feb 7;11(2):123. doi: 10.3390/jof11020123 (PMC11856722; doi:10.3390/jof11020123)
Supplement: Supplementary file 1 [file jof-11-00123-s001.zip › jof-3422908-supplementary/Table S1.xls]

## Sheet: Sheet1
Strain	sequencing platforms	Genome Size (Mbp)	Scaffold	Scaffold N50	genes	Genome assembly	Genome annotation	Publication
				(Mbp)		(GenBank)
A15	Illumina +	47.9	20	3.64	12752	-	-	2022
	Nanopore
S68	Illumina +	48.3	21	2.96	11750	-	-	2022
	PacBio SMRT
QGU27	Illumina +	48	20	3.73	15726	GCA_028532985.1	https:// doi.org/10.6084/m9.figshare.20324016	2023
	Nanopore
