# Supplementary material for: Analysis of Gene Regulatory Network and Transcription Factors in Different Tissues of the Stropharia rugosoannulata Fruiting Body
Source: J Fungi (Basel). 2025 Feb 7;11(2):123. doi: 10.3390/jof11020123 (PMC11856722; doi:10.3390/jof11020123)
Supplement: Supplementary file 1 [file jof-11-00123-s001.zip › jof-3422908-supplementary/Table S2.xls]

## Sheet: Integrated_Function.anno
#GeneID	COG_class	COG_class_annotation	GO_annotation	KEGG_annotation	KEGG_pathway_annotation	KOG_class	KOG_class_annotation	Pfam_annotation	Swiss-Prot_annotation	eggNOG_class	eggNOG_class_annotation	NR_annotation
SrGene14020	--	--	Cellular Component: integral component of membrane (GO:0016021);;	--	--	--	--	--	--	--	--	hypothetical protein HYPSUDRAFT_91076 [Hypholoma sublateritium FD-334 SS-4]
SrGene03724	--	--	Molecular Function: metalloendopeptidase activity (GO:0004222);;	K08646|5.9e-121|lbc:LACBIDRAFT_301285|K08646 peptidyl-Lys metalloendopeptidase [EC:3.4.24.20] | (RefSeq) deuterolysin M35 metalloprotease	--	--	--	Lysine-specific metallo-endopeptidase	Peptidyl-Lys metalloendopeptidase OS=Grifola frondosa OX=5627 GN=MEP PE=1 SV=2	O	Posttranslational modification, protein turnover, chaperones	hypothetical protein HYPSUDRAFT_128952 [Hypholoma sublateritium FD-334 SS-4]
SrGene09314	[E]	Amino acid transport and metabolism	Molecular Function: glutamate-ammonia ligase activity (GO:0004356);; Biological Process: nitrogen compound metabolic process (GO:0006807);;	K01915|2.7e-15|psq:PUNSTDRAFT_135845|K01915 glutamine synthetase [EC:6.3.1.2] | (RefSeq) glutamine synthetase/guanido kinase	Arginine biosynthesis (ko00220);; Alanine, aspartate and glutamate metabolism (ko00250);; Glyoxylate and dicarboxylate metabolism (ko00630);; Nitrogen metabolism (ko00910);; Biosynthesis of amino acids (ko01230)	--	--	Glutamine synthetase, catalytic domain	Protein fluG OS=Emericella nidulans (strain FGSC A4 / ATCC 38163 / CBS 112.46 / NRRL 194 / M139) OX=227321 GN=fluG PE=1 SV=1	E	Amino acid transport and metabolism	hypothetical protein CVT26_004064 [Gymnopilus dilepis]
SrGene03797	--	--	--	--	--	--	--	--	--	--	--	hypothetical protein HYPSUDRAFT_64615 [Hypholoma sublateritium FD-334 SS-4]
SrGene02473	--	--	--	K15440|3.4e-30|ppl:POSPLDRAFT_92092|K15440 tRNA-specific adenosine deaminase 1 [EC:3.5.4.34] | (RefSeq) predicted protein	--	--	--	--	--	--	--	hypothetical protein HYPSUDRAFT_60974 [Hypholoma sublateritium FD-334 SS-4]
SrGene02655	--	--	--	--	--	--	--	--	--	--	--	hypothetical protein HYPSUDRAFT_60796 [Hypholoma sublateritium FD-334 SS-4]
SrGene02024	[E]	Amino acid transport and metabolism	Molecular Function: GTPase activity (GO:0003924);; Molecular Function: GTP binding (GO:0005525);; Cellular Component: integral component of membrane (GO:0016021);; Molecular Function: transmembrane transporter activity (GO:0022857);;	K03243|2.4e-222|gtr:GLOTRDRAFT_136529|K03243 translation initiation factor 5B | (RefSeq) hypothetical protein	RNA transport (ko03013)	[E]	Amino acid transport and metabolism	Amino acid permease	Uncharacterized amino-acid permease C794.03 OS=Schizosaccharomyces pombe (strain 972 / ATCC 24843) OX=284812 GN=SPCC794.03 PE=2 SV=1	E	Amino acid transport and metabolism	hypothetical protein HYPSUDRAFT_140306 [Hypholoma sublateritium FD-334 SS-4]
SrGene09987	--	--	--	--	--	--	--	CxC5 like cysteine cluster associated with KDZ transposases	--	--	--	hypothetical protein FA15DRAFT_734843 [Coprinopsis marcescibilis]
SrGene08425	--	--	Molecular Function: RNA binding (GO:0003723);; Molecular Function: pseudouridine synthase activity (GO:0009982);; Biological Process: tRNA pseudouridine synthesis (GO:0031119);;	K06173|1.8e-57|cci:CC1G_00909|K06173 tRNA pseudouridine38-40 synthase [EC:5.4.99.12] | (RefSeq) pseudouridylate synthase	--	--	--	--	tRNA pseudouridine synthase 1 OS=Candida glabrata (strain ATCC 2001 / CBS 138 / JCM 3761 / NBRC 0622 / NRRL Y-65) OX=284593 GN=PUS1 PE=3 SV=1	J	Translation, ribosomal structure and biogenesis	hypothetical protein HYPSUDRAFT_34400 [Hypholoma sublateritium FD-334 SS-4]
SrGene04427	--	--	Cellular Component: Ino80 complex (GO:0031011);;	K11675|3.4e-96|lbc:LACBIDRAFT_300851|K11675 Ino eighty subunit 1 | (RefSeq) hypothetical protein	--	--	--	--	Ino eighty subunit 1 OS=Emericella nidulans (strain FGSC A4 / ATCC 38163 / CBS 112.46 / NRRL 194 / M139) OX=227321 GN=AN10560 PE=3 SV=1	S	Function unknown	hypothetical protein GALMADRAFT_233869 [Galerina marginata CBS 339.88]
SrGene01767	[E]	Amino acid transport and metabolism	Cellular Component: integral component of membrane (GO:0016021);; Molecular Function: transmembrane transporter activity (GO:0022857);;	K13868|1.2e-239|tvs:TRAVEDRAFT_172358|K13868 solute carrier family 7 (L-type amino acid transporter), member 9/15 | (RefSeq) amino acid transporter	--	[E]	Amino acid transport and metabolism	Amino acid permease	High-affinity methionine permease OS=Saccharomyces cerevisiae (strain ATCC 204508 / S288c) OX=559292 GN=MUP1 PE=1 SV=1	E	Amino acid transport and metabolism	hypothetical protein HYPSUDRAFT_207620 [Hypholoma sublateritium FD-334 SS-4]
SrGene15009	--	--	Molecular Function: molecular_function (GO:0003674);; Molecular Function: catalytic activity (GO:0003824);; Cellular Component: cellular_component (GO:0005575);; Cellular Component: intracellular (GO:0005622);; Cellular Component: obsolete cell (GO:0005623);; Cellular Component: cytoplasm (GO:0005737);; Cellular Component: cell cortex (GO:0005938);; Cellular Component: obsolete intracellular part…	--	--	--	--	Universal stress protein family	Universal stress protein A family protein C25B2.10 OS=Schizosaccharomyces pombe (strain 972 / ATCC 24843) OX=284812 GN=SPBC25B2.10 PE=1 SV=1	T	Signal transduction mechanisms	hypothetical protein M413DRAFT_449259 [Hebeloma cylindrosporum h7]
SrGene04110	[J]	Translation, ribosomal structure and biogenesis	Molecular Function: structural constituent of ribosome (GO:0003735);; Biological Process: translation (GO:0006412);; Cellular Component: large ribosomal subunit (GO:0015934);;	K02911|8.8e-33|hir:HETIRDRAFT_244066|K02911 large subunit ribosomal protein L32 | (RefSeq) hypothetical protein	Ribosome (ko03010)	[J]	Translation, ribosomal structure and biogenesis	Ribosomal L32p protein family	Probable 54S ribosomal protein L32, mitochondrial OS=Schizosaccharomyces pombe (strain 972 / ATCC 24843) OX=284812 GN=mrpl32 PE=3 SV=1	J	Translation, ribosomal structure and biogenesis	hypothetical protein D9619_003224 [Psilocybe cf. subviscida]
SrGene03943	--	--	Cellular Component: integral component of membrane (GO:0016021);; Molecular Function: transmembrane transporter activity (GO:0022857);;	--	--	--	--	Major Facilitator Superfamily	--	--	--	hypothetical protein HYPSUDRAFT_64204 [Hypholoma sublateritium FD-334 SS-4]
NewGene_84	--	--	--	K21440|2.41e-30|glz:GLAREA_05160|K21440 ankyrin repeat domain-containing protein 50 | (RefSeq) Ankyrin repeat-containing protein	--	--	--	Heterokaryon incompatibility protein (HET)	Vegetative incompatibility protein HET-E-1 OS=Podospora anserina OX=2587412 GN=HET-E1 PE=4 SV=1	--	--	hypothetical protein HYPSUDRAFT_44909 [Hypholoma sublateritium FD-334 SS-4]
SrGene03236	--	--	Molecular Function: peroxidase activity (GO:0004601);; Biological Process: response to oxidative stress (GO:0006979);; Molecular Function: heme binding (GO:0020037);; Molecular Function: metal ion binding (GO:0046872);;	K00428|6.6e-10|yli:YALI0F20504g|K00428 cytochrome c peroxidase [EC:1.11.1.5] | (RefSeq) YALI0F20504p	--	--	--	Peroxidase	WSC domain-containing protein ARB_07870 OS=Arthroderma benhamiae (strain ATCC MYA-4681 / CBS 112371) OX=663331 GN=ARB_07870 PE=1 SV=1	E	Amino acid transport and metabolism	hypothetical protein HYPSUDRAFT_68114 [Hypholoma sublateritium FD-334 SS-4]
SrGene09412	[O]	Posttranslational modification, protein turnover, chaperones	Biological Process: base-excision repair (GO:0006284);; Cellular Component: integral component of membrane (GO:0016021);; Molecular Function: hydrolase activity (GO:0016787);; Molecular Function: 4 iron, 4 sulfur cluster binding (GO:0051539);;	K09531|5.7e-129|lbc:LACBIDRAFT_318663|K09531 DnaJ homolog subfamily C member 11 | (RefSeq) hypothetical protein	--	[O]	Posttranslational modification, protein turnover, chaperones	Domain of unknown function (DUF3395)	Uncharacterized J domain-containing protein C63.03 OS=Schizosaccharomyces pombe (strain 972 / ATCC 24843) OX=284812 GN=SPCC63.03 PE=3 SV=2	O	Posttranslational modification, protein turnover, chaperones	hypothetical protein HYPSUDRAFT_147423 [Hypholoma sublateritium FD-334 SS-4]
SrGene07539	--	--	--	--	--	--	--	LysM domain	--	S	Function unknown	hypothetical protein HYPSUDRAFT_47701 [Hypholoma sublateritium FD-334 SS-4]
SrGene02587	[L]	Replication, recombination and repair	Molecular Function: nucleic acid binding (GO:0003676);; Molecular Function: helicase activity (GO:0004386);; Molecular Function: ATP binding (GO:0005524);;	K14778|2.6e-195|dsq:DICSQDRAFT_135054|K14778 ATP-dependent RNA helicase DDX49/DBP8 [EC:3.6.4.13] | (RefSeq) DEAD-domain-containing protein	--	[A]	RNA processing and modification	DEAD/DEAH box helicase	ATP-dependent RNA helicase DBP8 OS=Cryptococcus neoformans var. neoformans serotype D (strain B-3501A) OX=283643 GN=DBP8 PE=3 SV=1	A	RNA processing and modification	hypothetical protein CVT25_003424 [Psilocybe cyanescens]
SrGene01562	--	--	--	--	--	--	--	--	--	--	--	hypothetical protein HYPSUDRAFT_196875 [Hypholoma sublateritium FD-334 SS-4]
SrGene09694	--	--	Cellular Component: integral component of membrane (GO:0016021);;	--	--	--	--	--	--	--	--	hypothetical protein D9619_004440 [Psilocybe cf. subviscida]
SrGene13336	--	--	Molecular Function: protein binding (GO:0005515);;	--	--	--	--	Glutathione S-transferase, N-terminal domain	--	O	Posttranslational modification, protein turnover, chaperones	hypothetical protein HYPSUDRAFT_139020 [Hypholoma sublateritium FD-334 SS-4]
SrGene14104	--	--	--	--	--	--	--	--	--	--	--	hypothetical protein M413DRAFT_17932 [Hebeloma cylindrosporum h7]
SrGene11325	[G]	Carbohydrate transport and metabolism	Cellular Component: integral component of membrane (GO:0016021);; Molecular Function: transmembrane transporter activity (GO:0022857);;	K08712|4.0e-70|ure:UREG_04691|K08712 ATP-binding cassette, subfamily G (WHITE), member 2, SNQ2 | (RefSeq) similar to ABC transporter	ABC transporters (ko02010)	[G]	Carbohydrate transport and metabolism	Major Facilitator Superfamily	MFS transporter prlL OS=Fungal sp. (strain NRRL 50135) OX=1547289 GN=prlL PE=3 SV=1	G	Carbohydrate transport and metabolism	hypothetical protein HYPSUDRAFT_42307 [Hypholoma sublateritium FD-334 SS-4]
SrGene05341	--	--	--	--	--	--	--	--	--	--	--	hypothetical protein HYPSUDRAFT_83948 [Hypholoma sublateritium FD-334 SS-4]
SrGene01890	--	--	Biological Process: reproduction (GO:0000003);; Cellular Component: Golgi membrane (GO:0000139);; Biological Process: microtubule cytoskeleton organization (GO:0000226);; Biological Process: developmental process involved in reproduction (GO:0003006);; Molecular Function: molecular_function (GO:0003674);; Molecular Function: transporter activity (GO:0005215);; Molecular Function: lipid transporte…	K08254|6.7e-38|cci:CC1G_03016|K08254 glucan endo-1,3-alpha-glucosidase [EC:3.2.1.59] | (RefSeq) SEC14 cytosolic factor	--	[I]	Lipid transport and metabolism	CRAL/TRIO domain	Sec14 cytosolic factor OS=Schizosaccharomyces pombe (strain 972 / ATCC 24843) OX=284812 GN=sec14 PE=4 SV=1	I	Lipid transport and metabolism	hypothetical protein HYPSUDRAFT_45559 [Hypholoma sublateritium FD-334 SS-4]
SrGene06191	--	--	Cellular Component: endoplasmic reticulum membrane (GO:0005789);; Cellular Component: integral component of membrane (GO:0016021);; Biological Process: protein N-linked glycosylation via asparagine (GO:0018279);;	K12670|6.9e-175|lbc:LACBIDRAFT_315784|K12670 oligosaccharyltransferase complex subunit beta | (RefSeq) WBP1; oligosaccharyl transferase beta subunit	N-Glycan biosynthesis (ko00510);; Various types of N-glycan biosynthesis (ko00513);; Protein processing in endoplasmic reticulum (ko04141)	[O]	Posttranslational modification, protein turnover, chaperones	Oligosaccharyltransferase 48 kDa subunit beta	--	G	Carbohydrate transport and metabolism	hypothetical protein HYPSUDRAFT_758391 [Hypholoma sublateritium FD-334 SS-4]
SrGene07518	--	--	--	--	--	--	--	--	--	--	--	hypothetical protein CVT26_011171 [Gymnopilus dilepis]
NewGene_2775	--	--	--	--	--	--	--	--	--	--	--	hypothetical protein HYPSUDRAFT_40800 [Hypholoma sublateritium FD-334 SS-4]
SrGene06877	[R]	General function prediction only	Molecular Function: protein-arginine N-methyltransferase activity (GO:0016274);;	K02516|2.3e-298|abv:AGABI2DRAFT218502|K02516 type II protein arginine methyltransferase [EC:2.1.1.320] | (RefSeq) AGABI2DRAFT_218502; hypothetical protein	RNA transport (ko03013);; MAPK signaling pathway - yeast (ko04011);; Cell cycle - yeast (ko04111)	[D]	Cell cycle control, cell division, chromosome partitioning	PRMT5 TIM barrel domain	Protein arginine N-methyltransferase skb1 OS=Schizosaccharomyces pombe (strain 972 / ATCC 24843) OX=284812 GN=skb1 PE=1 SV=2	H	Coenzyme transport and metabolism	hypothetical protein HYPSUDRAFT_66634 [Hypholoma sublateritium FD-334 SS-4]
SrGene04511	--	--	Molecular Function: nucleic acid binding (GO:0003676);; Biological Process: rRNA processing (GO:0006364);; Molecular Function: 3'-5' exonuclease activity (GO:0008408);;	K18327|1.1e-77|lbc:LACBIDRAFT_242884|K18327 RNA exonuclease 4 [EC:3.1.-.-] | (RefSeq) hypothetical protein	--	[L]	Replication, recombination and repair	Exonuclease	RNA exonuclease 4 OS=Neosartorya fumigata (strain ATCC MYA-4609 / Af293 / CBS 101355 / FGSC A1100) OX=330879 GN=rex4 PE=3 SV=1	L	Replication, recombination and repair	hypothetical protein HYPSUDRAFT_154475 [Hypholoma sublateritium FD-334 SS-4]
SrGene10683	--	--	Cellular Component: mitochondrial matrix (GO:0005759);; Biological Process: mitochondrial electron transport, succinate to ubiquinone (GO:0006121);; Biological Process: protein-FAD linkage (GO:0018293);;	K18168|3.0e-56|mrr:Moror_10365|K18168 succinate dehydrogenase assembly factor 2 | (RefSeq) mitochondrion protein	--	[S]	Function unknown	Flavinator of succinate dehydrogenase	Succinate dehydrogenase assembly factor 2, mitochondrial OS=Cryptococcus neoformans var. neoformans serotype D (strain B-3501A) OX=283643 GN=CNBA4490 PE=3 SV=1	S	Function unknown	hypothetical protein M413DRAFT_16542 [Hebeloma cylindrosporum h7]
SrGene08538	[E]	Amino acid transport and metabolism	Molecular Function: methylenetetrahydrofolate reductase (NAD(P)H) activity (GO:0004489);; Biological Process: methionine biosynthetic process (GO:0009086);; Biological Process: tetrahydrofolate interconversion (GO:0035999);;	K00297|0.0e+00|lbc:LACBIDRAFT_182479|K00297 methylenetetrahydrofolate reductase (NADPH) [EC:1.5.1.20] | (RefSeq) hypothetical protein	One carbon pool by folate (ko00670);; Carbon metabolism (ko01200)	[E]	Amino acid transport and metabolism	Methylenetetrahydrofolate reductase	Methylenetetrahydrofolate reductase 1 OS=Schizosaccharomyces pombe (strain 972 / ATCC 24843) OX=284812 GN=met9 PE=1 SV=1	E	Amino acid transport and metabolism	hypothetical protein HYPSUDRAFT_1091323 [Hypholoma sublateritium FD-334 SS-4]
SrGene01197	--	--	--	--	--	--	--	--	--	S	Function unknown	predicted protein [Mycena chlorophos]
SrGene15091	--	--	--	--	--	--	--	Conidiation protein 6	--	S	Function unknown	hypothetical protein BDN72DRAFT_960877 [Pluteus cervinus]
SrGene13661	--	--	Cellular Component: integral component of membrane (GO:0016021);;	--	--	--	--	--	--	--	--	hypothetical protein HYPSUDRAFT_207280 [Hypholoma sublateritium FD-334 SS-4]
SrGene05798	--	--	Cellular Component: nucleosome (GO:0000786);; Molecular Function: DNA binding (GO:0003677);; Biological Process: nucleosome assembly (GO:0006334);; Cellular Component: host cell nucleus (GO:0042025);;	K11275|1.8e-30|abp:AGABI1DRAFT125427|K11275 histone H1/5 | (RefSeq) AGABI1DRAFT_125427; hypothetical protein	--	--	--	linker histone H1 and H5 family	--	B	Chromatin structure and dynamics	hypothetical protein GALMADRAFT_607330 [Galerina marginata CBS 339.88]
SrGene00682	[T]	Signal transduction mechanisms	Molecular Function: protein serine/threonine kinase activity (GO:0004674);; Molecular Function: ATP binding (GO:0005524);;	K21157|3.2e-108|abv:AGABI2DRAFT204748|K21157 SNF1-activating kinase 1 [EC:2.7.11.1] | (RefSeq) AGABI2DRAFT_204748; hypothetical protein	Autophagy - yeast (ko04138)	[T]	Signal transduction mechanisms	Protein kinase domain	Serine/threonine-protein kinase ssp1 OS=Schizosaccharomyces pombe (strain 972 / ATCC 24843) OX=284812 GN=ssp1 PE=1 SV=1	T	Signal transduction mechanisms	hypothetical protein HYPSUDRAFT_633548 [Hypholoma sublateritium FD-334 SS-4]
SrGene05307	--	--	--	--	--	[T]	Signal transduction mechanisms	Phosducin	--	T	Signal transduction mechanisms	hypothetical protein HYPSUDRAFT_35524 [Hypholoma sublateritium FD-334 SS-4]
SrGene05651	[P]	Inorganic ion transport and metabolism	Molecular Function: secondary active sulfate transmembrane transporter activity (GO:0008271);; Cellular Component: integral component of membrane (GO:0016021);;	K14708|2.4e-297|lbc:LACBIDRAFT_232756|K14708 solute carrier family 26 (sodium-independent sulfate anion transporter), member 11 | (RefSeq) sulfate permease	--	[P]	Inorganic ion transport and metabolism	Sulfate permease family	Probable sulfate permease C3H7.02 OS=Schizosaccharomyces pombe (strain 972 / ATCC 24843) OX=284812 GN=SPBC3H7.02 PE=3 SV=1	P	Inorganic ion transport and metabolism	hypothetical protein HYPSUDRAFT_130972 [Hypholoma sublateritium FD-334 SS-4]
SrGene02235	[H]	Coenzyme transport and metabolism	Biological Process: cellular protein modification process (GO:0006464);; Molecular Function: ubiquitin-like modifier activating enzyme activity (GO:0008641);;	K03178|0.0e+00|cci:CC1G_14580|K03178 ubiquitin-activating enzyme E1 [EC:6.2.1.45] | (RefSeq) ubiquitin activating enzyme	Ubiquitin mediated proteolysis (ko04120)	[O]	Posttranslational modification, protein turnover, chaperones	ThiF family	Ubiquitin-activating enzyme E1 1 OS=Schizosaccharomyces pombe (strain 972 / ATCC 24843) OX=284812 GN=ptr3 PE=1 SV=1	O	Posttranslational modification, protein turnover, chaperones	hypothetical protein HYPSUDRAFT_65431 [Hypholoma sublateritium FD-334 SS-4]
SrGene02381	--	--	Biological Process: protein transport to vacuole involved in ubiquitin-dependent protein catabolic process via the multivesicular body sorting pathway (GO:0043328);;	K12193|2.2e-69|lbc:LACBIDRAFT_183282|K12193 charged multivesicular body protein 3 | (RefSeq) vacuolar sorting protein VPS24	Endocytosis (ko04144)	[U]	Intracellular trafficking, secretion, and vesicular transport	Snf7	Vacuolar protein sorting-associated protein 24 OS=Schizosaccharomyces pombe (strain 972 / ATCC 24843) OX=284812 GN=vps24 PE=3 SV=1	U	Intracellular trafficking, secretion, and vesicular transport	hypothetical protein HYPSUDRAFT_32361 [Hypholoma sublateritium FD-334 SS-4]
SrGene15292	[H]	Coenzyme transport and metabolism	Molecular Function: 2-amino-4-hydroxy-6-hydroxymethyldihydropteridine diphosphokinase activity (GO:0003848);; Molecular Function: dihydroneopterin aldolase activity (GO:0004150);; Biological Process: folic acid-containing compound biosynthetic process (GO:0009396);;	K13939|1.7e-203|mrr:Moror_15039|K13939 dihydroneopterin aldolase / 2-amino-4-hydroxy-6-hydroxymethyldihydropteridine diphosphokinase / dihydropteroate synthase [EC:4.1.2.25 2.7.6.3 2.5.1.15] | (RefSeq) folic acid synthesis protein	Folate biosynthesis (ko00790)	[H]	Coenzyme transport and metabolism	Pterin binding enzyme	Folic acid synthesis protein fol1 OS=Pneumocystis carinii OX=4754 GN=fol1 PE=1 SV=1	H	Coenzyme transport and metabolism	hypothetical protein HYPSUDRAFT_64899 [Hypholoma sublateritium FD-334 SS-4]
SrGene02777	--	--	--	--	--	--	--	--	--	--	--	hypothetical protein HYPSUDRAFT_196158 [Hypholoma sublateritium FD-334 SS-4]
SrGene13586	[J]	Translation, ribosomal structure and biogenesis	Molecular Function: structural constituent of ribosome (GO:0003735);; Biological Process: translation (GO:0006412);; Cellular Component: small ribosomal subunit (GO:0015935);; Molecular Function: rRNA binding (GO:0019843);;	--	--	--	--	S4 domain	37S ribosomal protein S4-like, mitochondrial OS=Schizosaccharomyces pombe (strain 972 / ATCC 24843) OX=284812 GN=nam9 PE=2 SV=1	J	Translation, ribosomal structure and biogenesis	hypothetical protein HYPSUDRAFT_45445 [Hypholoma sublateritium FD-334 SS-4]
SrGene04086	--	--	Cellular Component: integral component of membrane (GO:0016021);;	K10742|3.4e-14|cthr:CTHT_0042860|K10742 DNA replication ATP-dependent helicase Dna2 [EC:3.6.4.12] | (RefSeq) DNA replication ATP-dependent helicase dna2-like protein	DNA replication (ko03030)	--	--	ESSS subunit of NADH:ubiquinone oxidoreductase (complex I)	--	S	Function unknown	hypothetical protein HYPSUDRAFT_211092 [Hypholoma sublateritium FD-334 SS-4]
SrGene01279	--	--	Cellular Component: integral component of membrane (GO:0016021);;	--	--	--	--	--	--	--	--	hypothetical protein HYPSUDRAFT_805683 [Hypholoma sublateritium FD-334 SS-4]
SrGene10295	--	--	Molecular Function: nucleic acid binding (GO:0003676);; Molecular Function: 3'-5' exonuclease activity (GO:0008408);;	K18740|5.6e-62|lbc:LACBIDRAFT_189721|K18740 exonuclease 3'-5' domain-containing protein 1 | (RefSeq) hypothetical protein	--	--	--	3'-5' exonuclease	--	--	--	hypothetical protein HYPSUDRAFT_146291 [Hypholoma sublateritium FD-334 SS-4]
SrGene12823	--	--	Cellular Component: cytoplasm (GO:0005737);;	--	--	--	--	Salt tolerance down-regulator	Stress response protein NST1 OS=Ustilago maydis (strain 521 / FGSC 9021) OX=237631 GN=NST1 PE=3 SV=2	Z	Cytoskeleton	hypothetical protein HYPSUDRAFT_65202 [Hypholoma sublateritium FD-334 SS-4]
SrGene08437	--	--	Cellular Component: ubiquitin ligase complex (GO:0000151);; Molecular Function: molecular_function (GO:0003674);; Molecular Function: binding (GO:0005488);; Molecular Function: protein binding (GO:0005515);; Cellular Component: cellular_component (GO:0005575);; Cellular Component: intracellular (GO:0005622);; Cellular Component: obsolete cell (GO:0005623);; Biological Process: cellular protein mo…	K10295|1.8e-120|abp:AGABI1DRAFT70096|K10295 F-box protein 9 | (RefSeq) AGABI1DRAFT_70096; hypothetical protein	--	[R]	General function prediction only	F-box domain	F-box protein HRT3 OS=Saccharomyces cerevisiae (strain ATCC 204508 / S288c) OX=559292 GN=HRT3 PE=1 SV=1	S	Function unknown	hypothetical protein HYPSUDRAFT_796878 [Hypholoma sublateritium FD-334 SS-4]
SrGene10950	--	--	--	--	--	--	--	--	--	--	--	hypothetical protein EW146_g6864 [Bondarzewia mesenterica]
SrGene08798	--	--	Cellular Component: integral component of membrane (GO:0016021);;	--	--	--	--	--	--	--	--	hypothetical protein HYPSUDRAFT_36570 [Hypholoma sublateritium FD-334 SS-4]
SrGene15375	--	--	Cellular Component: MICOS complex (GO:0061617);;	K17784|1.5e-36|lbc:LACBIDRAFT_317224|K17784 mitochondrial inner membrane organizing system protein 1 | (RefSeq) hypothetical protein	--	[S]	Function unknown	Domain of unknown function (DUF543)	MICOS complex subunit MIC10 OS=Ashbya gossypii (strain ATCC 10895 / CBS 109.51 / FGSC 9923 / NRRL Y-1056) OX=284811 GN=MIC10 PE=3 SV=1	S	Function unknown	hypothetical protein GALMADRAFT_246212 [Galerina marginata CBS 339.88]
SrGene11676	--	--	Cellular Component: nucleus (GO:0005634);;	--	--	[R]	General function prediction only	F/Y-rich N-terminus	--	S	Function unknown	hypothetical protein CVT25_000939 [Psilocybe cyanescens]
SrGene04780	[E]	Amino acid transport and metabolism	Molecular Function: serine-type carboxypeptidase activity (GO:0004185);;	K13289|9.9e-204|lbc:LACBIDRAFT_295014|K13289 cathepsin A (carboxypeptidase C) [EC:3.4.16.5] | (RefSeq) LbPR_S2; serine carboxypeptidase	--	[OE]	Posttranslational modification, protein turnover, chaperones;; Amino acid transport and metabolism	Serine carboxypeptidase	Carboxypeptidase Y homolog A OS=Paracoccidioides brasiliensis (strain Pb18) OX=502780 GN=CPYA PE=3 SV=1	--	--	hypothetical protein HYPSUDRAFT_48669 [Hypholoma sublateritium FD-334 SS-4]
SrGene06557	--	--	Molecular Function: protein serine/threonine phosphatase inhibitor activity (GO:0004865);;	K17553|1.1e-24|sla:SERLADRAFT_467204|K17553 protein phosphatase 1 regulatory subunit 11 | (RefSeq) hypothetical protein	--	[S]	Function unknown	Protein phosphatase inhibitor	Type 1 phosphatases regulator YPI1 OS=Laccaria bicolor (strain S238N-H82 / ATCC MYA-4686) OX=486041 GN=YPI1 PE=3 SV=1	S	Function unknown	hypothetical protein HYPSUDRAFT_44002 [Hypholoma sublateritium FD-334 SS-4]
SrGene15066	--	--	Cellular Component: integral component of membrane (GO:0016021);;	--	--	--	--	--	--	--	--	hypothetical protein CVT26_011907 [Gymnopilus dilepis]
SrGene11348	--	--	Biological Process: ubiquitin-dependent protein catabolic process (GO:0006511);; Molecular Function: ubiquitin protein ligase activity (GO:0061630);;	K10591|0.0e+00|lbc:LACBIDRAFT_309180|K10591 E3 ubiquitin-protein ligase NEDD4 [EC:2.3.2.26] | (RefSeq) hypothetical protein	MAPK signaling pathway - yeast (ko04011);; Ubiquitin mediated proteolysis (ko04120);; Endocytosis (ko04144)	[O]	Posttranslational modification, protein turnover, chaperones	HECT-domain (ubiquitin-transferase)	E3 ubiquitin-protein ligase RSP5 OS=Chaetomium thermophilum (strain DSM 1495 / CBS 144.50 / IMI 039719) OX=759272 GN=RSP5 PE=3 SV=2	H	Coenzyme transport and metabolism	hypothetical protein HYPSUDRAFT_141061 [Hypholoma sublateritium FD-334 SS-4]
SrGene03774	[E]	Amino acid transport and metabolism	--	K15530|2.5e-80|hir:HETIRDRAFT_163550|K15530 rhamnogalacturonan acetylesterase [EC:3.1.1.86] | (RefSeq) carbohydrate esterase family 12 protein	--	--	--	GDSL-like Lipase/Acylhydrolase family	Rhamnogalacturonan acetylesterase OS=Aspergillus aculeatus OX=5053 GN=rha1 PE=1 SV=1	S	Function unknown	carbohydrate esterase family 12 protein [Hypholoma sublateritium FD-334 SS-4]
SrGene01509	--	--	--	--	--	--	--	Ser-Thr-rich glycosyl-phosphatidyl-inositol-anchored membrane family	--	--	--	hypothetical protein OBBRIDRAFT_798661 [Obba rivulosa]
SrGene13236	--	--	Molecular Function: NEDD8 activating enzyme activity (GO:0019781);; Biological Process: protein neddylation (GO:0045116);;	K04532|5.3e-214|lbc:LACBIDRAFT_308847|K04532 amyloid beta precursor protein binding protein 1 | (RefSeq) hypothetical protein	--	[O]	Posttranslational modification, protein turnover, chaperones	ThiF family	NEDD8-activating enzyme E1 regulatory subunit OS=Schizosaccharomyces pombe (strain 972 / ATCC 24843) OX=284812 GN=uba5 PE=3 SV=2	O	Posttranslational modification, protein turnover, chaperones	hypothetical protein HYPSUDRAFT_40855 [Hypholoma sublateritium FD-334 SS-4]
SrGene00730	--	--	Cellular Component: integral component of membrane (GO:0016021);;	--	--	--	--	--	--	--	--	hypothetical protein HYPSUDRAFT_33597 [Hypholoma sublateritium FD-334 SS-4]
SrGene00134	[O]	Posttranslational modification, protein turnover, chaperones	Molecular Function: nucleotide binding (GO:0000166);; Molecular Function: adenyl-nucleotide exchange factor activity (GO:0000774);; Molecular Function: molecular_function (GO:0003674);; Molecular Function: binding (GO:0005488);; Molecular Function: ATP binding (GO:0005524);; Cellular Component: cellular_component (GO:0005575);; Cellular Component: intracellular (GO:0005622);; Cellular Component: …	K09489|0.0e+00|lbc:LACBIDRAFT_189161|K09489 heat shock 70kDa protein 4 | (RefSeq) hypothetical protein	--	[O]	Posttranslational modification, protein turnover, chaperones	Hsp70 protein	Heat shock protein hsp88 OS=Neurospora crassa (strain ATCC 24698 / 74-OR23-1A / CBS 708.71 / DSM 1257 / FGSC 987) OX=367110 GN=hsp88 PE=1 SV=1	O	Posttranslational modification, protein turnover, chaperones	hypothetical protein HYPSUDRAFT_45369 [Hypholoma sublateritium FD-334 SS-4]
SrGene06032	[P]	Inorganic ion transport and metabolism	--	K17261|7.6e-69|ppl:POSPLDRAFT_127413|K17261 adenylyl cyclase-associated protein | (RefSeq) hypothetical adenylyl cyclase associated protein	--	--	--	PhoD related phosphatase	Uncharacterized protein YGR266W OS=Saccharomyces cerevisiae (strain ATCC 204508 / S288c) OX=559292 GN=YGR266W PE=1 SV=1	--	--	hypothetical protein M413DRAFT_438618 [Hebeloma cylindrosporum h7]
SrGene04562	[F]	Nucleotide transport and metabolism	Molecular Function: phosphotransferase activity, alcohol group as acceptor (GO:0016773);; Molecular Function: hydrolase activity, acting on glycosyl bonds (GO:0016798);;	K16330|1.2e-251|lbc:LACBIDRAFT_300612|K16330 pseudouridylate synthase / pseudouridine kinase [EC:4.2.1.70 2.7.1.83] | (RefSeq) indigoidine synthase A-like protein	Pyrimidine metabolism (ko00240)	[R]	General function prediction only	Indigoidine synthase A like protein	Pseudouridine-metabolizing bifunctional protein C1861.05 OS=Schizosaccharomyces pombe (strain 972 / ATCC 24843) OX=284812 GN=SPBC1861.05 PE=3 SV=1	Q	Secondary metabolites biosynthesis, transport and catabolism	hypothetical protein HYPSUDRAFT_154566 [Hypholoma sublateritium FD-334 SS-4]
SrGene07075	--	--	Biological Process: posttranscriptional tethering of RNA polymerase II gene DNA at nuclear periphery (GO:0000973);; Cellular Component: nuclear pore (GO:0005643);; Cellular Component: cytoplasm (GO:0005737);; Cellular Component: membrane (GO:0016020);; Biological Process: poly(A)+ mRNA export from nucleus (GO:0016973);; Biological Process: nuclear pore distribution (GO:0031081);; Biological Proce…	K14298|2.1e-182|lbc:LACBIDRAFT_184735|K14298 mRNA export factor | (RefSeq) hypothetical protein	RNA transport (ko03013)	[A]	RNA processing and modification	WD domain, G-beta repeat	Nucleoporin GLE2 OS=Chaetomium thermophilum (strain DSM 1495 / CBS 144.50 / IMI 039719) OX=759272 GN=GLE2 PE=3 SV=1	A	RNA processing and modification	hypothetical protein HYPSUDRAFT_36528 [Hypholoma sublateritium FD-334 SS-4]
SrGene12512	[P]	Inorganic ion transport and metabolism	--	--	--	--	--	Bacterial extracellular solute-binding protein	--	P	Inorganic ion transport and metabolism	hypothetical protein HYPSUDRAFT_218565 [Hypholoma sublateritium FD-334 SS-4]
SrGene12249	[R]	General function prediction only	--	--	--	--	--	Tetratricopeptide repeat	--	T	Signal transduction mechanisms	hypothetical protein CVT25_004866 [Psilocybe cyanescens]
SrGene00524	--	--	--	--	--	--	--	--	--	--	--	hypothetical protein HYPSUDRAFT_876163 [Hypholoma sublateritium FD-334 SS-4]
SrGene08719	--	--	Molecular Function: zinc ion binding (GO:0008270);; Cellular Component: integral component of membrane (GO:0016021);;	K10661|0.0e+00|lbc:LACBIDRAFT_294828|K10661 E3 ubiquitin-protein ligase MARCH6 [EC:2.3.2.27] | (RefSeq) hypothetical protein	Protein processing in endoplasmic reticulum (ko04141)	[A]	RNA processing and modification	RING-variant domain	ERAD-associated E3 ubiquitin-protein ligase doa10 OS=Schizosaccharomyces pombe (strain 972 / ATCC 24843) OX=284812 GN=doa10 PE=1 SV=1	A	RNA processing and modification	hypothetical protein HYPSUDRAFT_213667 [Hypholoma sublateritium FD-334 SS-4]
SrGene04151	--	--	--	--	--	[S]	Function unknown	FAM192A/Fyv6, N-terminal domain	--	S	Function unknown	hypothetical protein D9613_001907 [Agrocybe pediades]
SrGene05569	[L]	Replication, recombination and repair	Molecular Function: DNA binding (GO:0003677);; Molecular Function: ATP binding (GO:0005524);; Biological Process: DNA repair (GO:0006281);; Molecular Function: DNA-dependent ATPase activity (GO:0008094);;	K10958|6.4e-86|cci:CC1G_03822|K10958 DNA repair protein RAD57 | (RefSeq) Rad51B protein	Homologous recombination (ko03440)	[L]	Replication, recombination and repair	Rad51	DNA repair protein rhp57 OS=Schizosaccharomyces pombe (strain 972 / ATCC 24843) OX=284812 GN=rhp57 PE=1 SV=1	L	Replication, recombination and repair	hypothetical protein HYPSUDRAFT_63152 [Hypholoma sublateritium FD-334 SS-4]
SrGene12208	--	--	--	--	--	--	--	Plavaka transposase	--	S	Function unknown	hypothetical protein HYPSUDRAFT_146380 [Hypholoma sublateritium FD-334 SS-4]
SrGene12830	[R]	General function prediction only	--	K22684|2.9e-23|lbc:LACBIDRAFT_317677|K22684 metacaspase-1 [EC:3.4.22.-] | (RefSeq) hypothetical protein	--	--	--	Caspase domain	--	S	Function unknown	hypothetical protein K435DRAFT_973292 [Dendrothele bispora CBS 962.96]
SrGene08910	[G]	Carbohydrate transport and metabolism	Molecular Function: hydrolase activity, hydrolyzing O-glycosyl compounds (GO:0004553);; Biological Process: carbohydrate metabolic process (GO:0005975);; Cellular Component: integral component of membrane (GO:0016021);;	K01210|1.0e-215|abp:AGABI1DRAFT72198|K01210 glucan 1,3-beta-glucosidase [EC:3.2.1.58] | (RefSeq) AGABI1DRAFT_72198; hypothetical protein	Starch and sucrose metabolism (ko00500)	--	--	Cellulase (glycosyl hydrolase family 5)	Probable glucan 1,3-beta-glucosidase D OS=Aspergillus clavatus (strain ATCC 1007 / CBS 513.65 / DSM 816 / NCTC 3887 / NRRL 1) OX=344612 GN=exgD PE=3 SV=1	G	Carbohydrate transport and metabolism	glycoside hydrolase family 5 protein [Hypholoma sublateritium FD-334 SS-4]
SrGene07855	--	--	--	--	--	--	--	--	--	--	--	hypothetical protein HYPSUDRAFT_185870 [Hypholoma sublateritium FD-334 SS-4]
SrGene09316	[QV]	Secondary metabolites biosynthesis, transport and catabolism;; Defense mechanisms	Molecular Function: iron ion binding (GO:0005506);; Molecular Function: oxidoreductase activity, acting on paired donors, with incorporation or reduction of molecular oxygen (GO:0016705);; Molecular Function: heme binding (GO:0020037);;	K07408|7.2e-79|cci:CC1G_05214|K07408 cytochrome P450 family 1 subfamily A polypeptide 1 [EC:1.14.14.1] | (RefSeq) cytochrome P450	Tryptophan metabolism (ko00380)	[Q]	Secondary metabolites biosynthesis, transport and catabolism	Cytochrome P450	Cytochrome P450 monooxygenase COX2 OS=Coprinopsis cinerea (strain Okayama-7 / 130 / ATCC MYA-4618 / FGSC 9003) OX=240176 GN=COX2 PE=1 SV=1	Q	Secondary metabolites biosynthesis, transport and catabolism	hypothetical protein HYPSUDRAFT_219350 [Hypholoma sublateritium FD-334 SS-4]
SrGene04220	--	--	Molecular Function: protein binding (GO:0005515);; Cellular Component: cellular_component (GO:0005575);; Cellular Component: intracellular (GO:0005622);; Cellular Component: obsolete cell (GO:0005623);; Cellular Component: cytoplasm (GO:0005737);; Cellular Component: mitochondrion (GO:0005739);; Cellular Component: endoplasmic reticulum (GO:0005783);; Cellular Component: endoplasmic reticulum mem…	K18730|2.6e-218|lbc:LACBIDRAFT_291613|K18730 PERQ amino acid-rich with GYF domain-containing protein | (RefSeq) hypothetical protein	--	[R]	General function prediction only	GYF domain	GYF domain-containing protein mpd2 OS=Schizosaccharomyces pombe (strain 972 / ATCC 24843) OX=284812 GN=mpd2 PE=1 SV=1	S	Function unknown	hypothetical protein HYPSUDRAFT_508007 [Hypholoma sublateritium FD-334 SS-4]
SrGene00785	--	--	Cellular Component: nucleotide-excision repair factor 2 complex (GO:0000111);; Biological Process: negative regulation of transcription by RNA polymerase II (GO:0000122);; Molecular Function: peptide-N4-(N-acetyl-beta-glucosaminyl)asparagine amidase activity (GO:0000224);; Molecular Function: damaged DNA binding (GO:0003684);; Cellular Component: nucleoplasm (GO:0005654);; Cellular Component: cyt…	K10839|2.5e-90|lbc:LACBIDRAFT_247017|K10839 UV excision repair protein RAD23 | (RefSeq) hypothetical protein	Nucleotide excision repair (ko03420);; Protein processing in endoplasmic reticulum (ko04141)	[L]	Replication, recombination and repair	UBA/TS-N domain	UV excision repair protein rhp23 OS=Schizosaccharomyces pombe (strain 972 / ATCC 24843) OX=284812 GN=rhp23 PE=1 SV=1	L	Replication, recombination and repair	hypothetical protein HYPSUDRAFT_43885 [Hypholoma sublateritium FD-334 SS-4]
SrGene01570	[QV]	Secondary metabolites biosynthesis, transport and catabolism;; Defense mechanisms	Molecular Function: peroxidase activity (GO:0004601);; Molecular Function: iron ion binding (GO:0005506);; Biological Process: response to oxidative stress (GO:0006979);; Molecular Function: oxidoreductase activity, acting on paired donors, with incorporation or reduction of molecular oxygen (GO:0016705);; Molecular Function: heme binding (GO:0020037);;	K17862|0.0e+00|shs:STEHIDRAFT_171396|K17862 linoleate 10R-lipoxygenase [EC:1.13.11.62] | (RefSeq) heme peroxidase	--	[R]	General function prediction only	Animal haem peroxidase	Psi-producing oxygenase A OS=Neosartorya fumigata (strain CEA10 / CBS 144.89 / FGSC A1163) OX=451804 GN=ppoA PE=3 SV=1	S	Function unknown	hypothetical protein HYPSUDRAFT_166972 [Hypholoma sublateritium FD-334 SS-4]
SrGene03614	[J]	Translation, ribosomal structure and biogenesis	Molecular Function: translation elongation factor activity (GO:0003746);; Cellular Component: mitochondrion (GO:0005739);;	K02357|6.0e-78|cci:CC1G_06571|K02357 elongation factor Ts | (RefSeq) elongation factor ts	--	[J]	Translation, ribosomal structure and biogenesis	Elongation factor TS	Elongation factor Ts, mitochondrial OS=Coprinopsis cinerea (strain Okayama-7 / 130 / ATCC MYA-4618 / FGSC 9003) OX=240176 GN=TSF1 PE=3 SV=1	J	Translation, ribosomal structure and biogenesis	hypothetical protein HYPSUDRAFT_710239 [Hypholoma sublateritium FD-334 SS-4]
SrGene03103	--	--	--	--	--	--	--	Domain of unknown function (DUF4419)	--	S	Function unknown	hypothetical protein HYPSUDRAFT_46029 [Hypholoma sublateritium FD-334 SS-4]
NewGene_374	--	--	Molecular Function: nucleic acid binding (GO:0003676);; Molecular Function: zinc ion binding (GO:0008270);; Biological Process: DNA integration (GO:0015074);;	--	--	[R]	General function prediction only	--	Truncated transposon Ty1-A Gag-Pol polyprotein OS=Saccharomyces cerevisiae (strain ATCC 204508 / S288c) OX=559292 GN=TY1B-A PE=3 SV=3	L	Replication, recombination and repair	hypothetical protein CVT26_001384 [Gymnopilus dilepis]
SrGene03128	[G]	Carbohydrate transport and metabolism	Biological Process: glucose mediated signaling pathway (GO:0010255);; Cellular Component: integral component of membrane (GO:0016021);; Molecular Function: transmembrane transporter activity (GO:0022857);; Biological Process: detection of glucose (GO:0051594);;	K08139|2.4e-230|lbc:LACBIDRAFT_301992|K08139 MFS transporter, SP family, sugar:H+ symporter | (RefSeq) hypothetical protein	Meiosis - yeast (ko04113)	[R]	General function prediction only	Sugar (and other) transporter	Major facilitator-type transporter ecdD OS=Aspergillus rugulosus OX=41736 GN=ecdD PE=3 SV=1	P	Inorganic ion transport and metabolism	hypothetical protein HYPSUDRAFT_42600 [Hypholoma sublateritium FD-334 SS-4]
SrGene13837	[K]	Transcription	Biological Process: mRNA splicing, via spliceosome (GO:0000398);; Molecular Function: RNA binding (GO:0003723);; Cellular Component: spliceosomal complex (GO:0005681);; Cellular Component: small nucleolar ribonucleoprotein complex (GO:0005732);;	K12625|7.8e-35|lbc:LACBIDRAFT_180652|K12625 U6 snRNA-associated Sm-like protein LSm6 | (RefSeq) hypothetical protein	RNA degradation (ko03018);; Spliceosome (ko03040)	[A]	RNA processing and modification	LSM domain	U6 snRNA-associated Sm-like protein LSm6 OS=Laccaria bicolor (strain S238N-H82 / ATCC MYA-4686) OX=486041 GN=LSM6 PE=3 SV=1	A	RNA processing and modification	hypothetical protein D9611_014318 [Coprinellus angulatus]
SrGene12174	--	--	Biological Process: telomere maintenance (GO:0000723);; Molecular Function: DNA helicase activity (GO:0003678);; Molecular Function: ATP binding (GO:0005524);; Biological Process: DNA repair (GO:0006281);; Biological Process: DNA recombination (GO:0006310);;	--	--	[D]	Cell cycle control, cell division, chromosome partitioning	Helitron helicase-like domain at N-terminus	--	D	Cell cycle control, cell division, chromosome partitioning	hypothetical protein D9615_005620 [Tricholomella constricta]
SrGene00912	--	--	Molecular Function: damaged DNA binding (GO:0003684);; Molecular Function: endonuclease activity (GO:0004519);; Cellular Component: nucleus (GO:0005634);; Biological Process: DNA repair (GO:0006281);;	K10849|3.1e-40|cci:CC1G_04546|K10849 DNA excision repair protein ERCC-1 | (RefSeq) DNA excision repair protein ERCC-1	Nucleotide excision repair (ko03420)	[L]	Replication, recombination and repair	Helix-hairpin-helix domain	--	L	Replication, recombination and repair	hypothetical protein GALMADRAFT_68792 [Galerina marginata CBS 339.88]
NewGene_371	--	--	Cellular Component: integral component of membrane (GO:0016021);;	--	--	--	--	--	--	--	--	hypothetical protein GALMADRAFT_144837 [Galerina marginata CBS 339.88]
SrGene14550	[M]	Cell wall/membrane/envelope biogenesis	Molecular Function: GDP-Man:Man1GlcNAc2-PP-Dol alpha-1,3-mannosyltransferase activity (GO:0004378);; Biological Process: protein glycosylation (GO:0006486);; Biological Process: oligosaccharide-lipid intermediate biosynthetic process (GO:0006490);; Cellular Component: integral component of membrane (GO:0016021);; Molecular Function: glycolipid 6-alpha-mannosyltransferase activity (GO:0033164);;	K03843|6.7e-142|lbc:LACBIDRAFT_247825|K03843 alpha-1,3/alpha-1,6-mannosyltransferase [EC:2.4.1.132 2.4.1.257] | (RefSeq) ALG2; mannosyltransferase	N-Glycan biosynthesis (ko00510);; Various types of N-glycan biosynthesis (ko00513)	[M]	Cell wall/membrane/envelope biogenesis	Glycosyl transferases group 1	Alpha-1,3/1,6-mannosyltransferase ALG2 OS=Rhizomucor pusillus OX=4840 GN=ALG2 PE=1 SV=1	M	Cell wall/membrane/envelope biogenesis	glycosyltransferase family 4 protein [Hypholoma sublateritium FD-334 SS-4]
SrGene04096	--	--	--	--	--	--	--	--	--	--	--	hypothetical protein HYPSUDRAFT_196591 [Hypholoma sublateritium FD-334 SS-4]
SrGene10751	--	--	--	--	--	--	--	--	--	--	--	hypothetical protein HYPSUDRAFT_37667 [Hypholoma sublateritium FD-334 SS-4]
SrGene01210	--	--	Biological Process: cellular protein modification process (GO:0006464);;	K13113|1.6e-33|scm:SCHCODRAFT_85593|K13113 ubiquitin-like protein 5 | (RefSeq) hypothetical protein	--	[O]	Posttranslational modification, protein turnover, chaperones	Ubiquitin family	Ubiquitin-like modifier hub1 OS=Schizosaccharomyces pombe (strain 972 / ATCC 24843) OX=284812 GN=hub1 PE=1 SV=1	O	Posttranslational modification, protein turnover, chaperones	ubiquitin-related domain-containing protein [Auriculariopsis ampla]
SrGene04593	[T]	Signal transduction mechanisms	Molecular Function: protein serine/threonine kinase activity (GO:0004674);; Molecular Function: ATP binding (GO:0005524);;	K06684|7.8e-261|shs:STEHIDRAFT_88646|K06684 cell cycle protein kinase DBF2 [EC:2.7.11.-] | (RefSeq) AGC/NDR protein kinase	Cell cycle - yeast (ko04111)	[R]	General function prediction only	Protein kinase domain	Serine/threonine-protein kinase sid2 OS=Schizosaccharomyces pombe (strain 972 / ATCC 24843) OX=284812 GN=sid2 PE=1 SV=1	T	Signal transduction mechanisms	hypothetical protein HYPSUDRAFT_32958 [Hypholoma sublateritium FD-334 SS-4]
SrGene13869	[L]	Replication, recombination and repair	Molecular Function: DNA binding (GO:0003677);; Cellular Component: nucleus (GO:0005634);; Biological Process: DNA replication (GO:0006260);; Biological Process: regulation of DNA replication (GO:0006275);; Molecular Function: DNA polymerase processivity factor activity (GO:0030337);;	K04802|8.7e-96|fme:FOMMEDRAFT_136996|K04802 proliferating cell nuclear antigen | (RefSeq) proliferating cell nuclear antigen	DNA replication (ko03030);; Base excision repair (ko03410);; Nucleotide excision repair (ko03420);; Mismatch repair (ko03430)	[L]	Replication, recombination and repair	Proliferating cell nuclear antigen, N-terminal domain	Proliferating cell nuclear antigen OS=Schizosaccharomyces pombe (strain 972 / ATCC 24843) OX=284812 GN=pcn1 PE=1 SV=1	L	Replication, recombination and repair	unnamed protein product [Agrocybe aegerita]
SrGene15043	--	--	Molecular Function: DNA binding (GO:0003677);; Cellular Component: nucleus (GO:0005634);;	K09274|1.4e-16|cnb:CNBG2660|K09274 HMG box factor, other | (RefSeq) hypothetical protein	--	[K]	Transcription	HMG (high mobility group) box	Repressor ROX1 OS=Saccharomyces cerevisiae (strain ATCC 204508 / S288c) OX=559292 GN=ROX1 PE=1 SV=1	K	Transcription	hypothetical protein HYPSUDRAFT_214968 [Hypholoma sublateritium FD-334 SS-4]
SrGene13052	--	--	Cellular Component: integral component of membrane (GO:0016021);;	--	--	--	--	--	--	--	--	hypothetical protein HYPSUDRAFT_205206 [Hypholoma sublateritium FD-334 SS-4]
SrGene07325	--	--	--	K13121|2.5e-51|mrr:Moror_3927|K13121 protein FRA10AC1 | (RefSeq) protein fra10ac1	--	--	--	Folate-sensitive fragile site protein Fra10Ac1	--	S	Function unknown	hypothetical protein HYPSUDRAFT_147754 [Hypholoma sublateritium FD-334 SS-4]
SrGene12397	--	--	Molecular Function: phosphatidyl-N-methylethanolamine N-methyltransferase activity (GO:0000773);; Cellular Component: endoplasmic reticulum membrane (GO:0005789);; Biological Process: phosphatidylcholine biosynthetic process (GO:0006656);; Cellular Component: integral component of membrane (GO:0016021);; Cellular Component: mitochondrial membrane (GO:0031966);; Biological Process: methylation (GO…	K00551|4.5e-84|sla:SERLADRAFT_413421|K00551 phosphatidylethanolamine/phosphatidyl-N-methylethanolamine N-methyltransferase [EC:2.1.1.17 2.1.1.71] | (RefSeq) hypothetical protein	Glycerophospholipid metabolism (ko00564)	[I]	Lipid transport and metabolism	Phospholipid methyltransferase	Phosphatidyl-N-methylethanolamine N-methyltransferase OS=Neurospora crassa (strain ATCC 24698 / 74-OR23-1A / CBS 708.71 / DSM 1257 / FGSC 987) OX=367110 GN=chol-2 PE=1 SV=1	I	Lipid transport and metabolism	hypothetical protein HYPSUDRAFT_138836 [Hypholoma sublateritium FD-334 SS-4]
SrGene14483	--	--	Molecular Function: protein binding (GO:0005515);;	K17592|1.1e-96|lbc:LACBIDRAFT_293665|K17592 sacsin | (RefSeq) hypothetical protein	--	--	--	BTB/POZ domain	--	S	Function unknown	hypothetical protein HYPSUDRAFT_172585 [Hypholoma sublateritium FD-334 SS-4]
SrGene10152	[QR]	Secondary metabolites biosynthesis, transport and catabolism;; General function prediction only	--	--	--	--	--	Protein of unknown function (DUF2855)	--	S	Function unknown	hypothetical protein HYPSUDRAFT_149730 [Hypholoma sublateritium FD-334 SS-4]
SrGene02447	--	--	Cellular Component: integral component of membrane (GO:0016021);;	--	--	--	--	Putative threonine/serine exporter	Pheromone-regulated membrane protein 10 OS=Pichia sorbitophila (strain ATCC MYA-4447 / BCRC 22081 / CBS 7064 / NBRC 10061 / NRRL Y-12695) OX=559304 GN=GNLVRS01_PISO0A10120g PE=3 SV=2	S	Function unknown	hypothetical protein CVT25_004036 [Psilocybe cyanescens]
SrGene03960	--	--	Biological Process: maturation of SSU-rRNA from tricistronic rRNA transcript (SSU-rRNA, 5.8S rRNA, LSU-rRNA) (GO:0000462);; Molecular Function: molecular_function (GO:0003674);; Molecular Function: nucleic acid binding (GO:0003676);; Molecular Function: RNA binding (GO:0003723);; Molecular Function: binding (GO:0005488);; Molecular Function: protein binding (GO:0005515);; Cellular Component: cell…	K14548|0.0e+00|lbc:LACBIDRAFT_301791|K14548 U3 small nucleolar RNA-associated protein 4 | (RefSeq) hypothetical protein	Ribosome biogenesis in eukaryotes (ko03008)	[R]	General function prediction only	Anaphase-promoting complex subunit 4 WD40 domain	U3 small nucleolar RNA-associated protein 4 OS=Schizosaccharomyces pombe (strain 972 / ATCC 24843) OX=284812 GN=utp4 PE=3 SV=1	S	Function unknown	hypothetical protein HYPSUDRAFT_341488 [Hypholoma sublateritium FD-334 SS-4]
SrGene11547	--	--	Cellular Component: dynactin complex (GO:0005869);;	K10426|1.0e-236|lbc:LACBIDRAFT_309104|K10426 dynactin 4 | (RefSeq) hypothetical protein	--	[N]	Cell motility	Dynactin p62 family	--	N	Cell motility	hypothetical protein HYPSUDRAFT_141174 [Hypholoma sublateritium FD-334 SS-4]
SrGene09740	--	--	Cellular Component: integral component of membrane (GO:0016021);;	--	--	--	--	--	--	--	--	hypothetical protein M413DRAFT_448037 [Hebeloma cylindrosporum h7]
SrGene02873	[O]	Posttranslational modification, protein turnover, chaperones	Molecular Function: serine-type endopeptidase activity (GO:0004252);; Molecular Function: metal ion binding (GO:0046872);;	K01279|1.1e-210|hir:HETIRDRAFT_150764|K01279 tripeptidyl-peptidase I [EC:3.4.14.9] | (RefSeq) serine protease S53	--	--	--	Pro-kumamolisin, activation domain	Tripeptidyl-peptidase sed3 OS=Neosartorya fumigata (strain ATCC MYA-4609 / Af293 / CBS 101355 / FGSC A1100) OX=330879 GN=sed3 PE=1 SV=1	O	Posttranslational modification, protein turnover, chaperones	hypothetical protein HYPSUDRAFT_152704 [Hypholoma sublateritium FD-334 SS-4]
SrGene07135	--	--	Molecular Function: GTPase activity (GO:0003924);; Molecular Function: GTP binding (GO:0005525);; Cellular Component: Gtr1-Gtr2 GTPase complex (GO:1990131);;	--	--	[U]	Intracellular trafficking, secretion, and vesicular transport	Gtr1/RagA G protein conserved region	GTP-binding protein gtr2 OS=Schizosaccharomyces pombe (strain 972 / ATCC 24843) OX=284812 GN=gtr2 PE=3 SV=1	U	Intracellular trafficking, secretion, and vesicular transport	hypothetical protein HYPSUDRAFT_49256 [Hypholoma sublateritium FD-334 SS-4]
SrGene07676	--	--	Molecular Function: molecular_function (GO:0003674);; Molecular Function: binding (GO:0005488);; Molecular Function: phospholipid binding (GO:0005543);; Cellular Component: cellular_component (GO:0005575);; Cellular Component: intracellular (GO:0005622);; Cellular Component: obsolete cell (GO:0005623);; Cellular Component: cytoplasm (GO:0005737);; Cellular Component: cell cortex (GO:0005938);; Bi…	--	--	--	--	PH domain	--	T	Signal transduction mechanisms	hypothetical protein HYPSUDRAFT_173845 [Hypholoma sublateritium FD-334 SS-4]
SrGene04182	--	--	Cellular Component: nucleus (GO:0005634);; Biological Process: transcription, DNA-templated (GO:0006351);;	K14721|2.5e-82|lbc:LACBIDRAFT_300789|K14721 DNA-directed RNA polymerase III subunit RPC5 | (RefSeq) hypothetical protein	RNA polymerase (ko03020)	--	--	Sin-like protein conserved region	--	S	Function unknown	hypothetical protein HYPSUDRAFT_154238 [Hypholoma sublateritium FD-334 SS-4]
SrGene00310	--	--	--	K23337|1.6e-257|sla:SERLADRAFT_437499|K23337 muskelin | (RefSeq) hypothetical protein	--	[T]	Signal transduction mechanisms	Muskelin N-terminus	Mei4-dependent protein 6 OS=Schizosaccharomyces pombe (strain 972 / ATCC 24843) OX=284812 GN=mde6 PE=4 SV=2	T	Signal transduction mechanisms	hypothetical protein HYPSUDRAFT_34673 [Hypholoma sublateritium FD-334 SS-4]
SrGene11443	[O]	Posttranslational modification, protein turnover, chaperones	--	K13993|9.4e-22|psq:PUNSTDRAFT_61512|K13993 HSP20 family protein | (RefSeq) HSP20-like chaperone	Protein processing in endoplasmic reticulum (ko04141)	--	--	Hsp20/alpha crystallin family	--	O	Posttranslational modification, protein turnover, chaperones	hypothetical protein HYPSUDRAFT_200862 [Hypholoma sublateritium FD-334 SS-4]
SrGene11537	--	--	Cellular Component: ubiquitin ligase complex (GO:0000151);; Biological Process: ubiquitin-dependent protein catabolic process (GO:0006511);; Molecular Function: ubiquitin-ubiquitin ligase activity (GO:0034450);;	K10597|0.0e+00|lbc:LACBIDRAFT_245367|K10597 ubiquitin conjugation factor E4 B [EC:2.3.2.27] | (RefSeq) hypothetical protein	Ubiquitin mediated proteolysis (ko04120);; Protein processing in endoplasmic reticulum (ko04141)	[O]	Posttranslational modification, protein turnover, chaperones	Ubiquitin elongating factor core	Ubiquitin conjugation factor E4 OS=Schizosaccharomyces pombe (strain 972 / ATCC 24843) OX=284812 GN=ufd2 PE=2 SV=1	O	Posttranslational modification, protein turnover, chaperones	hypothetical protein HYPSUDRAFT_42388 [Hypholoma sublateritium FD-334 SS-4]
SrGene11151	--	--	Molecular Function: transferase activity, transferring acyl groups other than amino-acyl groups (GO:0016747);;	--	--	--	--	FR47-like protein	--	--	--	hypothetical protein HYPSUDRAFT_38121 [Hypholoma sublateritium FD-334 SS-4]
SrGene04491	--	--	Cellular Component: integral component of membrane (GO:0016021);;	--	--	[S]	Function unknown	Domain of unknown function (DUF4149)	--	S	Function unknown	hypothetical protein HYPSUDRAFT_36976 [Hypholoma sublateritium FD-334 SS-4]
SrGene11913	[G]	Carbohydrate transport and metabolism	Cellular Component: integral component of membrane (GO:0016021);; Molecular Function: transmembrane transporter activity (GO:0022857);;	--	--	--	--	Major Facilitator Superfamily	--	S	Function unknown	hypothetical protein HYPSUDRAFT_147937 [Hypholoma sublateritium FD-334 SS-4]
SrGene05038	--	--	Cellular Component: nucleus (GO:0005634);; Biological Process: chromatin organization (GO:0006325);; Molecular Function: metal ion binding (GO:0046872);;	K11396|4.9e-83|abv:AGABI2DRAFT222106|K11396 chromatin modification-related protein YNG2 | (RefSeq) AGABI2DRAFT_222106; hypothetical protein	--	[B]	Chromatin structure and dynamics	Inhibitor of growth proteins N-terminal histone-binding	Chromatin modification-related protein YNG2 OS=Saccharomyces cerevisiae (strain ATCC 204508 / S288c) OX=559292 GN=YNG2 PE=1 SV=1	B	Chromatin structure and dynamics	hypothetical protein HYPSUDRAFT_38933 [Hypholoma sublateritium FD-334 SS-4]
SrGene12034	--	--	--	--	--	--	--	--	--	--	--	hypothetical protein HYPSUDRAFT_209493 [Hypholoma sublateritium FD-334 SS-4]
SrGene06839	[V]	Defense mechanisms	Molecular Function: ATP binding (GO:0005524);; Cellular Component: integral component of membrane (GO:0016021);; Molecular Function: ATPase activity (GO:0016887);; Molecular Function: ATPase-coupled transmembrane transporter activity (GO:0042626);;	K05665|9.7e-141|sce:YDR135C|K05665 ATP-binding cassette, subfamily C (CFTR/MRP), member 1 [EC:7.6.2.3] | (RefSeq) YCF1; ATP-binding cassette glutathione S-conjugate transporter YCF1	ABC transporters (ko02010)	[Q]	Secondary metabolites biosynthesis, transport and catabolism	ABC transporter transmembrane region	ATP-binding cassette transporter abc4 OS=Schizosaccharomyces pombe (strain 972 / ATCC 24843) OX=284812 GN=abc4 PE=3 SV=1	Q	Secondary metabolites biosynthesis, transport and catabolism	hypothetical protein HYPSUDRAFT_37726 [Hypholoma sublateritium FD-334 SS-4]
SrGene01635	--	--	Molecular Function: structural constituent of cell wall (GO:0005199);; Cellular Component: fungal-type cell wall (GO:0009277);;	K19704|5.7e-12|psq:PUNSTDRAFT_125108|K19704 protein phosphatase PTC1 [EC:3.1.3.16] | (RefSeq) PP2C-domain-containing protein	MAPK signaling pathway - yeast (ko04011)	--	--	Fungal hydrophobin	Fruiting body protein SC3 OS=Schizophyllum commune OX=5334 GN=SC3 PE=1 SV=2	--	--	hypothetical protein GALMADRAFT_226127 [Galerina marginata CBS 339.88]
SrGene05281	--	--	Molecular Function: protein binding (GO:0005515);;	K11243|7.4e-06|cgr:CAGL0B00968g|K11243 nuclear fusion protein | (RefSeq) uncharacterized protein	MAPK signaling pathway - yeast (ko04011)	--	--	Variant SH3 domain	--	U	Intracellular trafficking, secretion, and vesicular transport	hypothetical protein HYPSUDRAFT_35486 [Hypholoma sublateritium FD-334 SS-4]
SrGene04791	[Q]	Secondary metabolites biosynthesis, transport and catabolism	Molecular Function: hydrolase activity (GO:0016787);;	K12479|9.5e-28|npa:UCRNP2_5557|K12479 vacuolar protein sorting-associated protein 45 | (RefSeq) putative vacuolar protein sorting-associated protein	Autophagy - yeast (ko04138);; Endocytosis (ko04144)	[R]	General function prediction only	Dienelactone hydrolase family	Protein AIM2 OS=Saccharomyces cerevisiae (strain ATCC 204508 / S288c) OX=559292 GN=AIM2 PE=1 SV=1	Q	Secondary metabolites biosynthesis, transport and catabolism	hypothetical protein HYPSUDRAFT_139718 [Hypholoma sublateritium FD-334 SS-4]
SrGene07988	--	--	Molecular Function: peroxidase activity (GO:0004601);; Biological Process: response to oxidative stress (GO:0006979);; Molecular Function: heme binding (GO:0020037);; Molecular Function: metal ion binding (GO:0046872);; Biological Process: oxidation-reduction process (GO:0055114);;	K00428|1.3e-07|uma:UMAG_02377|K00428 cytochrome c peroxidase [EC:1.11.1.5] | (RefSeq) putative cytochrome c peroxidase precursor	--	--	--	Peroxidase	WSC domain-containing protein ARB_07870 OS=Arthroderma benhamiae (strain ATCC MYA-4681 / CBS 112371) OX=663331 GN=ARB_07870 PE=1 SV=1	E	Amino acid transport and metabolism	hypothetical protein HYPSUDRAFT_68114 [Hypholoma sublateritium FD-334 SS-4]
SrGene09912	--	--	--	--	--	--	--	--	--	--	--	hypothetical protein HYPSUDRAFT_46213 [Hypholoma sublateritium FD-334 SS-4]
SrGene15331	[KL]	Transcription;; Replication, recombination and repair	Molecular Function: ATP binding (GO:0005524);;	K15173|2.4e-110|slb:AWJ20_496|K15173 transcription termination factor 2 [EC:3.6.4.-] | (RefSeq) RAD16; DNA repair protein RAD16	--	[KL]	Transcription;; Replication, recombination and repair	SNF2 family N-terminal domain	Uncharacterized ATP-dependent helicase C582.10c OS=Schizosaccharomyces pombe (strain 972 / ATCC 24843) OX=284812 GN=SPBC582.10c PE=1 SV=1	A	RNA processing and modification	hypothetical protein HYPSUDRAFT_162769 [Hypholoma sublateritium FD-334 SS-4]
SrGene03725	--	--	--	--	--	--	--	F-box-like	--	--	--	hypothetical protein HYPSUDRAFT_719704 [Hypholoma sublateritium FD-334 SS-4]
SrGene06730	--	--	--	--	--	--	--	--	--	--	--	hypothetical protein HYPSUDRAFT_143249 [Hypholoma sublateritium FD-334 SS-4]
SrGene02758	--	--	Molecular Function: DNA binding (GO:0003677);;	K09424|8.3e-36|lth:KLTH0C07788g|K09424 Myb-like DNA-binding protein REB1 | (RefSeq) KLTH0C07788p	--	[K]	Transcription	Myb-like DNA-binding domain	DNA-binding protein REB1 OS=Kluyveromyces lactis (strain ATCC 8585 / CBS 2359 / DSM 70799 / NBRC 1267 / NRRL Y-1140 / WM37) OX=284590 GN=REB1 PE=3 SV=2	K	Transcription	hypothetical protein HYPSUDRAFT_31876 [Hypholoma sublateritium FD-334 SS-4]
SrGene08313	[J]	Translation, ribosomal structure and biogenesis	Molecular Function: structural constituent of ribosome (GO:0003735);; Cellular Component: ribosome (GO:0005840);; Biological Process: translation (GO:0006412);; Molecular Function: rRNA binding (GO:0019843);;	K02987|2.5e-131|lbc:LACBIDRAFT_182086|K02987 small subunit ribosomal protein S4e | (RefSeq) 40S ribosomal protein S4	Ribosome (ko03010)	[J]	Translation, ribosomal structure and biogenesis	Ribosomal family S4e	40S ribosomal protein S4-A OS=Schizosaccharomyces pombe (strain 972 / ATCC 24843) OX=284812 GN=rps401 PE=2 SV=2	J	Translation, ribosomal structure and biogenesis	hypothetical protein D9613_006922 [Agrocybe pediades]
SrGene13153	[P]	Inorganic ion transport and metabolism	Biological Process: trehalose biosynthetic process (GO:0005992);; Molecular Function: transferase activity (GO:0016740);;	K22337|5.0e-123|lbc:LACBIDRAFT_318750|K22337 trehalose 6-phosphate synthase complex regulatory subunit | (RefSeq) alpha,alpha-trehalose-phosphate synthase	Starch and sucrose metabolism (ko00500)	[G]	Carbohydrate transport and metabolism	Glycosyltransferase family 20	Putative alpha,alpha-trehalose-phosphate synthase [UDP-forming] 106 kDa subunit OS=Schizosaccharomyces pombe (strain 972 / ATCC 24843) OX=284812 GN=SPAC2E11.16c PE=1 SV=1	G	Carbohydrate transport and metabolism	glycosyltransferase family 20 protein [Hypholoma sublateritium FD-334 SS-4]
SrGene15197	--	--	--	--	--	--	--	--	--	--	--	hypothetical protein GALMADRAFT_246657 [Galerina marginata CBS 339.88]
SrGene11266	--	--	Molecular Function: DNA binding (GO:0003677);; Molecular Function: DNA-directed DNA polymerase activity (GO:0003887);; Cellular Component: nucleus (GO:0005634);; Biological Process: DNA repair (GO:0006281);; Molecular Function: metal ion binding (GO:0046872);;	K02330|5.5e-76|lbc:LACBIDRAFT_309120|K02330 DNA polymerase beta [EC:2.7.7.7 4.2.99.-] | (RefSeq) hypothetical protein	Base excision repair (ko03410)	--	--	DNA polymerase beta thumb	--	L	Replication, recombination and repair	hypothetical protein HYPSUDRAFT_140979 [Hypholoma sublateritium FD-334 SS-4]
SrGene05486	[R]	General function prediction only	Biological Process: response to purine-containing compound (GO:0014074);;	K12608|4.0e-41|uma:UMAG_03153|K12608 CCR4-NOT complex subunit CAF16 | (RefSeq) hypothetical protein	RNA degradation (ko03018)	--	--	Possible lysine decarboxylase	LOG family protein YJL055W OS=Saccharomyces cerevisiae (strain ATCC 204508 / S288c) OX=559292 GN=YJL055W PE=1 SV=1	S	Function unknown	hypothetical protein D9613_002943 [Agrocybe pediades]
SrGene10584	[H]	Coenzyme transport and metabolism	--	K20896|1.7e-66|abv:AGABI2DRAFT120267|K20896 formylaminopyrimidine deformylase / aminopyrimidine aminohydrolase [EC:3.5.1.- 3.5.99.-] | (RefSeq) AGABI2DRAFT_120267; hypothetical protein	Thiamine metabolism (ko00730)	--	--	TENA/THI-4/PQQC family	--	K	Transcription	hypothetical protein HYPSUDRAFT_49656 [Hypholoma sublateritium FD-334 SS-4]
SrGene09318	--	--	Molecular Function: catalytic activity (GO:0003824);;	--	--	--	--	Glycosyl Hydrolase Family 88	--	S	Function unknown	hypothetical protein HYPSUDRAFT_219349 [Hypholoma sublateritium FD-334 SS-4]
SrGene03206	[QV]	Secondary metabolites biosynthesis, transport and catabolism;; Defense mechanisms	Molecular Function: monooxygenase activity (GO:0004497);; Molecular Function: iron ion binding (GO:0005506);; Molecular Function: oxidoreductase activity, acting on paired donors, with incorporation or reduction of molecular oxygen (GO:0016705);; Molecular Function: heme binding (GO:0020037);;	K21295|2.5e-58|maj:MAA_01216|K21295 fumagillin biosynthesis cytochrome P450 monooxygenase | (RefSeq) Cytochrome P450 CYP620C3	--	[Q]	Secondary metabolites biosynthesis, transport and catabolism	Cytochrome P450	Cytochrome P450 monooxygenase CLM2 OS=Gibberella zeae (strain PH-1 / ATCC MYA-4620 / FGSC 9075 / NRRL 31084) OX=229533 GN=CLM2 PE=3 SV=1	Q	Secondary metabolites biosynthesis, transport and catabolism	cytochrome P450 [Coprinopsis cinerea okayama7#130]
SrGene03174	[Q]	Secondary metabolites biosynthesis, transport and catabolism	Molecular Function: oxidoreductase activity (GO:0016491);;	--	--	--	--	Taurine catabolism dioxygenase TauD, TfdA family	Taurine hydroxylase-like protein SAT17 OS=Stachybotrys chartarum (strain CBS 109288 / IBT 7711) OX=1280523 GN=SAT17 PE=4 SV=1	E	Amino acid transport and metabolism	hypothetical protein HYPSUDRAFT_191935 [Hypholoma sublateritium FD-334 SS-4]
SrGene08590	[T]	Signal transduction mechanisms	Molecular Function: protein kinase activity (GO:0004672);; Molecular Function: ATP binding (GO:0005524);;	K08294|2.7e-08|wse:WALSEDRAFT_14707|K08294 mitogen-activated protein kinase kinase [EC:2.7.12.2] | (RefSeq) Pkinase-domain-containing protein	MAPK signaling pathway - yeast (ko04011);; Mitophagy - yeast (ko04139)	--	--	Protein tyrosine and serine/threonine kinase	--	T	Signal transduction mechanisms	hypothetical protein HYPSUDRAFT_363816 [Hypholoma sublateritium FD-334 SS-4]
SrGene06071	[G]	Carbohydrate transport and metabolism	Molecular Function: hydrolase activity, hydrolyzing O-glycosyl compounds (GO:0004553);; Biological Process: carbohydrate metabolic process (GO:0005975);;	K01210|7.7e-164|ppl:POSPLDRAFT_134781|K01210 glucan 1,3-beta-glucosidase [EC:3.2.1.58] | (RefSeq) hypothetical protein	Starch and sucrose metabolism (ko00500)	--	--	Cellulase (glycosyl hydrolase family 5)	Glucan 1,3-beta-glucosidase 3 OS=Schizosaccharomyces pombe (strain 972 / ATCC 24843) OX=284812 GN=exg3 PE=3 SV=1	G	Carbohydrate transport and metabolism	glycoside hydrolase family 5 protein [Hypholoma sublateritium FD-334 SS-4]
SrGene09663	--	--	Cellular Component: integral component of membrane (GO:0016021);;	--	--	--	--	--	--	--	--	hypothetical protein HYPSUDRAFT_209111 [Hypholoma sublateritium FD-334 SS-4]
SrGene05818	--	--	Cellular Component: integral component of membrane (GO:0016021);;	--	--	--	--	--	--	--	--	hypothetical protein HYPSUDRAFT_52190 [Hypholoma sublateritium FD-334 SS-4]
SrGene01065	--	--	--	--	--	--	--	--	--	--	--	hypothetical protein HYPSUDRAFT_882408 [Hypholoma sublateritium FD-334 SS-4]
SrGene15383	--	--	Cellular Component: integral component of membrane (GO:0016021);;	--	--	--	--	--	--	--	--	hypothetical protein HYPSUDRAFT_562967 [Hypholoma sublateritium FD-334 SS-4]
SrGene09156	--	--	Cellular Component: mitochondrial inner membrane (GO:0005743);; Biological Process: ion transport (GO:0006811);; Cellular Component: integral component of membrane (GO:0016021);;	K16075|2.2e-13|tvs:TRAVEDRAFT_75664|K16075 magnesium transporter | (RefSeq) Mg2+ transporter protein cora-like protein	--	[P]	Inorganic ion transport and metabolism	--	Mitochondrial inner membrane magnesium transporter LPE10 OS=Yarrowia lipolytica (strain CLIB 122 / E 150) OX=284591 GN=LPE10 PE=3 SV=1	P	Inorganic ion transport and metabolism	Mg2+ transporter protein cora-like protein [Polyporus brumalis]
SrGene03352	[I]	Lipid transport and metabolism	Molecular Function: hydrolase activity (GO:0016787);;	K01049|1.2e-181|cci:CC1G_00636|K01049 acetylcholinesterase [EC:3.1.1.7] | (RefSeq) carotenoid ester lipase	Glycerophospholipid metabolism (ko00564)	[T]	Signal transduction mechanisms	Carboxylesterase family	Lipase 1 OS=Diutina rugosa OX=5481 GN=LIP1 PE=1 SV=3	G	Carbohydrate transport and metabolism	hypothetical protein HYPSUDRAFT_33613 [Hypholoma sublateritium FD-334 SS-4]
SrGene11549	--	--	--	--	--	--	--	--	--	--	--	hypothetical protein HYPSUDRAFT_140969 [Hypholoma sublateritium FD-334 SS-4]
SrGene15523	[IQR]	Lipid transport and metabolism;; Secondary metabolites biosynthesis, transport and catabolism;; General function prediction only	--	K20367|6.0e-54|gtr:GLOTRDRAFT_121678|K20367 endoplasmic reticulum-Golgi intermediate compartment protein 3 | (RefSeq) Sec1-like protein	--	[Q]	Secondary metabolites biosynthesis, transport and catabolism	short chain dehydrogenase	Short-chain dehydrogenase/reductase ARMGADRAFT_1169971 OS=Armillaria gallica OX=47427 GN=ARMGADRAFT_1169971 PE=1 SV=1	Q	Secondary metabolites biosynthesis, transport and catabolism	hypothetical protein HYPSUDRAFT_168915 [Hypholoma sublateritium FD-334 SS-4]
SrGene14812	--	--	--	--	--	--	--	--	--	--	--	hypothetical protein HYPSUDRAFT_46055 [Hypholoma sublateritium FD-334 SS-4]
SrGene09729	--	--	--	--	--	--	--	--	--	--	--	hypothetical protein HYPSUDRAFT_172720 [Hypholoma sublateritium FD-334 SS-4]
SrGene08199	--	--	Molecular Function: protein binding (GO:0005515);; Biological Process: proteolysis (GO:0006508);; Biological Process: ubiquitin-dependent protein catabolic process (GO:0006511);; Biological Process: nitrogen compound metabolic process (GO:0006807);; Biological Process: biological_process (GO:0008150);; Biological Process: metabolic process (GO:0008152);; Biological Process: catabolic process (GO:…	K24348|4.7e-120|mpr:MPER_12222|K24348 UBX domain-containing protein 1/4 | (RefSeq) hypothetical protein	Protein processing in endoplasmic reticulum (ko04141)	[O]	Posttranslational modification, protein turnover, chaperones	UBX domain	--	O	Posttranslational modification, protein turnover, chaperones	hypothetical protein MPER_12222 [Moniliophthora perniciosa FA553]
SrGene05270	--	--	--	--	--	--	--	--	--	--	--	hypothetical protein HYPSUDRAFT_1071108 [Hypholoma sublateritium FD-334 SS-4]
SrGene05055	--	--	--	--	--	--	--	--	--	--	--	hypothetical protein GALMADRAFT_145697 [Galerina marginata CBS 339.88]
SrGene04744	--	--	Molecular Function: cysteine-type endopeptidase activity (GO:0004197);; Biological Process: ubiquitin-dependent protein catabolic process (GO:0006511);; Molecular Function: ubiquitin protein ligase binding (GO:0031625);;	K10609|2.2e-200|cci:CC1G_02887|K10609 cullin 4 | (RefSeq) Cullin-4B	Nucleotide excision repair (ko03420);; Ubiquitin mediated proteolysis (ko04120)	[D]	Cell cycle control, cell division, chromosome partitioning	Cullin family	Cullin-4 OS=Schizosaccharomyces pombe (strain 972 / ATCC 24843) OX=284812 GN=pcu4 PE=1 SV=1	D	Cell cycle control, cell division, chromosome partitioning	hypothetical protein HYPSUDRAFT_203447 [Hypholoma sublateritium FD-334 SS-4]
SrGene13697	[IQR]	Lipid transport and metabolism;; Secondary metabolites biosynthesis, transport and catabolism;; General function prediction only	Molecular Function: molecular_function (GO:0003674);; Molecular Function: catalytic activity (GO:0003824);; Biological Process: biological_process (GO:0008150);; Biological Process: metabolic process (GO:0008152);; Molecular Function: oxidoreductase activity (GO:0016491);; Biological Process: oxidation-reduction process (GO:0055114);;	--	--	[Q]	Secondary metabolites biosynthesis, transport and catabolism	short chain dehydrogenase	--	Q	Secondary metabolites biosynthesis, transport and catabolism	hypothetical protein HYPSUDRAFT_48879 [Hypholoma sublateritium FD-334 SS-4]
SrGene15448	[G]	Carbohydrate transport and metabolism	Cellular Component: integral component of membrane (GO:0016021);; Molecular Function: transmembrane transporter activity (GO:0022857);;	--	--	--	--	Major Facilitator Superfamily	Major facilitator-type transporter psiT2 OS=Psilocybe cubensis OX=181762 GN=psiT2 PE=3 SV=1	S	Function unknown	hypothetical protein HYPSUDRAFT_45965 [Hypholoma sublateritium FD-334 SS-4]
SrGene14796	--	--	--	--	--	--	--	--	--	S	Function unknown	hypothetical protein HYPSUDRAFT_288912 [Hypholoma sublateritium FD-334 SS-4]
SrGene12647	--	--	Molecular Function: DNA-binding transcription factor activity (GO:0003700);; Cellular Component: nucleus (GO:0005634);; Molecular Function: zinc ion binding (GO:0008270);; Molecular Function: sequence-specific DNA binding (GO:0043565);;	K09184|7.4e-232|lbc:LACBIDRAFT_293949|K09184 GATA-binding protein, other eukaryote | (RefSeq) siderophore biosynthesis regulatory protein	--	[K]	Transcription	GATA zinc finger	GATA zinc finger domain-containing protein C1393.08 OS=Schizosaccharomyces pombe (strain 972 / ATCC 24843) OX=284812 GN=SPCC1393.08 PE=4 SV=1	K	Transcription	hypothetical protein HYPSUDRAFT_669029 [Hypholoma sublateritium FD-334 SS-4]
SrGene06081	[Q]	Secondary metabolites biosynthesis, transport and catabolism	Cellular Component: integral component of membrane (GO:0016021);; Molecular Function: hydrolase activity, acting on carbon-nitrogen (but not peptide) bonds (GO:0016810);;	--	--	--	--	Amidohydrolase family	--	S	Function unknown	hypothetical protein HYPSUDRAFT_200735 [Hypholoma sublateritium FD-334 SS-4]
SrGene02852	[R]	General function prediction only	--	K22684|6.4e-150|cci:CC1G_12414|K22684 metacaspase-1 [EC:3.4.22.-] | (RefSeq) metacaspase	--	[DO]	Cell cycle control, cell division, chromosome partitioning;; Posttranslational modification, protein turnover, chaperones	Caspase domain	Metacaspase-1 OS=Cryptococcus neoformans var. neoformans serotype D (strain B-3501A) OX=283643 GN=MCA1 PE=3 SV=1	--	--	hypothetical protein HYPSUDRAFT_31731 [Hypholoma sublateritium FD-334 SS-4]
SrGene12259	--	--	--	--	--	--	--	--	--	--	--	hypothetical protein HYPSUDRAFT_57265 [Hypholoma sublateritium FD-334 SS-4]
SrGene11702	--	--	Molecular Function: ATP transmembrane transporter activity (GO:0005347);; Cellular Component: integral component of membrane (GO:0016021);;	K15111|8.4e-123|lbc:LACBIDRAFT_249179|K15111 solute carrier family 25 (mitochondrial S-adenosylmethionine transporter), member 26 | (RefSeq) hypothetical protein	--	[C]	Energy production and conversion	Mitochondrial carrier protein	Putative mitochondrial carrier protein PET8 OS=Ashbya gossypii (strain ATCC 10895 / CBS 109.51 / FGSC 9923 / NRRL Y-1056) OX=284811 GN=PET8 PE=3 SV=1	C	Energy production and conversion	hypothetical protein HYPSUDRAFT_49140 [Hypholoma sublateritium FD-334 SS-4]
SrGene10729	[K]	Transcription	Molecular Function: RNA polymerase II activity (GO:0001055);; Molecular Function: DNA binding (GO:0003677);; Molecular Function: RNA-directed 5'-3' RNA polymerase activity (GO:0003968);; Cellular Component: RNA polymerase II, core complex (GO:0005665);; Biological Process: termination of RNA polymerase II transcription (GO:0006369);; Molecular Function: protein dimerization activity (GO:0046983);;	K03008|1.8e-63|lbc:LACBIDRAFT_190677|K03008 DNA-directed RNA polymerase II subunit RPB11 | (RefSeq) hypothetical protein	RNA polymerase (ko03020)	[K]	Transcription	RNA polymerase Rpb3/Rpb11 dimerisation domain	DNA-directed RNA polymerase II subunit RPB11 OS=Saccharomyces cerevisiae (strain ATCC 204508 / S288c) OX=559292 GN=RPB11 PE=1 SV=1	K	Transcription	hypothetical protein HYPSUDRAFT_37660 [Hypholoma sublateritium FD-334 SS-4]
SrGene10034	--	--	Molecular Function: structural constituent of cell wall (GO:0005199);; Cellular Component: extracellular region (GO:0005576);; Cellular Component: fungal-type cell wall (GO:0009277);;	--	--	--	--	Fungal hydrophobin	Fruiting body protein SC4 OS=Schizophyllum commune OX=5334 GN=SC4 PE=2 SV=1	--	--	hypothetical protein CVT24_007824 [Panaeolus cyanescens]
NewGene_1169	--	--	Molecular Function: structural constituent of cell wall (GO:0005199);; Cellular Component: extracellular region (GO:0005576);; Cellular Component: fungal-type cell wall (GO:0009277);;	K19704|2.29e-22|psq:PUNSTDRAFT_125108|K19704 protein phosphatase PTC1 [EC:3.1.3.16] | (RefSeq) PP2C-domain-containing protein	MAPK signaling pathway - yeast (ko04011)	--	--	Fungal hydrophobin	Fruiting body protein SC3 OS=Schizophyllum commune OX=5334 GN=SC3 PE=1 SV=2	T	Signal transduction mechanisms	hypothetical protein D9619_004460 [Psilocybe cf. subviscida]
SrGene00805	--	--	Cellular Component: integral component of membrane (GO:0016021);;	--	--	--	--	Fusaric acid resistance protein-like	--	U	Intracellular trafficking, secretion, and vesicular transport	hypothetical protein HYPSUDRAFT_1093990 [Hypholoma sublateritium FD-334 SS-4]
SrGene03432	--	--	Cellular Component: integral component of membrane (GO:0016021);;	--	--	--	--	--	--	S	Function unknown	hypothetical protein HYPSUDRAFT_697811 [Hypholoma sublateritium FD-334 SS-4]
SrGene09811	--	--	--	--	--	--	--	--	--	--	--	hypothetical protein GALMADRAFT_213535 [Galerina marginata CBS 339.88]
SrGene05872	--	--	Biological Process: endocytosis (GO:0006897);; Cellular Component: membrane (GO:0016020);;	K20069|1.8e-72|sla:SERLADRAFT_398598|K20069 adaptin ear-binding coat-associated protein 1/2 | (RefSeq) hypothetical protein	--	[S]	Function unknown	Protein of unknown function (DUF1681)	--	S	Function unknown	hypothetical protein HYPSUDRAFT_35735 [Hypholoma sublateritium FD-334 SS-4]
SrGene06972	[C]	Energy production and conversion	Cellular Component: integral component of membrane (GO:0016021);;	--	--	[S]	Function unknown	SNARE associated Golgi protein	--	S	Function unknown	hypothetical protein HYPSUDRAFT_66722 [Hypholoma sublateritium FD-334 SS-4]
SrGene06134	[G]	Carbohydrate transport and metabolism	Cellular Component: integral component of membrane (GO:0016021);; Molecular Function: transmembrane transporter activity (GO:0022857);;	--	--	[R]	General function prediction only	Major Facilitator Superfamily	Major facilitator-type transporter psiT2 OS=Psilocybe cyanescens OX=93625 GN=psiT2 PE=2 SV=1	S	Function unknown	hypothetical protein HYPSUDRAFT_141201 [Hypholoma sublateritium FD-334 SS-4]
SrGene13634	--	--	--	--	--	--	--	--	--	--	--	hypothetical protein HYPSUDRAFT_205536 [Hypholoma sublateritium FD-334 SS-4]
SrGene05318	[L]	Replication, recombination and repair	Molecular Function: ATP binding (GO:0005524);;	K11269|8.8e-280|lbc:LACBIDRAFT_305870|K11269 chromosome transmission fidelity protein 18 | (RefSeq) hypothetical protein	--	[DL]	Cell cycle control, cell division, chromosome partitioning;; Replication, recombination and repair	ATPase family associated with various cellular activities (AAA)	Chromosome transmission fidelity protein 18 OS=Schizosaccharomyces pombe (strain 972 / ATCC 24843) OX=284812 GN=ctf18 PE=1 SV=1	O	Posttranslational modification, protein turnover, chaperones	hypothetical protein HYPSUDRAFT_981028 [Hypholoma sublateritium FD-334 SS-4]
SrGene14516	--	--	--	--	--	--	--	--	--	--	--	hypothetical protein LENED_005533 [Lentinula edodes]
SrGene07421	--	--	--	--	--	--	--	--	--	--	--	hypothetical protein HYPSUDRAFT_56002 [Hypholoma sublateritium FD-334 SS-4]
SrGene13888	--	--	Molecular Function: peroxidase activity (GO:0004601);; Biological Process: response to oxidative stress (GO:0006979);; Molecular Function: heme binding (GO:0020037);; Molecular Function: metal ion binding (GO:0046872);;	K20205|1.8e-117|shs:STEHIDRAFT_142136|K20205 manganese peroxidase [EC:1.11.1.13] | (RefSeq) Short-MNP2; manganese peroxidase	--	--	--	Peroxidase	Versatile peroxidase VPS1 OS=Pleurotus eryngii OX=5323 GN=vps1 PE=1 SV=1	T	Signal transduction mechanisms	hypothetical protein GALMADRAFT_138251 [Galerina marginata CBS 339.88]
SrGene08104	--	--	Cellular Component: integral component of membrane (GO:0016021);;	--	--	--	--	--	--	--	--	hypothetical protein HYPSUDRAFT_55253 [Hypholoma sublateritium FD-334 SS-4]
SrGene09115	[C]	Energy production and conversion	Molecular Function: oxidoreductase activity (GO:0016491);;	K17877|7.9e-07|ttt:THITE_2110175|K17877 nitrite reductase (NAD(P)H) [EC:1.7.1.4] | (RefSeq) hypothetical protein	Nitrogen metabolism (ko00910)	--	--	Pyridine nucleotide-disulphide oxidoreductase	Fe-regulated protein 8 OS=Ustilago maydis (strain 521 / FGSC 9021) OX=237631 GN=fer8 PE=2 SV=1	S	Function unknown	hypothetical protein HYPSUDRAFT_63567 [Hypholoma sublateritium FD-334 SS-4]
SrGene07840	--	--	--	--	--	--	--	--	--	--	--	hypothetical protein HYPSUDRAFT_396288 [Hypholoma sublateritium FD-334 SS-4]
SrGene13350	--	--	Molecular Function: protein binding (GO:0005515);;	K22262|0.0e+00|cci:CC1G_07289|K22262 WD repeat and FYVE domain-containing protein 3 | (RefSeq) hypothetical protein	--	[TU]	Signal transduction mechanisms;; Intracellular trafficking, secretion, and vesicular transport	Beige/BEACH domain	Beige protein homolog 1 OS=Schizosaccharomyces pombe (strain 972 / ATCC 24843) OX=284812 GN=lvs1 PE=1 SV=2	--	--	hypothetical protein HYPSUDRAFT_40987 [Hypholoma sublateritium FD-334 SS-4]
SrGene03676	--	--	--	--	--	--	--	--	--	--	--	hypothetical protein HYPSUDRAFT_34027 [Hypholoma sublateritium FD-334 SS-4]
SrGene04117	[V]	Defense mechanisms	Cellular Component: nucleus (GO:0005634);;	K10638|3.5e-98|abp:AGABI1DRAFT117325|K10638 E3 ubiquitin-protein ligase UHRF1 [EC:2.3.2.27] | (RefSeq) AGABI1DRAFT_117325; hypothetical protein	--	--	--	SAD/SRA domain	--	K	Transcription	hypothetical protein HYPSUDRAFT_32591 [Hypholoma sublateritium FD-334 SS-4]
SrGene10603	--	--	--	K20803|2.6e-149|lbc:LACBIDRAFT_306878|K20803 ubiquitin-protein ligase E3 D [EC:2.3.2.26] | (RefSeq) hypothetical protein	--	--	--	HECT-like Ubiquitin-conjugating enzyme (E2)-binding	--	S	Function unknown	hypothetical protein HYPSUDRAFT_48240 [Hypholoma sublateritium FD-334 SS-4]
SrGene03340	--	--	--	--	--	--	--	--	--	S	Function unknown	hypothetical protein HYPSUDRAFT_901770 [Hypholoma sublateritium FD-334 SS-4]
SrGene11125	--	--	Cellular Component: integral component of membrane (GO:0016021);;	--	--	--	--	--	--	--	--	hypothetical protein HYPSUDRAFT_43137 [Hypholoma sublateritium FD-334 SS-4]
SrGene12178	[E]	Amino acid transport and metabolism	Biological Process: amino acid transport (GO:0006865);; Cellular Component: integral component of membrane (GO:0016021);; Molecular Function: transmembrane transporter activity (GO:0022857);;	K09885|1.0e-89|ani:AN7168.2|K09885 aquaporin rerated protein, other eukaryote | (RefSeq) hypothetical protein	--	[E]	Amino acid transport and metabolism	Amino acid permease	Uncharacterized amino-acid permease C11D3.08c OS=Schizosaccharomyces pombe (strain 972 / ATCC 24843) OX=284812 GN=SPAC11D3.08c PE=3 SV=1	E	Amino acid transport and metabolism	hypothetical protein HYPSUDRAFT_38780 [Hypholoma sublateritium FD-334 SS-4]
SrGene10337	--	--	Cellular Component: integral component of membrane (GO:0016021);;	--	--	--	--	--	--	S	Function unknown	unnamed protein product [Agrocybe aegerita]
SrGene13720	--	--	--	--	--	--	--	--	--	--	--	hypothetical protein HYPSUDRAFT_38291 [Hypholoma sublateritium FD-334 SS-4]
SrGene02571	[J]	Translation, ribosomal structure and biogenesis	Molecular Function: nucleotide binding (GO:0000166);;	K07050|3.3e-181|abv:AGABI2DRAFT202711|K07050 misacylated tRNA(Ala) deacylase [EC:3.1.1.-] | (RefSeq) AGABI2DRAFT_202711; hypothetical protein	--	[R]	General function prediction only	--	Putative alanyl-tRNA editing protein alaX OS=Saccharomyces cerevisiae (strain ATCC 204508 / S288c) OX=559292 GN=YNL040W PE=1 SV=1	S	Function unknown	hypothetical protein HYPSUDRAFT_60870 [Hypholoma sublateritium FD-334 SS-4]
SrGene06195	[FE]	Nucleotide transport and metabolism;; Amino acid transport and metabolism	Molecular Function: magnesium ion binding (GO:0000287);; Molecular Function: ribose phosphate diphosphokinase activity (GO:0004749);; Biological Process: nucleoside metabolic process (GO:0009116);; Biological Process: ribonucleoside monophosphate biosynthetic process (GO:0009156);; Biological Process: nucleotide biosynthetic process (GO:0009165);;	K00948|1.2e-163|abp:AGABI1DRAFT82826|K00948 ribose-phosphate pyrophosphokinase [EC:2.7.6.1] | (RefSeq) AGABI1DRAFT_82826; hypothetical protein	Pentose phosphate pathway (ko00030);; Purine metabolism (ko00230);; Carbon metabolism (ko01200);; Biosynthesis of amino acids (ko01230)	[FE]	Nucleotide transport and metabolism;; Amino acid transport and metabolism	N-terminal domain of ribose phosphate pyrophosphokinase	Ribose-phosphate pyrophosphokinase 2 OS=Schizosaccharomyces pombe (strain 972 / ATCC 24843) OX=284812 GN=SPCC1620.06c PE=1 SV=1	--	--	hypothetical protein HYPSUDRAFT_141221 [Hypholoma sublateritium FD-334 SS-4]
SrGene02550	[L]	Replication, recombination and repair	Molecular Function: nucleic acid binding (GO:0003676);; Molecular Function: ATP binding (GO:0005524);;	K18664|0.0e+00|lbc:LACBIDRAFT_188791|K18664 antiviral helicase SLH1 [EC:3.6.4.13] | (RefSeq) hypothetical protein	--	[A]	RNA processing and modification	Sec63 Brl domain	Putative helicase mug81 OS=Schizosaccharomyces pombe (strain 972 / ATCC 24843) OX=284812 GN=mug81 PE=1 SV=1	A	RNA processing and modification	hypothetical protein HYPSUDRAFT_1062737 [Hypholoma sublateritium FD-334 SS-4]
SrGene07082	[E]	Amino acid transport and metabolism	Cellular Component: integral component of membrane (GO:0016021);; Molecular Function: transmembrane transporter activity (GO:0022857);;	K13868|1.3e-76|pco:PHACADRAFT_170914|K13868 solute carrier family 7 (L-type amino acid transporter), member 9/15 | (RefSeq) hypothetical protein	--	[E]	Amino acid transport and metabolism	Amino acid permease	--	E	Amino acid transport and metabolism	hypothetical protein HYPSUDRAFT_199018 [Hypholoma sublateritium FD-334 SS-4]
SrGene04691	--	--	Biological Process: spindle assembly (GO:0051225);; Cellular Component: HAUS complex (GO:0070652);;	K16584|1.5e-28|tvs:TRAVEDRAFT_159993|K16584 HAUS augmin-like complex subunit 1 | (RefSeq) hypothetical protein	--	--	--	--	--	--	--	hypothetical protein GALMADRAFT_256644 [Galerina marginata CBS 339.88]
SrGene04400	--	--	Biological Process: mitochondrial genome maintenance (GO:0000002);; Cellular Component: nuclear chromosome (GO:0000228);; Biological Process: DNA synthesis involved in DNA repair (GO:0000731);; Cellular Component: cellular_component (GO:0005575);; Cellular Component: intracellular (GO:0005622);; Cellular Component: obsolete cell (GO:0005623);; Cellular Component: nucleus (GO:0005634);; Cellular C…	K13728|1.2e-85|mrr:Moror_7645|K13728 mitotic spindle assembly checkpoint protein MAD2B | (RefSeq) mitotic spindle checkpoint horma domain-containing protein	--	[D]	Cell cycle control, cell division, chromosome partitioning	HORMA domain	DNA polymerase zeta processivity subunit OS=Schizosaccharomyces pombe (strain 972 / ATCC 24843) OX=284812 GN=rev7 PE=3 SV=1	D	Cell cycle control, cell division, chromosome partitioning	hypothetical protein HYPSUDRAFT_64512 [Hypholoma sublateritium FD-334 SS-4]
SrGene12686	[I]	Lipid transport and metabolism	--	K17361|4.9e-163|abp:AGABI1DRAFT122296|K17361 acyl-coenzyme A thioesterase 9 [EC:3.1.2.-] | (RefSeq) AGABI1DRAFT_122296; hypothetical protein	--	[I]	Lipid transport and metabolism	Thioesterase superfamily	--	I	Lipid transport and metabolism	hypothetical protein GALMADRAFT_250901 [Galerina marginata CBS 339.88]
SrGene06938	--	--	--	--	--	--	--	--	--	--	--	hypothetical protein CVT26_012267 [Gymnopilus dilepis]
SrGene09330	--	--	Cellular Component: integral component of membrane (GO:0016021);;	--	--	--	--	--	--	--	--	hypothetical protein D9619_010680 [Psilocybe cf. subviscida]
SrGene09385	--	--	Biological Process: ubiquitin-dependent protein catabolic process (GO:0006511);; Biological Process: protein deubiquitination (GO:0016579);; Molecular Function: thiol-dependent ubiquitinyl hydrolase activity (GO:0036459);;	K11844|1.4e-83|lbc:LACBIDRAFT_318695|K11844 ubiquitin carboxyl-terminal hydrolase 16/45 [EC:3.4.19.12] | (RefSeq) hypothetical protein	--	[O]	Posttranslational modification, protein turnover, chaperones	Ubiquitin carboxyl-terminal hydrolase	--	O	Posttranslational modification, protein turnover, chaperones	hypothetical protein HYPSUDRAFT_47129 [Hypholoma sublateritium FD-334 SS-4]
SrGene08248	--	--	Cellular Component: integral component of membrane (GO:0016021);;	--	--	--	--	--	--	--	--	hypothetical protein HYPSUDRAFT_51625 [Hypholoma sublateritium FD-334 SS-4]
SrGene04661	[K]	Transcription	Cellular Component: integral component of membrane (GO:0016021);; Molecular Function: transmembrane transporter activity (GO:0022857);;	K10866|1.5e-87|nhe:NECHADRAFT_65858|K10866 DNA repair protein RAD50 [EC:3.6.-.-] | (RefSeq) hypothetical protein	Homologous recombination (ko03440);; Non-homologous end-joining (ko03450)	[R]	General function prediction only	Major Facilitator Superfamily	Uncharacterized MFS-type transporter C1399.02 OS=Schizosaccharomyces pombe (strain 972 / ATCC 24843) OX=284812 GN=SPAC1399.02 PE=3 SV=1	U	Intracellular trafficking, secretion, and vesicular transport	hypothetical protein HYPSUDRAFT_35275 [Hypholoma sublateritium FD-334 SS-4]
SrGene05537	--	--	Molecular Function: holocytochrome-c synthase activity (GO:0004408);; Cellular Component: mitochondrial inner membrane (GO:0005743);; Cellular Component: mitochondrial intermembrane space (GO:0005758);; Biological Process: cytochrome c-heme linkage (GO:0018063);; Molecular Function: metal ion binding (GO:0046872);;	K01764|9.4e-80|abp:AGABI1DRAFT111393|K01764 cytochrome c heme-lyase [EC:4.4.1.17] | (RefSeq) AGABI1DRAFT_111393; hypothetical protein	Porphyrin and chlorophyll metabolism (ko00860)	[CO]	Energy production and conversion;; Posttranslational modification, protein turnover, chaperones	Cytochrome c/c1 heme lyase	Putative cytochrome c1 heme lyase OS=Schizosaccharomyces pombe (strain 972 / ATCC 24843) OX=284812 GN=SPAC24C9.02c PE=3 SV=1	--	--	hypothetical protein HYPSUDRAFT_144821 [Hypholoma sublateritium FD-334 SS-4]
SrGene06841	[PQ]	Inorganic ion transport and metabolism;; Secondary metabolites biosynthesis, transport and catabolism	--	K00846|7.3e-06|cfj:CFIO01_06771|K00846 ketohexokinase [EC:2.7.1.3] | (RefSeq) D-sorbose	Fructose and mannose metabolism (ko00051)	--	--	pfkB family carbohydrate kinase	--	G	Carbohydrate transport and metabolism	hypothetical protein HYPSUDRAFT_143782 [Hypholoma sublateritium FD-334 SS-4]
SrGene01869	--	--	--	K20780|5.9e-152|abp:AGABI1DRAFT108483|K20780 mediator of DNA damage checkpoint protein 1 | (RefSeq) AGABI1DRAFT_108483; hypothetical protein	--	[KTDL]	Transcription;; Signal transduction mechanisms;; Cell cycle control, cell division, chromosome partitioning;; Replication, recombination and repair	twin BRCT domain	--	--	--	hypothetical protein HYPSUDRAFT_207597 [Hypholoma sublateritium FD-334 SS-4]
SrGene04730	--	--	--	--	--	--	--	Protein of unknown function (DUF3752)	--	S	Function unknown	hypothetical protein HYPSUDRAFT_68167 [Hypholoma sublateritium FD-334 SS-4]
SrGene09108	[KL]	Transcription;; Replication, recombination and repair	Molecular Function: ATP binding (GO:0005524);; Molecular Function: metal ion binding (GO:0046872);;	K15505|1.0e-75|pgr:PGTG_11982|K15505 DNA repair protein RAD5 [EC:3.6.4.-] | (RefSeq) hypothetical protein	--	[KL]	Transcription;; Replication, recombination and repair	SNF2 family N-terminal domain	Uncharacterized ATP-dependent helicase C23E6.02 OS=Schizosaccharomyces pombe (strain 972 / ATCC 24843) OX=284812 GN=SPBC23E6.02 PE=3 SV=1	A	RNA processing and modification	hypothetical protein HYPSUDRAFT_35906 [Hypholoma sublateritium FD-334 SS-4]
SrGene14427	--	--	--	--	--	--	--	Asx homology domain	--	S	Function unknown	hypothetical protein HYPSUDRAFT_206316 [Hypholoma sublateritium FD-334 SS-4]
SrGene01899	[QV]	Secondary metabolites biosynthesis, transport and catabolism;; Defense mechanisms	Molecular Function: monooxygenase activity (GO:0004497);; Molecular Function: iron ion binding (GO:0005506);; Cellular Component: integral component of membrane (GO:0016021);; Molecular Function: oxidoreductase activity, acting on paired donors, with incorporation or reduction of molecular oxygen (GO:0016705);; Molecular Function: heme binding (GO:0020037);;	K15402|5.6e-44|abe:ARB_01131|K15402 fatty acid omega-hydroxylase [EC:1.14.-.-] | (RefSeq) cytochrome P450 alkane hydroxylase, putative	Cutin, suberine and wax biosynthesis (ko00073)	[QI]	Secondary metabolites biosynthesis, transport and catabolism;; Lipid transport and metabolism	Cytochrome P450	Cytochrome P450 52A5 OS=Candida maltosa OX=5479 GN=CYP52A5 PE=1 SV=1	Q	Secondary metabolites biosynthesis, transport and catabolism	hypothetical protein HYPSUDRAFT_45549 [Hypholoma sublateritium FD-334 SS-4]
SrGene11350	--	--	Molecular Function: structural constituent of ribosome (GO:0003735);; Biological Process: translation (GO:0006412);; Cellular Component: large ribosomal subunit (GO:0015934);; Biological Process: TOR signaling (GO:0031929);; Cellular Component: TORC2 complex (GO:0031932);;	--	--	[D]	Cell cycle control, cell division, chromosome partitioning	Rapamycin-insensitive companion of mTOR, N-term	Target of rapamycin complex 2 subunit ste20 OS=Schizosaccharomyces pombe (strain 972 / ATCC 24843) OX=284812 GN=ste20 PE=1 SV=1	D	Cell cycle control, cell division, chromosome partitioning	hypothetical protein HYPSUDRAFT_88178 [Hypholoma sublateritium FD-334 SS-4]
SrGene05971	--	--	Biological Process: transcription elongation from RNA polymerase II promoter (GO:0006368);; Cellular Component: elongin complex (GO:0070449);;	K15077|3.1e-65|lbc:LACBIDRAFT_305839|K15077 elongin-A | (RefSeq) hypothetical protein	--	--	--	RNA polymerase II transcription factor SIII (Elongin) subunit A	--	K	Transcription	hypothetical protein GALMADRAFT_280740 [Galerina marginata CBS 339.88]
SrGene11856	--	--	Molecular Function: nucleic acid binding (GO:0003676);; Molecular Function: ATP binding (GO:0005524);;	--	--	--	--	--	--	A	RNA processing and modification	hypothetical protein HYPSUDRAFT_1082391 [Hypholoma sublateritium FD-334 SS-4]
SrGene14705	--	--	Molecular Function: phosphatidylserine decarboxylase activity (GO:0004609);; Biological Process: phospholipid biosynthetic process (GO:0008654);;	K01613|5.8e-31|shs:STEHIDRAFT_115921|K01613 phosphatidylserine decarboxylase [EC:4.1.1.65] | (RefSeq) phosphatidylserine decarboxylase	Glycerophospholipid metabolism (ko00564)	--	--	Phophatidylserine decarboxylase	--	I	Lipid transport and metabolism	hypothetical protein GALMADRAFT_103443 [Galerina marginata CBS 339.88]
SrGene04194	--	--	Cellular Component: nucleolus (GO:0005730);; Biological Process: rRNA processing (GO:0006364);;	K14822|1.2e-35|lbc:LACBIDRAFT_300990|K14822 rRNA-processing protein CGR1 | (RefSeq) hypothetical protein	--	--	--	Cgr1 family	--	K	Transcription	hypothetical protein HYPSUDRAFT_154260 [Hypholoma sublateritium FD-334 SS-4]
SrGene13305	--	--	Molecular Function: RNA binding (GO:0003723);;	--	--	--	--	--	--	J	Translation, ribosomal structure and biogenesis	hypothetical protein D9613_004365 [Agrocybe pediades]
SrGene11726	--	--	--	--	--	--	--	--	--	--	--	hypothetical protein HYPSUDRAFT_554396 [Hypholoma sublateritium FD-334 SS-4]
SrGene14891	[P]	Inorganic ion transport and metabolism	Molecular Function: superoxide dismutase activity (GO:0004784);; Molecular Function: metal ion binding (GO:0046872);;	K04564|4.3e-100|mrr:Moror_16134|K04564 superoxide dismutase, Fe-Mn family [EC:1.15.1.1] | (RefSeq) manganese superoxide dismutase	Peroxisome (ko04146)	[P]	Inorganic ion transport and metabolism	Iron/manganese superoxide dismutases, C-terminal domain	Superoxide dismutase [Mn], mitochondrial OS=Ganoderma microsporum OX=34462 PE=2 SV=1	Q	Secondary metabolites biosynthesis, transport and catabolism	hypothetical protein M413DRAFT_78468 [Hebeloma cylindrosporum h7]
SrGene11339	--	--	--	--	--	--	--	--	--	--	--	hypothetical protein HYPSUDRAFT_96017, partial [Hypholoma sublateritium FD-334 SS-4]
SrGene11663	--	--	Molecular Function: monooxygenase activity (GO:0004497);;	K19356|1.2e-113|dsq:DICSQDRAFT_137375|K19356 lytic cellulose monooxygenase (C1-hydroxylating) [EC:1.14.99.54] | (RefSeq) hypothetical protein	--	--	--	Glycosyl hydrolase family 61	Endoglucanase-4 OS=Hypocrea jecorina OX=51453 GN=cel61a PE=1 SV=1	G	Carbohydrate transport and metabolism	lytic polysaccharide monooxygenase [Hypholoma sublateritium FD-334 SS-4]
SrGene14300	--	--	--	--	--	--	--	--	--	--	--	hypothetical protein HYPSUDRAFT_45236 [Hypholoma sublateritium FD-334 SS-4]
SrGene15416	--	--	Molecular Function: DNA binding (GO:0003677);; Biological Process: DNA recombination (GO:0006310);; Biological Process: DNA integration (GO:0015074);;	--	--	--	--	--	--	--	--	hypothetical protein D9615_003180 [Tricholomella constricta]
SrGene13188	--	--	--	K17644|2.0e-26|scm:SCHCODRAFT_236241|K17644 norsolorinic acid ketoreductase [EC:1.1.1.349] | (RefSeq) hypothetical protein	Aflatoxin biosynthesis (ko00254)	--	--	short chain dehydrogenase	Short-chain dehydrogenase srdF OS=Neurospora crassa (strain ATCC 24698 / 74-OR23-1A / CBS 708.71 / DSM 1257 / FGSC 987) OX=367110 GN=srdF PE=2 SV=1	Q	Secondary metabolites biosynthesis, transport and catabolism	hypothetical protein HYPSUDRAFT_41149 [Hypholoma sublateritium FD-334 SS-4]
SrGene00035	--	--	--	--	--	--	--	--	--	--	--	hypothetical protein HYPSUDRAFT_80265 [Hypholoma sublateritium FD-334 SS-4]
SrGene13164	[R]	General function prediction only	Cellular Component: integral component of membrane (GO:0016021);;	K23541|1.3e-89|lbc:LACBIDRAFT_250367|K23541 Ca2+/H+ antiporter, TMEM165/GDT1 family | (RefSeq) hypothetical protein	--	[S]	Function unknown	Uncharacterized protein family UPF0016	GDT1-like protein C17G8.08c OS=Schizosaccharomyces pombe (strain 972 / ATCC 24843) OX=284812 GN=SPAC17G8.08c PE=3 SV=1	S	Function unknown	hypothetical protein HYPSUDRAFT_48428 [Hypholoma sublateritium FD-334 SS-4]
SrGene04670	--	--	--	K01883|4.7e-56|abe:ARB_05655|K01883 cysteinyl-tRNA synthetase [EC:6.1.1.16] | (RefSeq) hypothetical protein	Aminoacyl-tRNA biosynthesis (ko00970)	--	--	Phosphotransferase enzyme family	--	S	Function unknown	hypothetical protein M378DRAFT_15952 [Amanita muscaria Koide BX008]
SrGene14700	[IR]	Lipid transport and metabolism;; General function prediction only	Molecular Function: oxidoreductase activity, acting on CH-OH group of donors (GO:0016614);; Molecular Function: flavin adenine dinucleotide binding (GO:0050660);;	K00108|4.6e-89|abp:AGABI1DRAFT118529|K00108 choline dehydrogenase [EC:1.1.99.1] | (RefSeq) AGABI1DRAFT_118529; hypothetical protein	Glycine, serine and threonine metabolism (ko00260)	[R]	General function prediction only	GMC oxidoreductase	Pyranose dehydrogenase 1 OS=Leucoagaricus meleagris OX=201219 GN=pdh1 PE=1 SV=1	E	Amino acid transport and metabolism	hypothetical protein D9613_010669 [Agrocybe pediades]
SrGene07758	[IR]	Lipid transport and metabolism;; General function prediction only	Molecular Function: oxidoreductase activity, acting on CH-OH group of donors (GO:0016614);; Molecular Function: flavin adenine dinucleotide binding (GO:0050660);;	K00108|2.5e-90|abp:AGABI1DRAFT69614|K00108 choline dehydrogenase [EC:1.1.99.1] | (RefSeq) AGABI1DRAFT_69614; hypothetical protein	Glycine, serine and threonine metabolism (ko00260)	[R]	General function prediction only	GMC oxidoreductase	Pyranose dehydrogenase 1 OS=Leucoagaricus meleagris OX=201219 GN=pdh1 PE=1 SV=1	E	Amino acid transport and metabolism	GMC oxidoreductase [Hypholoma sublateritium FD-334 SS-4]
SrGene04108	--	--	Molecular Function: RNA cap binding (GO:0000339);; Cellular Component: P-body (GO:0000932);; Biological Process: nuclear-transcribed mRNA catabolic process (GO:0000956);; Biological Process: mRNA processing (GO:0006397);;	K12620|2.2e-63|lbc:LACBIDRAFT_243025|K12620 U6 snRNA-associated Sm-like protein LSm1 | (RefSeq) hypothetical protein	RNA degradation (ko03018)	[A]	RNA processing and modification	LSM domain	U6 snRNA-associated Sm-like protein LSm1 OS=Schizosaccharomyces pombe (strain 972 / ATCC 24843) OX=284812 GN=lsm1 PE=1 SV=1	A	RNA processing and modification	hypothetical protein M413DRAFT_439886 [Hebeloma cylindrosporum h7]
SrGene09530	[J]	Translation, ribosomal structure and biogenesis	Molecular Function: tRNA binding (GO:0000049);; Biological Process: tRNA wobble base cytosine methylation (GO:0002127);; Cellular Component: nucleus (GO:0005634);; Biological Process: regulation of translation (GO:0006417);; Molecular Function: tRNA (cytosine-5-)-methyltransferase activity (GO:0016428);; Biological Process: cellular response to L-cysteine (GO:0036346);; Biological Process: cellul…	K15334|2.6e-257|lbc:LACBIDRAFT_319126|K15334 multisite-specific tRNA:(cytosine-C5)-methyltransferase [EC:2.1.1.202] | (RefSeq) hypothetical protein	--	[J]	Translation, ribosomal structure and biogenesis	16S rRNA methyltransferase RsmB/F	Multisite-specific tRNA:(cytosine-C(5))-methyltransferase OS=Saccharomyces cerevisiae (strain ATCC 204508 / S288c) OX=559292 GN=NCL1 PE=1 SV=1	J	Translation, ribosomal structure and biogenesis	hypothetical protein HYPSUDRAFT_44961 [Hypholoma sublateritium FD-334 SS-4]
SrGene10716	--	--	Molecular Function: RNA binding (GO:0003723);;	--	--	[T]	Signal transduction mechanisms	Nuclear transport factor 2 (NTF2) domain	Putative G3BP-like protein OS=Schizosaccharomyces pombe (strain 972 / ATCC 24843) OX=284812 GN=nxt3 PE=1 SV=1	A	RNA processing and modification	hypothetical protein HYPSUDRAFT_40269 [Hypholoma sublateritium FD-334 SS-4]
SrGene15585	--	--	Biological Process: telomere maintenance (GO:0000723);; Molecular Function: DNA helicase activity (GO:0003678);; Molecular Function: ATP binding (GO:0005524);; Biological Process: DNA repair (GO:0006281);; Biological Process: DNA recombination (GO:0006310);;	--	--	--	--	Helitron helicase-like domain at N-terminus	--	L	Replication, recombination and repair	hypothetical protein CVT25_009301 [Psilocybe cyanescens]
SrGene00656	[J]	Translation, ribosomal structure and biogenesis	Molecular Function: RNA binding (GO:0003723);; Molecular Function: structural constituent of ribosome (GO:0003735);; Biological Process: translation (GO:0006412);; Cellular Component: small ribosomal subunit (GO:0015935);;	K02989|5.7e-105|lbc:LACBIDRAFT_184639|K02989 small subunit ribosomal protein S5e | (RefSeq) 40S ribosomal protein S5	Ribosome (ko03010)	[J]	Translation, ribosomal structure and biogenesis	Ribosomal protein S7p/S5e	40S ribosomal protein S5 OS=Neurospora crassa (strain ATCC 24698 / 74-OR23-1A / CBS 708.71 / DSM 1257 / FGSC 987) OX=367110 GN=rps-5 PE=3 SV=2	J	Translation, ribosomal structure and biogenesis	hypothetical protein HYPSUDRAFT_33479 [Hypholoma sublateritium FD-334 SS-4]
SrGene03830	--	--	Molecular Function: biotin binding (GO:0009374);;	--	--	--	--	Avidin family	--	--	--	hypothetical protein GALMADRAFT_25497, partial [Galerina marginata CBS 339.88]
SrGene12158	[S]	Function unknown	Molecular Function: GTPase activity (GO:0003924);; Molecular Function: GTP binding (GO:0005525);; Biological Process: small GTPase mediated signal transduction (GO:0007264);;	K17535|1.5e-15|mrr:Moror_11342|K17535 serine/threonine-protein kinase TNNI3K [EC:2.7.11.1] | (RefSeq) kinase-likeprotein	--	--	--	50S ribosome-binding GTPase	--	--	--	hypothetical protein K443DRAFT_679741 [Laccaria amethystina LaAM-08-1]
SrGene01307	--	--	Molecular Function: protein binding (GO:0005515);;	--	--	--	--	F-box domain	--	--	--	hypothetical protein CVT26_012018 [Gymnopilus dilepis]
SrGene14095	--	--	--	--	--	--	--	--	--	--	--	hypothetical protein CVT25_001506 [Psilocybe cyanescens]
SrGene10319	[G]	Carbohydrate transport and metabolism	Cellular Component: integral component of membrane (GO:0016021);; Molecular Function: transmembrane transporter activity (GO:0022857);;	K08192|2.3e-203|lbc:LACBIDRAFT_187852|K08192 MFS transporter, ACS family, allantoate permease | (RefSeq) hypothetical protein	--	[G]	Carbohydrate transport and metabolism	Major Facilitator Superfamily	Thiamine pathway transporter THI73 OS=Saccharomyces cerevisiae (strain ATCC 204508 / S288c) OX=559292 GN=THI73 PE=1 SV=1	G	Carbohydrate transport and metabolism	hypothetical protein HYPSUDRAFT_218219 [Hypholoma sublateritium FD-334 SS-4]
SrGene02810	--	--	Molecular Function: ubiquitin-protein transferase activity (GO:0004842);; Molecular Function: metal ion binding (GO:0046872);;	--	--	--	--	E3 ubiquitin-protein ligase RNF220	--	O	Posttranslational modification, protein turnover, chaperones	hypothetical protein HYPSUDRAFT_210662 [Hypholoma sublateritium FD-334 SS-4]
SrGene11801	--	--	Cellular Component: integral component of membrane (GO:0016021);;	--	--	--	--	--	--	--	--	hypothetical protein HYPSUDRAFT_166823 [Hypholoma sublateritium FD-334 SS-4]
SrGene07821	[HC]	Coenzyme transport and metabolism;; Energy production and conversion	Molecular Function: squalene monooxygenase activity (GO:0004506);; Cellular Component: integral component of membrane (GO:0016021);; Biological Process: sterol biosynthetic process (GO:0016126);; Molecular Function: flavin adenine dinucleotide binding (GO:0050660);;	K00511|9.6e-187|lbc:LACBIDRAFT_190855|K00511 squalene monooxygenase [EC:1.14.14.17] | (RefSeq) hypothetical protein	Steroid biosynthesis (ko00100)	[I]	Lipid transport and metabolism	Squalene epoxidase	Probable squalene monooxygenase OS=Schizosaccharomyces pombe (strain 972 / ATCC 24843) OX=284812 GN=erg1 PE=3 SV=1	I	Lipid transport and metabolism	hypothetical protein HYPSUDRAFT_40561 [Hypholoma sublateritium FD-334 SS-4]
SrGene05811	--	--	Cellular Component: cytoplasm (GO:0005737);; Molecular Function: metallopeptidase activity (GO:0008237);; Molecular Function: dipeptidyl-peptidase activity (GO:0008239);; Molecular Function: metal ion binding (GO:0046872);;	K01277|8.6e-297|abp:AGABI1DRAFT118131|K01277 dipeptidyl-peptidase III [EC:3.4.14.4] | (RefSeq) AGABI1DRAFT_118131; hypothetical protein	--	[R]	General function prediction only	Peptidase family M49	Probable dipeptidyl peptidase 3 OS=Saccharomyces cerevisiae (strain ATCC 204508 / S288c) OX=559292 GN=YOL057W PE=1 SV=1	O	Posttranslational modification, protein turnover, chaperones	hypothetical protein HYPSUDRAFT_35833 [Hypholoma sublateritium FD-334 SS-4]
SrGene06325	[E]	Amino acid transport and metabolism	Molecular Function: arylformamidase activity (GO:0004061);; Biological Process: tryptophan catabolic process to kynurenine (GO:0019441);;	K12618|4.2e-48|ani:AN8185.2|K12618 5'-3' exoribonuclease 1 [EC:3.1.13.-] | (RefSeq) hypothetical protein	Ribosome biogenesis in eukaryotes (ko03008);; RNA degradation (ko03018)	--	--	Putative cyclase	--	S	Function unknown	hypothetical protein HYPSUDRAFT_397643 [Hypholoma sublateritium FD-334 SS-4]
SrGene03205	--	--	--	--	--	--	--	--	--	--	--	hypothetical protein GALMADRAFT_148934 [Galerina marginata CBS 339.88]
SrGene11906	[J]	Translation, ribosomal structure and biogenesis	Molecular Function: nucleotide binding (GO:0000166);; Cellular Component: nuclear exosome (RNase complex) (GO:0000176);; Molecular Function: nucleic acid binding (GO:0003676);; Biological Process: RNA processing (GO:0006396);; Molecular Function: 3'-5' exonuclease activity (GO:0008408);;	K12591|4.4e-268|lbc:LACBIDRAFT_310543|K12591 exosome complex exonuclease RRP6 [EC:3.1.13.-] | (RefSeq) hypothetical protein	RNA degradation (ko03018)	[J]	Translation, ribosomal structure and biogenesis	3'-5' exonuclease	Exosome complex exonuclease rrp6 OS=Schizosaccharomyces pombe (strain 972 / ATCC 24843) OX=284812 GN=rrp6 PE=3 SV=2	J	Translation, ribosomal structure and biogenesis	hypothetical protein HYPSUDRAFT_71445 [Hypholoma sublateritium FD-334 SS-4]
SrGene09580	--	--	--	--	--	--	--	Fungal protein kinase	--	--	--	hypothetical protein CVT25_005393 [Psilocybe cyanescens]
SrGene10870	--	--	--	--	--	--	--	--	--	S	Function unknown	hypothetical protein HYPSUDRAFT_1073128 [Hypholoma sublateritium FD-334 SS-4]
SrGene01222	[H]	Coenzyme transport and metabolism	--	--	--	--	--	--	--	S	Function unknown	hypothetical protein HYPSUDRAFT_33229 [Hypholoma sublateritium FD-334 SS-4]
SrGene04179	[O]	Posttranslational modification, protein turnover, chaperones	Molecular Function: molecular_function (GO:0003674);; Molecular Function: binding (GO:0005488);; Molecular Function: protein binding (GO:0005515);; Molecular Function: Hsp70 protein binding (GO:0030544);; Molecular Function: heat shock protein binding (GO:0031072);;	K17497|1.7e-19|ani:AN5772.2|K17497 phosphomannomutase [EC:5.4.2.8] | (RefSeq) hypothetical protein	Fructose and mannose metabolism (ko00051);; Amino sugar and nucleotide sugar metabolism (ko00520)	[O]	Posttranslational modification, protein turnover, chaperones	DnaJ domain	Uncharacterized J domain-containing protein C63.13 OS=Schizosaccharomyces pombe (strain 972 / ATCC 24843) OX=284812 GN=SPCC63.13 PE=3 SV=1	O	Posttranslational modification, protein turnover, chaperones	hypothetical protein HYPSUDRAFT_61301 [Hypholoma sublateritium FD-334 SS-4]
SrGene01593	[O]	Posttranslational modification, protein turnover, chaperones	Cellular Component: integral component of membrane (GO:0016021);;	--	--	--	--	DnaJ domain	--	U	Intracellular trafficking, secretion, and vesicular transport	hypothetical protein HYPSUDRAFT_78307 [Hypholoma sublateritium FD-334 SS-4]
SrGene06440	[I]	Lipid transport and metabolism	Molecular Function: phosphatidylserine decarboxylase activity (GO:0004609);; Biological Process: phospholipid biosynthetic process (GO:0008654);;	K01613|0.0e+00|gtr:GLOTRDRAFT_140216|K01613 phosphatidylserine decarboxylase [EC:4.1.1.65] | (RefSeq) hypothetical protein	Glycerophospholipid metabolism (ko00564)	[I]	Lipid transport and metabolism	Phosphatidylserine decarboxylase	Phosphatidylserine decarboxylase proenzyme 2 OS=Komagataella phaffii (strain GS115 / ATCC 20864) OX=644223 GN=PSD2 PE=3 SV=1	I	Lipid transport and metabolism	hypothetical protein HYPSUDRAFT_59467 [Hypholoma sublateritium FD-334 SS-4]
NewGene_2873	--	--	Molecular Function: nucleic acid binding (GO:0003676);; Molecular Function: zinc ion binding (GO:0008270);; Biological Process: DNA integration (GO:0015074);;	--	--	--	--	Zinc knuckle	--	--	--	hypothetical protein D9613_007680 [Agrocybe pediades]
SrGene00905	--	--	--	K03355|5.5e-38|ppl:POSPLDRAFT_103383|K03355 anaphase-promoting complex subunit 8 | (RefSeq) predicted protein	Cell cycle - yeast (ko04111);; Meiosis - yeast (ko04113);; Ubiquitin mediated proteolysis (ko04120)	--	--	Conserved region of unknown function on GLTSCR protein	--	S	Function unknown	hypothetical protein HYPSUDRAFT_49184 [Hypholoma sublateritium FD-334 SS-4]
SrGene15395	--	--	Cellular Component: nuclear chromosome (GO:0000228);; Biological Process: chromatin remodeling (GO:0006338);;	K11648|7.0e-287|lbc:LACBIDRAFT_293563|K11648 SWI/SNF-related matrix-associated actin-dependent regulator of chromatin subfamily B member 1 | (RefSeq) hypothetical protein	--	[BK]	Chromatin structure and dynamics;; Transcription	SNF5 / SMARCB1 / INI1	SWI/SNF chromatin-remodeling complex subunit SNF5 OS=Saccharomyces cerevisiae (strain ATCC 204508 / S288c) OX=559292 GN=SNF5 PE=1 SV=3	--	--	hypothetical protein HYPSUDRAFT_173254 [Hypholoma sublateritium FD-334 SS-4]
SrGene07590	[S]	Function unknown	--	--	--	--	--	Domain of unknown function (DUF4139)	--	S	Function unknown	hypothetical protein HYPSUDRAFT_37943 [Hypholoma sublateritium FD-334 SS-4]
SrGene12226	--	--	Molecular Function: nucleic acid binding (GO:0003676);;	--	--	--	--	--	--	L	Replication, recombination and repair	hypothetical protein M413DRAFT_30616 [Hebeloma cylindrosporum h7]
SrGene00543	[R]	General function prediction only	Molecular Function: ATP binding (GO:0005524);;	K15918|2.1e-95|lbc:LACBIDRAFT_190323|K15918 D-glycerate 3-kinase [EC:2.7.1.31] | (RefSeq) hypothetical protein	Glycine, serine and threonine metabolism (ko00260);; Glycerolipid metabolism (ko00561);; Glyoxylate and dicarboxylate metabolism (ko00630);; Carbon metabolism (ko01200)	[R]	General function prediction only	--	Uncharacterized kinase mug58 OS=Schizosaccharomyces pombe (strain 972 / ATCC 24843) OX=284812 GN=mug58 PE=1 SV=1	S	Function unknown	hypothetical protein HYPSUDRAFT_34939 [Hypholoma sublateritium FD-334 SS-4]
SrGene11908	--	--	Cellular Component: integral component of membrane (GO:0016021);;	K19783|8.9e-16|cmt:CCM_02327|K19783 DNA polymerase alpha-associated DNA helicase A [EC:3.6.4.12] | (RefSeq) DNA-binding protein SMUBP-2	--	--	--	Domain of unknown function (DUF202)	--	S	Function unknown	hypothetical protein GALMADRAFT_138631 [Galerina marginata CBS 339.88]
SrGene14364	--	--	--	--	--	--	--	--	--	--	--	hypothetical protein PILCRDRAFT_93218 [Piloderma croceum F 1598]
SrGene15441	[L]	Replication, recombination and repair	Molecular Function: nucleic acid binding (GO:0003676);; Molecular Function: RNA-DNA hybrid ribonuclease activity (GO:0004523);;	K03469|1.1e-24|nfi:NFIA_069390|K03469 ribonuclease HI [EC:3.1.26.4] | (RefSeq) RNase H domain protein	DNA replication (ko03030)	[L]	Replication, recombination and repair	RNase H	--	L	Replication, recombination and repair	hypothetical protein HYPSUDRAFT_55369 [Hypholoma sublateritium FD-334 SS-4]
SrGene04352	[KL]	Transcription;; Replication, recombination and repair	Molecular Function: ATP binding (GO:0005524);;	K11643|0.0e+00|lbc:LACBIDRAFT_301027|K11643 chromodomain-helicase-DNA-binding protein 4 [EC:3.6.4.12] | (RefSeq) CHR16202; SNF2 family DNA-dependent ATPase	--	[R]	General function prediction only	SNF2 family N-terminal domain	Chromatin remodeling factor mit1 OS=Schizosaccharomyces pombe (strain 972 / ATCC 24843) OX=284812 GN=mit1 PE=1 SV=1	--	--	hypothetical protein HYPSUDRAFT_182246 [Hypholoma sublateritium FD-334 SS-4]
SrGene11446	--	--	Cellular Component: integral component of membrane (GO:0016021);; Molecular Function: oxygen binding (GO:0019825);; Molecular Function: heme binding (GO:0020037);;	--	--	--	--	Protoglobin	--	S	Function unknown	hypothetical protein HYPSUDRAFT_548829 [Hypholoma sublateritium FD-334 SS-4]
SrGene02118	--	--	--	K21440|1.2e-31|glz:GLAREA_05160|K21440 ankyrin repeat domain-containing protein 50 | (RefSeq) Ankyrin repeat-containing protein	--	--	--	Heterokaryon incompatibility protein (HET)	Vegetative incompatibility protein HET-E-1 OS=Podospora anserina OX=2587412 GN=HET-E1 PE=4 SV=1	S	Function unknown	hypothetical protein HYPSUDRAFT_201678 [Hypholoma sublateritium FD-334 SS-4]
SrGene13231	[ER]	Amino acid transport and metabolism;; General function prediction only	Molecular Function: zinc ion binding (GO:0008270);; Molecular Function: oxidoreductase activity (GO:0016491);;	K17818|1.3e-120|tvs:TRAVEDRAFT_30336|K17818 D-arabinitol dehydrogenase (NADP+) [EC:1.1.1.287] | (RefSeq) NADP+-dependent D-mannitol dehydrogenase	Pentose and glucuronate interconversions (ko00040)	[Q]	Secondary metabolites biosynthesis, transport and catabolism	Alcohol dehydrogenase GroES-like domain	D-arabinitol dehydrogenase 1 OS=Uromyces fabae OX=55588 GN=ARD1 PE=1 SV=1	Q	Secondary metabolites biosynthesis, transport and catabolism	hypothetical protein HYPSUDRAFT_47160 [Hypholoma sublateritium FD-334 SS-4]
SrGene13945	[IR]	Lipid transport and metabolism;; General function prediction only	Molecular Function: oxidoreductase activity, acting on CH-OH group of donors (GO:0016614);; Molecular Function: flavin adenine dinucleotide binding (GO:0050660);;	K17066|0.0e+00|mrr:Moror_11464|K17066 alcohol oxidase [EC:1.1.3.13] | (RefSeq) alcohol oxidase	Methane metabolism (ko00680);; Carbon metabolism (ko01200)	[R]	General function prediction only	GMC oxidoreductase	Alcohol oxidase 1 OS=Komagataella phaffii (strain ATCC 76273 / CBS 7435 / CECT 11047 / NRRL Y-11430 / Wegner 21-1) OX=981350 GN=AOX1 PE=1 SV=1	E	Amino acid transport and metabolism	unnamed protein product [Agrocybe aegerita]
NewGene_2899	--	--	--	K21440|1.54e-40|glz:GLAREA_05160|K21440 ankyrin repeat domain-containing protein 50 | (RefSeq) Ankyrin repeat-containing protein	--	--	--	Heterokaryon incompatibility protein (HET)	Vegetative incompatibility protein HET-E-1 OS=Podospora anserina OX=2587412 GN=HET-E1 PE=4 SV=1	S	Function unknown	hypothetical protein HYPSUDRAFT_201678 [Hypholoma sublateritium FD-334 SS-4]
SrGene01852	--	--	--	K11976|1.5e-121|lbc:LACBIDRAFT_307015|K11976 E3 ubiquitin-protein ligase RNF216 [EC:2.3.2.31] | (RefSeq) hypothetical protein	--	[O]	Posttranslational modification, protein turnover, chaperones	--	--	O	Posttranslational modification, protein turnover, chaperones	hypothetical protein HYPSUDRAFT_69900 [Hypholoma sublateritium FD-334 SS-4]
SrGene00303	--	--	Cellular Component: integral component of membrane (GO:0016021);;	--	--	--	--	--	--	--	--	hypothetical protein HYPSUDRAFT_62654 [Hypholoma sublateritium FD-334 SS-4]
SrGene13292	--	--	Molecular Function: N-acetyltransferase activity (GO:0008080);;	--	--	--	--	Acetyltransferase (GNAT) domain	--	--	--	hypothetical protein MPER_08816 [Moniliophthora perniciosa FA553]
SrGene08083	--	--	--	--	--	--	--	--	--	--	--	hypothetical protein HYPSUDRAFT_39815 [Hypholoma sublateritium FD-334 SS-4]
SrGene14419	--	--	--	--	--	--	--	Anaphase-promoting complex subunit 4 WD40 domain	--	S	Function unknown	hypothetical protein D9613_004307 [Agrocybe pediades]
SrGene05711	--	--	--	K14856|9.7e-23|cci:CC1G_05204|K14856 protein SDA1 | (RefSeq) Sdad1 protein	--	--	--	--	--	--	--	hypothetical protein HYPSUDRAFT_131489, partial [Hypholoma sublateritium FD-334 SS-4]
SrGene06616	[G]	Carbohydrate transport and metabolism	Biological Process: carbohydrate metabolic process (GO:0005975);; Molecular Function: isomerase activity (GO:0016853);; Molecular Function: carbohydrate binding (GO:0030246);;	K01785|6.1e-128|cci:CC1G_11895|K01785 aldose 1-epimerase [EC:5.1.3.3] | (RefSeq) hypothetical protein	Glycolysis / Gluconeogenesis (ko00010);; Galactose metabolism (ko00052)	--	--	Aldose 1-epimerase	--	G	Carbohydrate transport and metabolism	hypothetical protein HYPSUDRAFT_217422 [Hypholoma sublateritium FD-334 SS-4]
SrGene06713	--	--	Molecular Function: protein kinase activity (GO:0004672);; Molecular Function: ATP binding (GO:0005524);; Biological Process: mitotic spindle assembly checkpoint (GO:0007094);;	K02178|0.0e+00|lbc:LACBIDRAFT_297239|K02178 checkpoint serine/threonine-protein kinase [EC:2.7.11.1] | (RefSeq) hypothetical protein	Cell cycle - yeast (ko04111);; Meiosis - yeast (ko04113)	[D]	Cell cycle control, cell division, chromosome partitioning	Mad3/BUB1 homology region 1	Checkpoint serine/threonine-protein kinase bub1 OS=Schizosaccharomyces pombe (strain 972 / ATCC 24843) OX=284812 GN=bub1 PE=1 SV=1	D	Cell cycle control, cell division, chromosome partitioning	hypothetical protein HYPSUDRAFT_208497 [Hypholoma sublateritium FD-334 SS-4]
SrGene08551	--	--	--	--	--	--	--	Protein of unknown function (DUF3638)	--	S	Function unknown	hypothetical protein HYPSUDRAFT_54564 [Hypholoma sublateritium FD-334 SS-4]
SrGene05133	--	--	Biological Process: mitotic cell cycle (GO:0000278);; Cellular Component: chromosome, centromeric region (GO:0000775);; Cellular Component: nucleus (GO:0005634);;	K11559|5.1e-78|lbc:LACBIDRAFT_313946|K11559 kinetochore protein Mis12/MTW1 | (RefSeq) hypothetical protein	--	--	--	Mis12 protein	Centromere protein mis12 OS=Schizosaccharomyces pombe (strain 972 / ATCC 24843) OX=284812 GN=mis12 PE=1 SV=1	S	Function unknown	hypothetical protein M413DRAFT_449571 [Hebeloma cylindrosporum h7]
SrGene06157	--	--	--	K08254|3.0e-11|cgi:CGB_C6770W|K08254 glucan endo-1,3-alpha-glucosidase [EC:3.2.1.59] | (RefSeq) hypothetical protein	--	--	--	WSC domain	WSC domain-containing protein ARB_07867 OS=Arthroderma benhamiae (strain ATCC MYA-4681 / CBS 112371) OX=663331 GN=ARB_07867 PE=1 SV=1	--	--	WSC-domain protein [Phialocephala scopiformis]
SrGene11412	--	--	--	--	--	--	--	--	--	--	--	hypothetical protein HYPSUDRAFT_206194 [Hypholoma sublateritium FD-334 SS-4]
SrGene06851	--	--	--	--	--	--	--	--	--	--	--	hypothetical protein HYPSUDRAFT_887602 [Hypholoma sublateritium FD-334 SS-4]
SrGene07157	--	--	Cellular Component: integral component of membrane (GO:0016021);;	--	--	--	--	--	--	--	--	hypothetical protein HYPSUDRAFT_170956 [Hypholoma sublateritium FD-334 SS-4]
SrGene12125	[T]	Signal transduction mechanisms	Cellular Component: nuclear chromatin (GO:0000790);; Molecular Function: phosphoprotein phosphatase activity (GO:0004721);; Cellular Component: protein serine/threonine phosphatase complex (GO:0008287);; Biological Process: negative regulation of mitotic sister chromatid segregation (GO:0033048);; Biological Process: establishment or maintenance of cell polarity regulating cell shape (GO:0071963)…	K15498|3.5e-162|lbc:LACBIDRAFT_191020|K15498 serine/threonine-protein phosphatase 6 catalytic subunit [EC:3.1.3.16] | (RefSeq) serine/threonine specific protein phosphatase	--	[DT]	Cell cycle control, cell division, chromosome partitioning;; Signal transduction mechanisms	Calcineurin-like phosphoesterase	Serine/threonine-protein phosphatase ppe1 OS=Schizosaccharomyces pombe (strain 972 / ATCC 24843) OX=284812 GN=ppe1 PE=1 SV=1	--	--	hypothetical protein HYPSUDRAFT_84389 [Hypholoma sublateritium FD-334 SS-4]
SrGene15293	--	--	--	--	--	--	--	--	--	--	--	hypothetical protein HYPSUDRAFT_76045 [Hypholoma sublateritium FD-334 SS-4]
SrGene07204	--	--	--	--	--	--	--	--	--	--	--	hypothetical protein CVT25_000954 [Psilocybe cyanescens]
SrGene05290	--	--	--	--	--	--	--	--	--	--	--	hypothetical protein K443DRAFT_96892 [Laccaria amethystina LaAM-08-1]
SrGene00636	--	--	Biological Process: GPI anchor biosynthetic process (GO:0006506);; Cellular Component: integral component of membrane (GO:0016021);; Molecular Function: hydrolase activity (GO:0016787);;	K23362|6.7e-129|lbc:LACBIDRAFT_296242|K23362 ethanolamine phosphate phosphodiesterase [EC:3.1.-.-] | (RefSeq) hypothetical protein	--	--	--	Calcineurin-like phosphoesterase	--	L	Replication, recombination and repair	hypothetical protein HYPSUDRAFT_128265 [Hypholoma sublateritium FD-334 SS-4]
SrGene06116	--	--	Molecular Function: molecular_function (GO:0003674);; Molecular Function: catalytic activity (GO:0003824);; Cellular Component: cellular_component (GO:0005575);; Cellular Component: intracellular (GO:0005622);; Cellular Component: obsolete cell (GO:0005623);; Cellular Component: cytoplasm (GO:0005737);; Biological Process: cellular protein modification process (GO:0006464);; Biological Process: n…	--	--	[R]	General function prediction only	--	Protein SIP5 OS=Coccidioides immitis (strain RS) OX=246410 GN=SIP5 PE=3 SV=1	S	Function unknown	hypothetical protein HYPSUDRAFT_47867 [Hypholoma sublateritium FD-334 SS-4]
SrGene04014	--	--	Biological Process: protein glycosylation (GO:0006486);; Cellular Component: integral component of membrane (GO:0016021);;	K01836|3.6e-11|wic:J056_001554|K01836 phosphoacetylglucosamine mutase [EC:5.4.2.3] | (RefSeq) Phosphoacetylglucosamine mutase	Amino sugar and nucleotide sugar metabolism (ko00520)	--	--	Glutathione S-transferase, N-terminal domain	--	G	Carbohydrate transport and metabolism	hypothetical protein CVT25_001930 [Psilocybe cyanescens]
SrGene09874	--	--	--	--	--	--	--	F-box-like	--	--	--	hypothetical protein GALMADRAFT_159109 [Galerina marginata CBS 339.88]
SrGene01225	--	--	Cellular Component: Golgi membrane (GO:0000139);; Biological Process: retrograde vesicle-mediated transport, Golgi to endoplasmic reticulum (GO:0006890);; Biological Process: protein transport (GO:0015031);; Cellular Component: COPI vesicle coat (GO:0030126);;	K20472|2.5e-86|lbc:LACBIDRAFT_241431|K20472 coatomer subunit zeta | (RefSeq) coatomer protein	--	[U]	Intracellular trafficking, secretion, and vesicular transport	Clathrin adaptor complex small chain	Probable coatomer subunit zeta OS=Schizosaccharomyces pombe (strain 972 / ATCC 24843) OX=284812 GN=ret3 PE=3 SV=1	U	Intracellular trafficking, secretion, and vesicular transport	hypothetical protein HYPSUDRAFT_61677 [Hypholoma sublateritium FD-334 SS-4]
SrGene07909	--	--	--	--	--	--	--	--	--	--	--	hypothetical protein D9613_007199 [Agrocybe pediades]
SrGene07665	--	--	Molecular Function: catalytic activity (GO:0003824);; Molecular Function: phosphopantetheine binding (GO:0031177);;	--	--	--	--	Male sterility protein	Adenylate-forming reductase Nps10 OS=Heterobasidion annosum OX=13563 GN=nps10 PE=2 SV=1	Q	Secondary metabolites biosynthesis, transport and catabolism	hypothetical protein HYPSUDRAFT_52722 [Hypholoma sublateritium FD-334 SS-4]
SrGene15650	--	--	Molecular Function: methylmalonate-semialdehyde dehydrogenase (acylating) activity (GO:0004491);;	K00140|3.4e-19|abp:AGABI1DRAFT110209|K00140 malonate-semialdehyde dehydrogenase (acetylating) / methylmalonate-semialdehyde dehydrogenase [EC:1.2.1.18 1.2.1.27] | (RefSeq) AGABI1DRAFT_110209; hypothetical protein	Valine, leucine and isoleucine degradation (ko00280);; beta-Alanine metabolism (ko00410);; Inositol phosphate metabolism (ko00562);; Propanoate metabolism (ko00640);; Carbon metabolism (ko01200)	[EG]	Amino acid transport and metabolism;; Carbohydrate transport and metabolism	Aldehyde dehydrogenase family	--	--	--	hypothetical protein D9611_005766 [Coprinellus angulatus]
SrGene00483	--	--	Biological Process: intra-Golgi vesicle-mediated transport (GO:0006891);; Cellular Component: Golgi transport complex (GO:0017119);;	K20292|1.7e-294|lbc:LACBIDRAFT_296483|K20292 conserved oligomeric Golgi complex subunit 5 | (RefSeq) hypothetical protein	--	[U]	Intracellular trafficking, secretion, and vesicular transport	Golgi transport complex subunit 5	--	U	Intracellular trafficking, secretion, and vesicular transport	hypothetical protein HYPSUDRAFT_62781 [Hypholoma sublateritium FD-334 SS-4]
SrGene05107	--	--	Biological Process: mRNA splicing, via spliceosome (GO:0000398);; Molecular Function: RNA binding (GO:0003723);; Molecular Function: metal ion binding (GO:0046872);; Cellular Component: U2AF complex (GO:0089701);;	K12836|3.8e-129|lbc:LACBIDRAFT_180966|K12836 splicing factor U2AF 35 kDa subunit | (RefSeq) hypothetical protein	Spliceosome (ko03040)	[A]	RNA processing and modification	Zinc finger C-x8-C-x5-C-x3-H type (and similar)	Splicing factor U2AF 23 kDa subunit OS=Schizosaccharomyces pombe (strain 972 / ATCC 24843) OX=284812 GN=SPAP8A3.06 PE=1 SV=2	A	RNA processing and modification	hypothetical protein HYPSUDRAFT_65747 [Hypholoma sublateritium FD-334 SS-4]
SrGene07465	[S]	Function unknown	Molecular Function: metalloendopeptidase activity (GO:0004222);; Cellular Component: extracellular space (GO:0005615);; Molecular Function: zinc ion binding (GO:0008270);;	K01417|5.5e-154|cci:CC1G_11771|K01417 extracellular elastinolytic metalloproteinase [EC:3.4.24.-] | (RefSeq) metalloprotease	--	--	--	Fungalysin metallopeptidase (M36)	Extracellular metalloproteinase mep OS=Aspergillus clavatus (strain ATCC 1007 / CBS 513.65 / DSM 816 / NCTC 3887 / NRRL 1) OX=344612 GN=mep PE=3 SV=1	O	Posttranslational modification, protein turnover, chaperones	unnamed protein product [Agrocybe aegerita]
SrGene00926	--	--	Cellular Component: integral component of membrane (GO:0016021);;	K20457|8.6e-22|tmn:UCRPA7_3458|K20457 dihydrofolate synthase [EC:6.3.2.12] | (RefSeq) putative dihydrofolate synthetase fol3 protein	Folate biosynthesis (ko00790)	[S]	Function unknown	--	Uncharacterized protein C57A10.07 OS=Schizosaccharomyces pombe (strain 972 / ATCC 24843) OX=284812 GN=SPAC57A10.07 PE=4 SV=1	--	--	hypothetical protein HYPSUDRAFT_141853 [Hypholoma sublateritium FD-334 SS-4]
SrGene07066	--	--	Cellular Component: nucleus (GO:0005634);;	K17498|5.3e-136|lbc:LACBIDRAFT_326951|K17498 transcription factor SPN1 | (RefSeq) hypothetical protein	--	[S]	Function unknown	TFIIS helical bundle-like domain	Transcription factor IWS1 OS=Ustilago maydis (strain 521 / FGSC 9021) OX=237631 GN=IWS1 PE=3 SV=2	K	Transcription	hypothetical protein HYPSUDRAFT_52560 [Hypholoma sublateritium FD-334 SS-4]
SrGene13101	[J]	Translation, ribosomal structure and biogenesis	Molecular Function: cytosine deaminase activity (GO:0004131);; Molecular Function: zinc ion binding (GO:0008270);; Biological Process: pyrimidine-containing compound salvage (GO:0008655);; Biological Process: cytosine metabolic process (GO:0019858);; Biological Process: cytidine metabolic process (GO:0046087);;	K03365|1.1e-45|hir:HETIRDRAFT_46089|K03365 cytosine/creatinine deaminase [EC:3.5.4.1 3.5.4.21] | (RefSeq) hypothetical protein	Pyrimidine metabolism (ko00240);; Arginine and proline metabolism (ko00330)	[F]	Nucleotide transport and metabolism	Cytidine and deoxycytidylate deaminase zinc-binding region	Cytosine deaminase OS=Candida albicans (strain SC5314 / ATCC MYA-2876) OX=237561 GN=FCA1 PE=3 SV=1	F	Nucleotide transport and metabolism	hypothetical protein HYPSUDRAFT_151617 [Hypholoma sublateritium FD-334 SS-4]
SrGene11887	--	--	Cellular Component: integral component of membrane (GO:0016021);;	--	--	--	--	--	--	--	--	hypothetical protein CVT25_002069 [Psilocybe cyanescens]
SrGene00689	--	--	--	--	--	--	--	--	--	--	--	hypothetical protein GALMADRAFT_226445 [Galerina marginata CBS 339.88]
SrGene13838	--	--	--	--	--	--	--	--	--	--	--	hypothetical protein HYPSUDRAFT_207972 [Hypholoma sublateritium FD-334 SS-4]
NewGene_2908	--	--	--	K17644|5.47e-09|scm:SCHCODRAFT_105595|K17644 norsolorinic acid ketoreductase [EC:1.1.1.349] | (RefSeq) hypothetical protein	Aflatoxin biosynthesis (ko00254)	--	--	--	--	--	--	hypothetical protein HYPSUDRAFT_143924 [Hypholoma sublateritium FD-334 SS-4]
SrGene15307	--	--	--	--	--	--	--	--	--	--	--	hypothetical protein SERLADRAFT_358104 [Serpula lacrymans var. lacrymans S7.9]
SrGene05832	--	--	Cellular Component: integral component of membrane (GO:0016021);;	K12669|1.5e-123|lbc:LACBIDRAFT_305996|K12669 oligosaccharyltransferase complex subunit gamma | (RefSeq) OST3; oligosaccharyl transferase subunit OST3/OST6 family	N-Glycan biosynthesis (ko00510);; Various types of N-glycan biosynthesis (ko00513);; Protein processing in endoplasmic reticulum (ko04141)	--	--	OST3 / OST6 family, transporter family	Dolichyl-diphosphooligosaccharide--protein glycosyltransferase subunit 3 OS=Schizosaccharomyces pombe (strain 972 / ATCC 24843) OX=284812 GN=ost3 PE=3 SV=1	O	Posttranslational modification, protein turnover, chaperones	hypothetical protein HYPSUDRAFT_84107 [Hypholoma sublateritium FD-334 SS-4]
SrGene03393	--	--	Molecular Function: metalloendopeptidase activity (GO:0004222);; Cellular Component: mitochondrial inner membrane (GO:0005743);; Molecular Function: metal ion binding (GO:0046872);;	K18156|4.3e-94|lbc:LACBIDRAFT_147820|K18156 mitochondrial inner membrane protease ATP23 [EC:3.4.24.-] | (RefSeq) hypothetical protein	--	[L]	Replication, recombination and repair	Peptidase M76 family	Mitochondrial inner membrane protease ATP23 OS=Cryptococcus neoformans var. neoformans serotype D (strain B-3501A) OX=283643 GN=ATP23 PE=3 SV=1	L	Replication, recombination and repair	hypothetical protein HYPSUDRAFT_129516 [Hypholoma sublateritium FD-334 SS-4]
SrGene15636	--	--	--	K01613|4.5e-28|gtr:GLOTRDRAFT_140216|K01613 phosphatidylserine decarboxylase [EC:4.1.1.65] | (RefSeq) hypothetical protein	Glycerophospholipid metabolism (ko00564)	--	--	C2 domain	--	--	--	hypothetical protein GALMADRAFT_148940 [Galerina marginata CBS 339.88]
SrGene10564	--	--	Molecular Function: protein dimerization activity (GO:0046983);;	--	--	--	--	hAT family C-terminal dimerisation region	--	S	Function unknown	hypothetical protein D9615_009320 [Tricholomella constricta]
SrGene09439	--	--	--	--	--	--	--	AP2 domain	--	--	--	hypothetical protein CVT25_011471 [Psilocybe cyanescens]
SrGene10822	--	--	Biological Process: reproduction (GO:0000003);; Biological Process: negative regulation of transcription by RNA polymerase II (GO:0000122);; Cellular Component: nuclear chromosome (GO:0000228);; Biological Process: carbon catabolite regulation of transcription from RNA polymerase II promoter (GO:0000429);; Biological Process: regulation of transcription from RNA polymerase II promoter by glucose …	K06666|6.5e-86|lbc:LACBIDRAFT_387493|K06666 general transcriptional corepressor TUP1 | (RefSeq) TUP16201; chromatin associated protein	MAPK signaling pathway - yeast (ko04011);; Cell cycle - yeast (ko04111)	[R]	General function prediction only	WD domain, G-beta repeat	Transcriptional repressor rco-1 OS=Neurospora crassa (strain ATCC 24698 / 74-OR23-1A / CBS 708.71 / DSM 1257 / FGSC 987) OX=367110 GN=rco-1 PE=4 SV=2	S	Function unknown	hypothetical protein HYPSUDRAFT_42071 [Hypholoma sublateritium FD-334 SS-4]
SrGene09327	--	--	--	--	--	--	--	--	--	--	--	hypothetical protein D9619_010687 [Psilocybe cf. subviscida]
SrGene05067	--	--	Cellular Component: integral component of membrane (GO:0016021);;	--	--	--	--	--	--	--	--	hypothetical protein HYPSUDRAFT_690450 [Hypholoma sublateritium FD-334 SS-4]
SrGene13426	[G]	Carbohydrate transport and metabolism	Cellular Component: integral component of membrane (GO:0016021);; Molecular Function: transmembrane transporter activity (GO:0022857);;	K08187|2.5e-58|sla:SERLADRAFT_463837|K08187 MFS transporter, MCT family, solute carrier family 16 (monocarboxylic acid transporters), member 10 | (RefSeq) hypothetical protein	--	--	--	Major Facilitator Superfamily	Aspyridones efflux protein apdF OS=Emericella nidulans (strain FGSC A4 / ATCC 38163 / CBS 112.46 / NRRL 194 / M139) OX=227321 GN=apdF PE=2 SV=1	G	Carbohydrate transport and metabolism	hypothetical protein HYPSUDRAFT_202695 [Hypholoma sublateritium FD-334 SS-4]
SrGene06227	[L]	Replication, recombination and repair	Molecular Function: oxidized pyrimidine nucleobase lesion DNA N-glycosylase activity (GO:0000703);; Molecular Function: DNA binding (GO:0003677);; Cellular Component: nucleus (GO:0005634);; Cellular Component: mitochondrion (GO:0005739);; Biological Process: base-excision repair, AP site formation (GO:0006285);; Molecular Function: class I DNA-(apurinic or apyrimidinic site) endonuclease activity…	K10773|1.1e-107|abp:AGABI1DRAFT69456|K10773 endonuclease III [EC:4.2.99.18] | (RefSeq) AGABI1DRAFT_69456; hypothetical protein	Base excision repair (ko03410)	[L]	Replication, recombination and repair	HhH-GPD superfamily base excision DNA repair protein	Endonuclease III homolog OS=Schizosaccharomyces pombe (strain 972 / ATCC 24843) OX=284812 GN=nth1 PE=1 SV=1	L	Replication, recombination and repair	hypothetical protein HYPSUDRAFT_69421 [Hypholoma sublateritium FD-334 SS-4]
SrGene10321	--	--	Molecular Function: 3',5'-cyclic-nucleotide phosphodiesterase activity (GO:0004114);; Biological Process: signal transduction (GO:0007165);; Molecular Function: metal ion binding (GO:0046872);;	K01120|1.7e-62|mpr:MPER_09418|K01120 3',5'-cyclic-nucleotide phosphodiesterase [EC:3.1.4.17] | (RefSeq) hypothetical protein	Purine metabolism (ko00230)	[T]	Signal transduction mechanisms	3'5'-cyclic nucleotide phosphodiesterase	3',5'-cyclic-nucleotide phosphodiesterase 2 OS=Saccharomyces cerevisiae (strain ATCC 204508 / S288c) OX=559292 GN=PDE2 PE=1 SV=2	T	Signal transduction mechanisms	hypothetical protein HYPSUDRAFT_145009 [Hypholoma sublateritium FD-334 SS-4]
SrGene09184	[IQR]	Lipid transport and metabolism;; Secondary metabolites biosynthesis, transport and catabolism;; General function prediction only	--	K00059|2.7e-08|ztr:MYCGRDRAFT_39543|K00059 3-oxoacyl-[acyl-carrier protein] reductase [EC:1.1.1.100] | (RefSeq) hypothetical protein	Fatty acid biosynthesis (ko00061);; Biotin metabolism (ko00780);; Fatty acid metabolism (ko01212)	--	--	Enoyl-(Acyl carrier protein) reductase	Short-chain dehydrogenase/reductase ucsE OS=Acremonium sp. OX=5045 GN=ucsE PE=3 SV=1	Q	Secondary metabolites biosynthesis, transport and catabolism	hypothetical protein HYPSUDRAFT_198582 [Hypholoma sublateritium FD-334 SS-4]
SrGene03623	--	--	--	--	--	--	--	--	--	--	--	hypothetical protein HYPSUDRAFT_82867 [Hypholoma sublateritium FD-334 SS-4]
SrGene02785	--	--	--	--	--	--	--	--	--	--	--	hypothetical protein HYPSUDRAFT_238940 [Hypholoma sublateritium FD-334 SS-4]
SrGene12524	[O]	Posttranslational modification, protein turnover, chaperones	Molecular Function: ATP-dependent peptidase activity (GO:0004176);; Molecular Function: serine-type endopeptidase activity (GO:0004252);; Molecular Function: ATP binding (GO:0005524);; Biological Process: protein catabolic process (GO:0030163);;	K01338|0.0e+00|cci:CC1G_11021|K01338 ATP-dependent Lon protease [EC:3.4.21.53] | (RefSeq) ATP-dependent protease La	--	[O]	Posttranslational modification, protein turnover, chaperones	Lon protease (S16) C-terminal proteolytic domain	Lon protease homolog 2, peroxisomal OS=Yarrowia lipolytica (strain CLIB 122 / E 150) OX=284591 GN=YALI0F23595g PE=3 SV=1	O	Posttranslational modification, protein turnover, chaperones	hypothetical protein HYPSUDRAFT_45862 [Hypholoma sublateritium FD-334 SS-4]
SrGene09012	--	--	--	--	--	--	--	--	--	--	--	hypothetical protein GALMADRAFT_144051 [Galerina marginata CBS 339.88]
SrGene11900	--	--	Molecular Function: peroxidase activity (GO:0004601);; Biological Process: response to oxidative stress (GO:0006979);; Molecular Function: heme binding (GO:0020037);; Molecular Function: metal ion binding (GO:0046872);;	K20205|1.5e-108|mrr:Moror_16339|K20205 manganese peroxidase [EC:1.11.1.13] | (RefSeq) manganese peroxidase	--	--	--	Peroxidase	Versatile peroxidase VPL2 OS=Pleurotus eryngii OX=5323 GN=vpl2 PE=1 SV=1	Q	Secondary metabolites biosynthesis, transport and catabolism	class II peroxidase [Hypholoma sublateritium FD-334 SS-4]
SrGene00116	--	--	--	--	--	--	--	--	--	--	--	hypothetical protein ARMGADRAFT_965768 [Armillaria gallica]
SrGene13445	--	--	Cellular Component: integral component of membrane (GO:0016021);;	--	--	--	--	--	--	--	--	hypothetical protein HYPSUDRAFT_679165 [Hypholoma sublateritium FD-334 SS-4]
SrGene13897	[F]	Nucleotide transport and metabolism	Cellular Component: integral component of membrane (GO:0016021);; Molecular Function: transmembrane transporter activity (GO:0022857);;	K06901|2.8e-235|lbc:LACBIDRAFT_253376|K06901 adenine/guanine/hypoxanthine permease | (RefSeq) xanthine/uracil permease	--	--	--	Permease family	Efflux pump notK' OS=Aspergillus versicolor OX=46472 GN=notK' PE=1 SV=1	S	Function unknown	hypothetical protein HYPSUDRAFT_202188 [Hypholoma sublateritium FD-334 SS-4]
SrGene01757	--	--	Molecular Function: hydrolase activity (GO:0016787);;	--	--	--	--	--	--	--	--	hypothetical protein MANI_016189 [Metarhizium anisopliae]
SrGene11872	--	--	--	--	--	--	--	N-terminal domain of unknown function (DUF4140)	--	S	Function unknown	hypothetical protein CC1G_15048 [Coprinopsis cinerea okayama7#130]
SrGene03913	--	--	--	--	--	--	--	--	--	--	--	hypothetical protein HYPSUDRAFT_52750 [Hypholoma sublateritium FD-334 SS-4]
SrGene05536	--	--	Cellular Component: integral component of membrane (GO:0016021);;	K14859|2.2e-154|lbc:LACBIDRAFT_316066|K14859 ribosome biogenesis protein SSF1/2 | (RefSeq) hypothetical protein	--	[J]	Translation, ribosomal structure and biogenesis	Brix domain	Brix domain-containing protein C1B9.03c OS=Schizosaccharomyces pombe (strain 972 / ATCC 24843) OX=284812 GN=SPAC1B9.03c PE=1 SV=2	J	Translation, ribosomal structure and biogenesis	hypothetical protein GALMADRAFT_239363 [Galerina marginata CBS 339.88]
SrGene07145	--	--	--	--	--	--	--	Galactose oxidase, central domain	--	S	Function unknown	hypothetical protein HYPSUDRAFT_49254 [Hypholoma sublateritium FD-334 SS-4]
SrGene07854	--	--	Cellular Component: nuclear chromatin (GO:0000790);; Molecular Function: RNA polymerase III activity (GO:0001056);; Cellular Component: RNA polymerase III complex (GO:0005666);; Biological Process: transcription initiation from RNA polymerase III promoter (GO:0006384);; Biological Process: tRNA transcription by RNA polymerase III (GO:0042797);;	K03022|1.3e-97|psq:PUNSTDRAFT_106452|K03022 DNA-directed RNA polymerase III subunit RPC8 | (RefSeq) hypothetical protein	RNA polymerase (ko03020)	[K]	Transcription	RNA polymerase III subunit Rpc25	DNA-directed RNA polymerase III subunit rpc8 OS=Schizosaccharomyces pombe (strain 972 / ATCC 24843) OX=284812 GN=rpc25 PE=1 SV=1	K	Transcription	hypothetical protein M413DRAFT_447005 [Hebeloma cylindrosporum h7]
SrGene08566	--	--	--	--	--	--	--	Fungal protein of unknown function (DUF2015)	--	S	Function unknown	hypothetical protein HYPSUDRAFT_62326 [Hypholoma sublateritium FD-334 SS-4]
SrGene03946	--	--	Molecular Function: protein kinase activity (GO:0004672);; Molecular Function: ATP binding (GO:0005524);;	--	--	--	--	--	--	--	--	hypothetical protein CVT25_006934 [Psilocybe cyanescens]
SrGene02767	--	--	Cellular Component: mitochondrion (GO:0005739);; Cellular Component: Arp2/3 protein complex (GO:0005885);; Biological Process: endocytosis (GO:0006897);; Cellular Component: actin cortical patch (GO:0030479);; Biological Process: Arp2/3 complex-mediated actin nucleation (GO:0034314);; Biological Process: actin cortical patch organization (GO:0044396);; Molecular Function: actin filament binding (…	K05756|8.0e-90|lbc:LACBIDRAFT_399439|K05756 actin related protein 2/3 complex, subunit 3 | (RefSeq) actin-related protein ARPC3	Endocytosis (ko04144)	[Z]	Cytoskeleton	ARP2/3 complex ARPC3 (21 kDa) subunit	Actin-related protein 2/3 complex subunit 3 OS=Schizosaccharomyces pombe (strain 972 / ATCC 24843) OX=284812 GN=arc3 PE=1 SV=1	Z	Cytoskeleton	hypothetical protein HYPSUDRAFT_60683 [Hypholoma sublateritium FD-334 SS-4]
NewGene_1334	--	--	--	--	--	--	--	--	--	--	--	hypothetical protein HYPSUDRAFT_43134 [Hypholoma sublateritium FD-334 SS-4]
SrGene07193	--	--	Biological Process: signal transduction (GO:0007165);; Biological Process: regulation of GTPase activity (GO:0043087);;	K05767|0.0e+00|mrr:Moror_17122|K05767 Ras GTPase-activating-like protein IQGAP2/3 | (RefSeq) ras gtpase-activating protein	--	[T]	Signal transduction mechanisms	GTPase-activator protein for Ras-like GTPase	GTPase-activating protein OS=Schizosaccharomyces pombe (strain 972 / ATCC 24843) OX=284812 GN=gap1 PE=4 SV=1	T	Signal transduction mechanisms	hypothetical protein HYPSUDRAFT_36613 [Hypholoma sublateritium FD-334 SS-4]
SrGene14524	[S]	Function unknown	--	--	--	--	--	Protein of unknown function DUF262	--	S	Function unknown	hypothetical protein HYPSUDRAFT_147982 [Hypholoma sublateritium FD-334 SS-4]
SrGene12797	--	--	Molecular Function: translation elongation factor activity (GO:0003746);; Cellular Component: eukaryotic translation elongation factor 1 complex (GO:0005853);;	K03232|1.8e-85|gtr:GLOTRDRAFT_60692|K03232 elongation factor 1-beta | (RefSeq) hypothetical protein	--	[K]	Transcription	EF-1 guanine nucleotide exchange domain	Elongation factor 1-beta OS=Schizosaccharomyces pombe (strain 972 / ATCC 24843) OX=284812 GN=tef5 PE=2 SV=1	J	Translation, ribosomal structure and biogenesis	hypothetical protein GALMADRAFT_65413 [Galerina marginata CBS 339.88]
SrGene14105	[J]	Translation, ribosomal structure and biogenesis	Cellular Component: cytoplasm (GO:0005737);; Cellular Component: integral component of membrane (GO:0016021);; Molecular Function: transferase activity (GO:0016740);; Biological Process: peptidyl-diphthamide biosynthetic process from peptidyl-histidine (GO:0017183);;	K17866|9.4e-145|lbc:LACBIDRAFT_309380|K17866 diphthamide biosynthesis protein 2 | (RefSeq) hypothetical protein	--	[J]	Translation, ribosomal structure and biogenesis	Putative diphthamide synthesis protein	2-(3-amino-3-carboxypropyl)histidine synthase subunit 2 OS=Cryptococcus neoformans var. neoformans serotype D (strain B-3501A) OX=283643 GN=DPH2 PE=3 SV=1	J	Translation, ribosomal structure and biogenesis	hypothetical protein HYPSUDRAFT_71650 [Hypholoma sublateritium FD-334 SS-4]
SrGene04315	--	--	--	K14651|3.1e-43|fvr:FVEG_02166|K14651 transcription initiation factor TFIID subunit 15 | (RefSeq) hypothetical protein	Basal transcription factors (ko03022)	--	--	--	Pathogenicity cluster 5 protein d OS=Colletotrichum graminicola (strain M1.001 / M2 / FGSC 10212) OX=645133 GN=CLU5d PE=2 SV=1	S	Function unknown	hypothetical protein HYPSUDRAFT_85128 [Hypholoma sublateritium FD-334 SS-4]
SrGene10644	[H]	Coenzyme transport and metabolism	--	K01733|1.1e-20|ure:UREG_05841|K01733 threonine synthase [EC:4.2.3.1] | (RefSeq) threonine synthase	Glycine, serine and threonine metabolism (ko00260);; Vitamin B6 metabolism (ko00750);; Biosynthesis of amino acids (ko01230)	--	--	Haloacid dehalogenase-like hydrolase	--	S	Function unknown	hypothetical protein HYPSUDRAFT_40333 [Hypholoma sublateritium FD-334 SS-4]
SrGene08400	[R]	General function prediction only	Molecular Function: oxidoreductase activity (GO:0016491);;	K00078|8.2e-65|cnb:CNBE4820|K00078 dihydrodiol dehydrogenase / D-xylose 1-dehydrogenase (NADP) [EC:1.3.1.20 1.1.1.179] | (RefSeq) hypothetical protein	Pentose and glucuronate interconversions (ko00040)	--	--	Oxidoreductase family, NAD-binding Rossmann fold	D-xylose 1-dehydrogenase (NADP(+)) OS=Hypocrea jecorina (strain ATCC 56765 / BCRC 32924 / NRRL 11460 / Rut C-30) OX=1344414 GN=xyd1 PE=1 SV=1	--	--	hypothetical protein GALMADRAFT_222193 [Galerina marginata CBS 339.88]
SrGene06273	--	--	Cellular Component: integral component of membrane (GO:0016021);;	--	--	--	--	--	--	--	--	hypothetical protein HYPSUDRAFT_166823 [Hypholoma sublateritium FD-334 SS-4]
SrGene13419	--	--	--	--	--	--	--	--	--	--	--	hypothetical protein HYPSUDRAFT_1074345 [Hypholoma sublateritium FD-334 SS-4]
SrGene07729	--	--	--	--	--	--	--	--	--	--	--	hypothetical protein HYPSUDRAFT_71670 [Hypholoma sublateritium FD-334 SS-4]
SrGene00256	[M]	Cell wall/membrane/envelope biogenesis	Molecular Function: lysozyme activity (GO:0003796);; Biological Process: peptidoglycan catabolic process (GO:0009253);; Biological Process: cell wall macromolecule catabolic process (GO:0016998);; Biological Process: cytolysis (GO:0019835);;	K01185|1.4e-50|lbc:LACBIDRAFT_239749|K01185 lysozyme [EC:3.2.1.17] | (RefSeq) glycoside hydrolase family 24 protein	--	--	--	Phage lysozyme	--	O	Posttranslational modification, protein turnover, chaperones	glycoside hydrolase family 24 protein [Hypholoma sublateritium FD-334 SS-4]
SrGene04338	--	--	Biological Process: RNA splicing, via transesterification reactions (GO:0000375);; Biological Process: RNA splicing, via transesterification reactions with bulged adenosine as nucleophile (GO:0000377);; Biological Process: mRNA splicing, via spliceosome (GO:0000398);; Cellular Component: cellular_component (GO:0005575);; Cellular Component: intracellular (GO:0005622);; Cellular Component: obsolet…	K07203|1.8e-26|pdp:PDIP_64280|K07203 serine/threonine-protein kinase mTOR [EC:2.7.11.1] | (RefSeq) Tor	Meiosis - yeast (ko04113);; Autophagy - other (ko04136);; Autophagy - yeast (ko04138);; Mitophagy - yeast (ko04139)	[S]	Function unknown	Pre-mRNA splicing factor	Pre-mRNA-splicing factor CWC25 OS=Ustilago maydis (strain 521 / FGSC 9021) OX=237631 GN=CWC25 PE=3 SV=2	S	Function unknown	hypothetical protein HYPSUDRAFT_64576 [Hypholoma sublateritium FD-334 SS-4]
SrGene07517	--	--	--	--	--	--	--	--	--	--	--	hypothetical protein CVT25_002823 [Psilocybe cyanescens]
SrGene00815	--	--	Cellular Component: integral component of membrane (GO:0016021);;	--	--	--	--	--	--	--	--	hypothetical protein HYPSUDRAFT_43841 [Hypholoma sublateritium FD-334 SS-4]
SrGene12995	--	--	--	--	--	--	--	CxC5 like cysteine cluster associated with KDZ transposases	--	Q	Secondary metabolites biosynthesis, transport and catabolism	hypothetical protein HYPSUDRAFT_1078250, partial [Hypholoma sublateritium FD-334 SS-4]
SrGene07181	--	--	Cellular Component: integral component of membrane (GO:0016021);;	--	--	--	--	--	--	--	--	hypothetical protein HYPSUDRAFT_36604 [Hypholoma sublateritium FD-334 SS-4]
SrGene13397	--	--	--	--	--	--	--	--	--	T	Signal transduction mechanisms	hypothetical protein HYPSUDRAFT_42953 [Hypholoma sublateritium FD-334 SS-4]
SrGene00679	[H]	Coenzyme transport and metabolism	Molecular Function: molecular_function (GO:0003674);; Molecular Function: catalytic activity (GO:0003824);; Biological Process: phosphorus metabolic process (GO:0006793);; Biological Process: phosphate-containing compound metabolic process (GO:0006796);; Biological Process: biological_process (GO:0008150);; Biological Process: metabolic process (GO:0008152);; Biological Process: cellular process …	--	--	--	--	Haloacid dehalogenase-like hydrolase	--	S	Function unknown	hypothetical protein HYPSUDRAFT_155242 [Hypholoma sublateritium FD-334 SS-4]
SrGene12928	--	--	Cellular Component: integral component of membrane (GO:0016021);;	--	--	--	--	FAR-17a/AIG1-like protein	--	--	--	hypothetical protein CVT25_000860 [Psilocybe cyanescens]
SrGene11288	[T]	Signal transduction mechanisms	Molecular Function: protein kinase activity (GO:0004672);; Molecular Function: ATP binding (GO:0005524);;	K13303|2.2e-29|sla:SERLADRAFT_436474|K13303 serum/glucocorticoid-regulated kinase 2 [EC:2.7.11.1] | (RefSeq) hypothetical protein	--	[D]	Cell cycle control, cell division, chromosome partitioning	Protein kinase domain	Serine/threonine-protein kinase psk1 OS=Schizosaccharomyces pombe (strain 972 / ATCC 24843) OX=284812 GN=psk1 PE=1 SV=1	T	Signal transduction mechanisms	hypothetical protein HYPSUDRAFT_1018215 [Hypholoma sublateritium FD-334 SS-4]
SrGene13417	[C]	Energy production and conversion	Biological Process: mitochondrial genome maintenance (GO:0000002);; Molecular Function: double-stranded DNA binding (GO:0003690);; Molecular Function: single-stranded DNA binding (GO:0003697);; Molecular Function: aconitate hydratase activity (GO:0003994);; Cellular Component: cytosol (GO:0005829);; Biological Process: tricarboxylic acid cycle (GO:0006099);; Cellular Component: mitochondrial nucl…	K01681|0.0e+00|cci:CC1G_10805|K01681 aconitate hydratase [EC:4.2.1.3] | (RefSeq) aconitase	Citrate cycle (TCA cycle) (ko00020);; Glyoxylate and dicarboxylate metabolism (ko00630);; Carbon metabolism (ko01200);; 2-Oxocarboxylic acid metabolism (ko01210);; Biosynthesis of amino acids (ko01230)	[CE]	Energy production and conversion;; Amino acid transport and metabolism	Aconitase family (aconitate hydratase)	Aconitate hydratase, mitochondrial OS=Emericella nidulans (strain FGSC A4 / ATCC 38163 / CBS 112.46 / NRRL 194 / M139) OX=227321 GN=acoA PE=2 SV=1	--	--	hypothetical protein HYPSUDRAFT_140176 [Hypholoma sublateritium FD-334 SS-4]
SrGene10544	--	--	Cellular Component: integral component of membrane (GO:0016021);;	--	--	--	--	--	--	--	--	hypothetical protein HYPSUDRAFT_404539 [Hypholoma sublateritium FD-334 SS-4]
SrGene00255	--	--	Cellular Component: integral component of membrane (GO:0016021);;	--	--	--	--	Membrane bound O-acyl transferase family	Acetyltransferase cdmC OS=Talaromyces verruculosus OX=198730 GN=cdmC PE=1 SV=1	S	Function unknown	hypothetical protein HYPSUDRAFT_70638 [Hypholoma sublateritium FD-334 SS-4]
SrGene06631	--	--	--	--	--	--	--	SMODS and SLOG-associating 2TM effector domain	--	--	--	hypothetical protein HYPSUDRAFT_204254 [Hypholoma sublateritium FD-334 SS-4]
SrGene05468	[J]	Translation, ribosomal structure and biogenesis	Molecular Function: RNA binding (GO:0003723);; Biological Process: rRNA processing (GO:0006364);; Molecular Function: S-adenosylmethionine-dependent methyltransferase activity (GO:0008757);; Biological Process: methylation (GO:0032259);;	K14835|5.4e-219|gtr:GLOTRDRAFT_126700|K14835 25S rRNA (cytosine2870-C5)-methyltransferase [EC:2.1.1.310] | (RefSeq) hypothetical protein	--	[A]	RNA processing and modification	16S rRNA methyltransferase RsmB/F	25S rRNA (cytosine-C(5))-methyltransferase nop2 OS=Schizosaccharomyces pombe (strain 972 / ATCC 24843) OX=284812 GN=nop2 PE=1 SV=1	A	RNA processing and modification	hypothetical protein D9619_005815 [Psilocybe cf. subviscida]
SrGene11271	--	--	--	--	--	--	--	--	--	--	--	hypothetical protein HYPSUDRAFT_206187 [Hypholoma sublateritium FD-334 SS-4]
SrGene04062	[IQ]	Lipid transport and metabolism;; Secondary metabolites biosynthesis, transport and catabolism	Biological Process: fatty acid biosynthetic process (GO:0006633);;	K03955|3.4e-36|cci:CC1G_06777|K03955 NADH dehydrogenase (ubiquinone) 1 alpha/beta subcomplex 1, acyl-carrier protein | (RefSeq) hypothetical protein	Oxidative phosphorylation (ko00190)	[CIQ]	Energy production and conversion;; Lipid transport and metabolism;; Secondary metabolites biosynthesis, transport and catabolism	Phosphopantetheine attachment site	Acyl carrier protein, mitochondrial OS=Neurospora crassa (strain ATCC 24698 / 74-OR23-1A / CBS 708.71 / DSM 1257 / FGSC 987) OX=367110 GN=nuo-12 PE=1 SV=2	--	--	hypothetical protein HYPSUDRAFT_32517 [Hypholoma sublateritium FD-334 SS-4]
SrGene11903	--	--	Molecular Function: peroxidase activity (GO:0004601);; Biological Process: response to oxidative stress (GO:0006979);; Molecular Function: heme binding (GO:0020037);; Molecular Function: metal ion binding (GO:0046872);;	K20205|2.5e-98|mrr:Moror_16339|K20205 manganese peroxidase [EC:1.11.1.13] | (RefSeq) manganese peroxidase	--	--	--	Peroxidase	Versatile peroxidase VPL1 OS=Pleurotus eryngii OX=5323 GN=vpl1 PE=1 SV=1	Q	Secondary metabolites biosynthesis, transport and catabolism	class II peroxidase [Hypholoma sublateritium FD-334 SS-4]
SrGene03754	--	--	Molecular Function: metal ion binding (GO:0046872);;	K22685|9.7e-114|lbc:LACBIDRAFT_301313|K22685 DNA-dependent metalloprotease WSS1 [EC:3.4.24.-] | (RefSeq) hypothetical protein	--	[P]	Inorganic ion transport and metabolism	WLM domain	DNA-dependent metalloprotease WSS1 OS=Saccharomyces cerevisiae (strain ATCC 204508 / S288c) OX=559292 GN=WSS1 PE=1 SV=1	P	Inorganic ion transport and metabolism	hypothetical protein HYPSUDRAFT_34122 [Hypholoma sublateritium FD-334 SS-4]
SrGene12837	--	--	Cellular Component: integral component of membrane (GO:0016021);;	--	--	--	--	--	--	S	Function unknown	unnamed protein product [Agrocybe aegerita]
SrGene06042	--	--	--	--	--	--	--	--	--	--	--	hypothetical protein GALMADRAFT_213998 [Galerina marginata CBS 339.88]
NewGene_2032	--	--	--	--	--	--	--	--	Glutathione S-transferase-like protein ustS OS=Aspergillus flavus (strain ATCC 200026 / FGSC A1120 / NRRL 3357 / JCM 12722 / SRRC 167) OX=332952 GN=ustS PE=1 SV=2	O	Posttranslational modification, protein turnover, chaperones	hypothetical protein HYPSUDRAFT_142565 [Hypholoma sublateritium FD-334 SS-4]
SrGene06587	--	--	--	K19356|3.3e-62|abp:AGABI1DRAFT80328|K19356 lytic cellulose monooxygenase (C1-hydroxylating) [EC:1.14.99.54] | (RefSeq) AGABI1DRAFT_80328; hypothetical protein	--	--	--	Glycosyl hydrolase family 61	Cellulose-growth-specific protein OS=Agaricus bisporus OX=5341 GN=cel1 PE=3 SV=1	T	Signal transduction mechanisms	hypothetical protein GALMADRAFT_146231 [Galerina marginata CBS 339.88]
SrGene01590	--	--	Cellular Component: integral component of membrane (GO:0016021);; Biological Process: transmembrane transport (GO:0055085);;	--	--	[T]	Signal transduction mechanisms	OPT oligopeptide transporter protein	Glutathione transporter 1 OS=Schizosaccharomyces pombe (strain 972 / ATCC 24843) OX=284812 GN=pgt1 PE=1 SV=1	T	Signal transduction mechanisms	hypothetical protein HYPSUDRAFT_203772 [Hypholoma sublateritium FD-334 SS-4]
SrGene10200	--	--	--	--	--	--	--	--	--	S	Function unknown	predicted protein [Laccaria bicolor S238N-H82]
SrGene14355	--	--	Molecular Function: metal ion binding (GO:0046872);;	--	--	--	--	MYND finger	--	--	--	hypothetical protein HYPSUDRAFT_279992 [Hypholoma sublateritium FD-334 SS-4]
SrGene15109	--	--	--	--	--	--	--	Sds3-like	--	S	Function unknown	hypothetical protein HYPSUDRAFT_418191 [Hypholoma sublateritium FD-334 SS-4]
SrGene07271	[V]	Defense mechanisms	Molecular Function: ATP binding (GO:0005524);; Cellular Component: integral component of membrane (GO:0016021);; Molecular Function: ATPase activity (GO:0016887);; Molecular Function: ATPase-coupled transmembrane transporter activity (GO:0042626);;	K05665|0.0e+00|tvs:TRAVEDRAFT_72506|K05665 ATP-binding cassette, subfamily C (CFTR/MRP), member 1 [EC:7.6.2.3] | (RefSeq) ABC protein	ABC transporters (ko02010)	[Q]	Secondary metabolites biosynthesis, transport and catabolism	ABC transporter transmembrane region	Multidrug resistance protein fer6 OS=Ustilago maydis (strain 521 / FGSC 9021) OX=237631 GN=fer6 PE=2 SV=1	Q	Secondary metabolites biosynthesis, transport and catabolism	hypothetical protein HYPSUDRAFT_181245 [Hypholoma sublateritium FD-334 SS-4]
SrGene13726	--	--	--	K19327|1.2e-11|pno:SNOG_02077|K19327 anoctamin-10 | (RefSeq) SNOG_02076; hypothetical protein	--	--	--	Heterokaryon incompatibility protein (HET)	--	S	Function unknown	hypothetical protein HYPSUDRAFT_890068 [Hypholoma sublateritium FD-334 SS-4]
SrGene05766	--	--	Biological Process: retrograde transport, vesicle recycling within Golgi (GO:0000301);; Cellular Component: cellular_component (GO:0005575);; Cellular Component: intracellular (GO:0005622);; Cellular Component: obsolete cell (GO:0005623);; Cellular Component: cytoplasm (GO:0005737);; Cellular Component: Golgi apparatus (GO:0005794);; Cellular Component: cytosol (GO:0005829);; Biological Process: …	K20291|1.4e-297|lbc:LACBIDRAFT_306220|K20291 conserved oligomeric Golgi complex subunit 4 | (RefSeq) hypothetical protein	--	[U]	Intracellular trafficking, secretion, and vesicular transport	COG4 transport protein	Conserved oligomeric Golgi complex subunit 4 OS=Schizosaccharomyces pombe (strain 972 / ATCC 24843) OX=284812 GN=cog4 PE=3 SV=1	U	Intracellular trafficking, secretion, and vesicular transport	hypothetical protein HYPSUDRAFT_62954 [Hypholoma sublateritium FD-334 SS-4]
SrGene01234	[P]	Inorganic ion transport and metabolism	Molecular Function: ATP binding (GO:0005524);; Cellular Component: integral component of membrane (GO:0016021);;	K01537|0.0e+00|lbc:LACBIDRAFT_192284|K01537 P-type Ca2+ transporter type 2C [EC:7.2.2.10] | (RefSeq) Ca-transporting ATPase	--	[P]	Inorganic ion transport and metabolism	E1-E2 ATPase	Calcium-transporting ATPase 1 OS=Yarrowia lipolytica (strain CLIB 122 / E 150) OX=284591 GN=PMR1 PE=3 SV=1	P	Inorganic ion transport and metabolism	hypothetical protein HYPSUDRAFT_33216 [Hypholoma sublateritium FD-334 SS-4]
SrGene08429	--	--	--	K20309|3.7e-155|lbc:LACBIDRAFT_305293|K20309 trafficking protein particle complex subunit 12 | (RefSeq) hypothetical protein	--	--	--	Tetratricopeptide repeat	--	S	Function unknown	hypothetical protein HYPSUDRAFT_62454 [Hypholoma sublateritium FD-334 SS-4]
SrGene06233	--	--	--	--	--	--	--	--	--	--	--	hypothetical protein GALMADRAFT_283872 [Galerina marginata CBS 339.88]
SrGene10248	[QV]	Secondary metabolites biosynthesis, transport and catabolism;; Defense mechanisms	Molecular Function: iron ion binding (GO:0005506);; Molecular Function: oxidoreductase activity, acting on paired donors, with incorporation or reduction of molecular oxygen (GO:0016705);; Molecular Function: heme binding (GO:0020037);;	K07408|7.3e-77|abp:AGABI1DRAFT93343|K07408 cytochrome P450 family 1 subfamily A polypeptide 1 [EC:1.14.14.1] | (RefSeq) AGABI1DRAFT_93343; hypothetical protein	Tryptophan metabolism (ko00380)	[Q]	Secondary metabolites biosynthesis, transport and catabolism	Cytochrome P450	Cytochrome P450 monooxygenase COX2 OS=Coprinopsis cinerea (strain Okayama-7 / 130 / ATCC MYA-4618 / FGSC 9003) OX=240176 GN=COX2 PE=1 SV=1	Q	Secondary metabolites biosynthesis, transport and catabolism	hypothetical protein HYPSUDRAFT_524598 [Hypholoma sublateritium FD-334 SS-4]
SrGene05345	--	--	--	--	--	--	--	--	--	--	--	hypothetical protein HYPSUDRAFT_71052 [Hypholoma sublateritium FD-334 SS-4]
SrGene01409	[C]	Energy production and conversion	Cellular Component: integral component of membrane (GO:0016021);; Molecular Function: oxidoreductase activity (GO:0016491);; Molecular Function: flavin adenine dinucleotide binding (GO:0050660);; Biological Process: oxidation-reduction process (GO:0055114);; Molecular Function: FAD binding (GO:0071949);;	K15923|4.7e-16|cfj:CFIO01_03675|K15923 alpha-L-fucosidase 2 [EC:3.2.1.51] | (RefSeq) hypothetical protein	Other glycan degradation (ko00511)	--	--	FAD binding domain	Chitooligosaccharide oxidase OS=Gibberella zeae (strain PH-1 / ATCC MYA-4620 / FGSC 9075 / NRRL 31084) OX=229533 GN=chitO PE=1 SV=1	C	Energy production and conversion	hypothetical protein GALMADRAFT_231441 [Galerina marginata CBS 339.88]
SrGene07627	--	--	--	K21440|3.7e-33|glz:GLAREA_05160|K21440 ankyrin repeat domain-containing protein 50 | (RefSeq) Ankyrin repeat-containing protein	--	--	--	Heterokaryon incompatibility protein (HET)	Vegetative incompatibility protein HET-E-1 OS=Podospora anserina OX=2587412 GN=HET-E1 PE=4 SV=1	--	--	hypothetical protein HYPSUDRAFT_44909 [Hypholoma sublateritium FD-334 SS-4]
SrGene03100	--	--	--	K14324|1.1e-68|lbc:LACBIDRAFT_311192|K14324 histone deacetylase complex subunit SAP18 | (RefSeq) HCP16201; histone deacetylase complex protein	RNA transport (ko03013);; mRNA surveillance pathway (ko03015)	[K]	Transcription	Sin3 associated polypeptide p18 (SAP18)	--	K	Transcription	Histone deacetylase complex subunit SAP18 [Hypsizygus marmoreus]
SrGene10586	[QV]	Secondary metabolites biosynthesis, transport and catabolism;; Defense mechanisms	Molecular Function: monooxygenase activity (GO:0004497);; Molecular Function: iron ion binding (GO:0005506);; Cellular Component: integral component of membrane (GO:0016021);; Molecular Function: oxidoreductase activity, acting on paired donors, with incorporation or reduction of molecular oxygen (GO:0016705);; Molecular Function: heme binding (GO:0020037);; Biological Process: oxidation-reductio…	K07427|8.3e-80|hir:HETIRDRAFT_420783|K07427 docosahexaenoic acid omega-hydroxylase [EC:1.14.14.79] | (RefSeq) hypothetical protein	--	[QI]	Secondary metabolites biosynthesis, transport and catabolism;; Lipid transport and metabolism	Cytochrome P450	--	Q	Secondary metabolites biosynthesis, transport and catabolism	hypothetical protein HYPSUDRAFT_42026 [Hypholoma sublateritium FD-334 SS-4]
SrGene05620	--	--	--	K17261|6.6e-12|wic:J056_002741|K17261 adenylyl cyclase-associated protein | (RefSeq) Adenylyl cyclase-associated protein	--	[T]	Signal transduction mechanisms	Ran-interacting Mog1 protein	Nuclear import protein mog1 OS=Schizosaccharomyces pombe (strain 972 / ATCC 24843) OX=284812 GN=mog1 PE=3 SV=1	T	Signal transduction mechanisms	hypothetical protein HYPSUDRAFT_198173 [Hypholoma sublateritium FD-334 SS-4]
SrGene11780	--	--	--	--	--	--	--	--	--	--	--	hypothetical protein HYPSUDRAFT_830333 [Hypholoma sublateritium FD-334 SS-4]
NewGene_1500	--	--	--	K21440|7.51e-27|glz:GLAREA_05160|K21440 ankyrin repeat domain-containing protein 50 | (RefSeq) Ankyrin repeat-containing protein	--	--	--	Heterokaryon incompatibility protein (HET)	Vegetative incompatibility protein HET-E-1 OS=Podospora anserina OX=2587412 GN=HET-E1 PE=4 SV=1	--	--	hypothetical protein HYPSUDRAFT_44909 [Hypholoma sublateritium FD-334 SS-4]
SrGene11146	[O]	Posttranslational modification, protein turnover, chaperones	Molecular Function: protein binding (GO:0005515);;	K00799|4.6e-76|cci:CC1G_10750|K00799 glutathione S-transferase [EC:2.5.1.18] | (RefSeq) glutathione S-transferase	Glutathione metabolism (ko00480)	[O]	Posttranslational modification, protein turnover, chaperones	Glutathione S-transferase, N-terminal domain	Glutathione S-transferase hmp2 OS=Hypomyces subiculosus OX=193393 GN=hpm2 PE=1 SV=1	O	Posttranslational modification, protein turnover, chaperones	hypothetical protein CVT24_008829 [Panaeolus cyanescens]
SrGene08689	--	--	Cellular Component: integral component of membrane (GO:0016021);;	--	--	--	--	Putative transmembrane protein 170	--	--	--	hypothetical protein K443DRAFT_673121 [Laccaria amethystina LaAM-08-1]
SrGene13145	--	--	Molecular Function: protein binding (GO:0005515);;	K19944|1.6e-142|mrr:Moror_12639|K19944 TBC1 domain family member 10 | (RefSeq) hypothetical protein	--	[R]	General function prediction only	Rab-GTPase-TBC domain	--	U	Intracellular trafficking, secretion, and vesicular transport	hypothetical protein HYPSUDRAFT_77438 [Hypholoma sublateritium FD-334 SS-4]
SrGene02232	--	--	Molecular Function: DNA-binding transcription factor activity (GO:0003700);; Cellular Component: nucleus (GO:0005634);; Molecular Function: sequence-specific DNA binding (GO:0043565);;	K09403|3.8e-117|abv:AGABI2DRAFT191713|K09403 forkhead box protein J2/3 | (RefSeq) AGABI2DRAFT_191713; hypothetical protein	--	[K]	Transcription	Forkhead domain	Fork head protein homolog 2 OS=Saccharomyces cerevisiae (strain ATCC 204508 / S288c) OX=559292 GN=FKH2 PE=1 SV=1	K	Transcription	hypothetical protein HYPSUDRAFT_38601 [Hypholoma sublateritium FD-334 SS-4]
SrGene01199	--	--	--	--	--	--	--	--	--	--	--	hypothetical protein HYPSUDRAFT_37174 [Hypholoma sublateritium FD-334 SS-4]
SrGene11095	--	--	Molecular Function: DNA-binding transcription factor activity, RNA polymerase II-specific (GO:0000981);; Molecular Function: DNA binding (GO:0003677);; Cellular Component: nucleus (GO:0005634);; Biological Process: transcription, DNA-templated (GO:0006351);; Molecular Function: zinc ion binding (GO:0008270);; Cellular Component: host cell nucleus (GO:0042025);;	K09244|3.6e-10|cim:CIMG_04625|K09244 transcriptional regulatory protein AMDR | (RefSeq) acetamidase regulatory protein	--	--	--	Fungal specific transcription factor domain	Uncharacterized transcriptional regulatory protein C1F7.11c OS=Schizosaccharomyces pombe (strain 972 / ATCC 24843) OX=284812 GN=SPAC1F7.11c PE=4 SV=1	K	Transcription	hypothetical protein HYPSUDRAFT_38826 [Hypholoma sublateritium FD-334 SS-4]
SrGene13037	--	--	Cellular Component: integral component of membrane (GO:0016021);;	--	--	--	--	--	--	--	--	hypothetical protein HYPSUDRAFT_408865 [Hypholoma sublateritium FD-334 SS-4]
SrGene04169	--	--	Molecular Function: structural constituent of ribosome (GO:0003735);; Cellular Component: ribosome (GO:0005840);; Biological Process: translation (GO:0006412);;	K02891|1.0e-56|abp:AGABI1DRAFT81509|K02891 large subunit ribosomal protein L22e | (RefSeq) AGABI1DRAFT_81509; hypothetical protein	Ribosome (ko03010)	[J]	Translation, ribosomal structure and biogenesis	Ribosomal L22e protein family	60S ribosomal protein L22 OS=Schizosaccharomyces pombe (strain 972 / ATCC 24843) OX=284812 GN=rpl22 PE=1 SV=3	J	Translation, ribosomal structure and biogenesis	hypothetical protein HYPSUDRAFT_196646 [Hypholoma sublateritium FD-334 SS-4]
SrGene12473	--	--	Molecular Function: crossover junction endodeoxyribonuclease activity (GO:0008821);;	K15339|3.4e-208|lbc:LACBIDRAFT_318973|K15339 holliday junction resolvase YEN1 [EC:3.1.-.-] | (RefSeq) hypothetical protein	--	[L]	Replication, recombination and repair	Holliday junction resolvase Gen1 C-terminal domain	DNA repair protein RAD2 OS=Saccharomyces cerevisiae (strain ATCC 204508 / S288c) OX=559292 GN=RAD2 PE=1 SV=2	L	Replication, recombination and repair	hypothetical protein HYPSUDRAFT_195818 [Hypholoma sublateritium FD-334 SS-4]
SrGene02523	--	--	Cellular Component: nuclear chromatin (GO:0000790);; Cellular Component: proteasome regulatory particle, lid subcomplex (GO:0008541);; Cellular Component: nuclear periphery (GO:0034399);; Cellular Component: proteasome storage granule (GO:0034515);; Biological Process: proteasome-mediated ubiquitin-dependent protein catabolic process (GO:0043161);;	K03031|2.8e-120|lbc:LACBIDRAFT_311977|K03031 26S proteasome regulatory subunit N12 | (RefSeq) hypothetical protein	Proteasome (ko03050)	[O]	Posttranslational modification, protein turnover, chaperones	CSN8/PSMD8/EIF3K family	26S proteasome regulatory subunit rpn12 OS=Schizosaccharomyces pombe (strain 972 / ATCC 24843) OX=284812 GN=rpn12 PE=1 SV=1	O	Posttranslational modification, protein turnover, chaperones	hypothetical protein HYPSUDRAFT_60927 [Hypholoma sublateritium FD-334 SS-4]
SrGene02137	--	--	Cellular Component: integral component of membrane (GO:0016021);;	K13354|3.2e-134|cci:CC1G_14623|K13354 solute carrier family 25 (peroxisomal adenine nucleotide transporter), member 17 | (RefSeq) peroxisomal membrane protein	Peroxisome (ko04146)	[C]	Energy production and conversion	Mitochondrial carrier protein	Peroxisomal membrane protein PMP47B OS=Candida boidinii OX=5477 GN=PMP47B PE=2 SV=1	C	Energy production and conversion	hypothetical protein HYPSUDRAFT_38728 [Hypholoma sublateritium FD-334 SS-4]
SrGene03483	--	--	--	--	--	[S]	Function unknown	NIPSNAP	--	S	Function unknown	hypothetical protein HYPSUDRAFT_33794 [Hypholoma sublateritium FD-334 SS-4]
SrGene00361	[M]	Cell wall/membrane/envelope biogenesis	Molecular Function: catalytic activity (GO:0003824);;	K17741|4.9e-19|cdu:CD36_21020|K17741 NADPH-dependent methylglyoxal reductase [EC:1.1.1.283] | (RefSeq) D-lactaldehyde dehydrogenase, putative	Pyruvate metabolism (ko00620);; Propanoate metabolism (ko00640);; MAPK signaling pathway - yeast (ko04011)	[V]	Defense mechanisms	NAD dependent epimerase/dehydratase family	Putative uncharacterized oxidoreductase YDR541C OS=Saccharomyces cerevisiae (strain ATCC 204508 / S288c) OX=559292 GN=YDR541C PE=3 SV=2	V	Defense mechanisms	hypothetical protein HYPSUDRAFT_189259 [Hypholoma sublateritium FD-334 SS-4]
SrGene11793	[F]	Nucleotide transport and metabolism	Molecular Function: ATP binding (GO:0005524);; Molecular Function: hydrolase activity (GO:0016787);;	K01526|1.4e-202|gtr:GLOTRDRAFT_43432|K01526 guanosine-diphosphatase [EC:3.6.1.42] | (RefSeq) hypothetical protein	--	[F]	Nucleotide transport and metabolism	GDA1/CD39 (nucleoside phosphatase) family	Probable guanosine-diphosphatase OS=Neosartorya fumigata (strain ATCC MYA-4609 / Af293 / CBS 101355 / FGSC A1100) OX=330879 GN=gda1 PE=3 SV=2	F	Nucleotide transport and metabolism	hypothetical protein HYPSUDRAFT_217200 [Hypholoma sublateritium FD-334 SS-4]
SrGene15003	--	--	Molecular Function: lysozyme activity (GO:0003796);; Biological Process: peptidoglycan catabolic process (GO:0009253);; Biological Process: cell wall macromolecule catabolic process (GO:0016998);;	--	--	--	--	Glycosyl hydrolases family 25	--	--	--	hypothetical protein GALMADRAFT_160568 [Galerina marginata CBS 339.88]
SrGene13630	--	--	--	--	--	--	--	Protein of unknown function (DUF3445)	--	S	Function unknown	hypothetical protein M378DRAFT_78395 [Amanita muscaria Koide BX008]
SrGene05094	--	--	--	--	--	--	--	--	--	--	--	hypothetical protein HYPSUDRAFT_535655 [Hypholoma sublateritium FD-334 SS-4]
SrGene13377	[S]	Function unknown	Molecular Function: catalytic activity (GO:0003824);; Biological Process: biosynthetic process (GO:0009058);;	K03644|2.2e-17|uma:UMAG_11549|K03644 lipoyl synthase [EC:2.8.1.8] | (RefSeq) hypothetical protein	Lipoic acid metabolism (ko00785)	--	--	Sucrase/ferredoxin-like	--	S	Function unknown	hypothetical protein HYPSUDRAFT_58664 [Hypholoma sublateritium FD-334 SS-4]
SrGene12367	--	--	Molecular Function: protein binding (GO:0005515);; Molecular Function: carbon-oxygen lyase activity, acting on phosphates (GO:0016838);;	K22060|2.1e-31|cci:CC1G_03563|K22060 (-)-alpha-cuprenene synthase [EC:4.2.3.95] | (RefSeq) hypothetical protein	--	--	--	Trichodiene synthase (TRI5)	Alpha-cuprenene synthase COP6 OS=Coprinopsis cinerea (strain Okayama-7 / 130 / ATCC MYA-4618 / FGSC 9003) OX=240176 GN=COP6 PE=1 SV=1	G	Carbohydrate transport and metabolism	hypothetical protein HYPSUDRAFT_164179 [Hypholoma sublateritium FD-334 SS-4]
SrGene07005	--	--	--	--	--	--	--	--	--	--	--	hypothetical protein D9613_007668 [Agrocybe pediades]
SrGene10772	--	--	Molecular Function: protein kinase activity (GO:0004672);; Molecular Function: ATP binding (GO:0005524);;	K03650|1.2e-36|ppl:POSPLDRAFT_93468|K03650 tRNA modification GTPase [EC:3.6.-.-] | (RefSeq) predicted protein	--	--	--	--	--	T	Signal transduction mechanisms	hypothetical protein HYPSUDRAFT_37675 [Hypholoma sublateritium FD-334 SS-4]
SrGene07149	[QV]	Secondary metabolites biosynthesis, transport and catabolism;; Defense mechanisms	Molecular Function: iron ion binding (GO:0005506);; Cellular Component: endoplasmic reticulum (GO:0005783);; Biological Process: ergosterol biosynthetic process (GO:0006696);; Molecular Function: sterol 14-demethylase activity (GO:0008398);; Cellular Component: integral component of membrane (GO:0016021);; Molecular Function: heme binding (GO:0020037);;	K05917|3.3e-243|cci:CC1G_07605|K05917 sterol 14alpha-demethylase [EC:1.14.14.154 1.14.15.36] | (RefSeq) lanosterol 14-alpha-demethylase	Steroid biosynthesis (ko00100)	[Q]	Secondary metabolites biosynthesis, transport and catabolism	Cytochrome P450	Lanosterol 14-alpha demethylase OS=Ustilago maydis (strain 521 / FGSC 9021) OX=237631 GN=ERG11 PE=3 SV=1	Q	Secondary metabolites biosynthesis, transport and catabolism	hypothetical protein HYPSUDRAFT_150523 [Hypholoma sublateritium FD-334 SS-4]
SrGene00478	--	--	Molecular Function: metal ion binding (GO:0046872);;	K17491|3.2e-14|cput:CONPUDRAFT_154374|K17491 protein phosphatase 4 regulatory subunit 3 | (RefSeq) hypothetical protein	--	--	--	RING-type zinc-finger	--	O	Posttranslational modification, protein turnover, chaperones	hypothetical protein HYPSUDRAFT_130366 [Hypholoma sublateritium FD-334 SS-4]
SrGene12351	--	--	Cellular Component: integral component of membrane (GO:0016021);;	--	--	--	--	--	--	--	--	hypothetical protein HYPSUDRAFT_36254 [Hypholoma sublateritium FD-334 SS-4]
SrGene13067	[QV]	Secondary metabolites biosynthesis, transport and catabolism;; Defense mechanisms	Molecular Function: monooxygenase activity (GO:0004497);; Molecular Function: iron ion binding (GO:0005506);; Molecular Function: oxidoreductase activity, acting on paired donors, with incorporation or reduction of molecular oxygen (GO:0016705);; Molecular Function: heme binding (GO:0020037);;	K07408|2.4e-113|abp:AGABI1DRAFT122003|K07408 cytochrome P450 family 1 subfamily A polypeptide 1 [EC:1.14.14.1] | (RefSeq) AGABI1DRAFT_122003; hypothetical protein	Tryptophan metabolism (ko00380)	[Q]	Secondary metabolites biosynthesis, transport and catabolism	Cytochrome P450	Tryptamine 4-monooxygenase OS=Psilocybe cubensis OX=181762 GN=psiH PE=1 SV=1	Q	Secondary metabolites biosynthesis, transport and catabolism	hypothetical protein HYPSUDRAFT_202249 [Hypholoma sublateritium FD-334 SS-4]
SrGene09598	--	--	--	--	--	--	--	--	--	--	--	hypothetical protein GALMADRAFT_133554 [Galerina marginata CBS 339.88]
SrGene08751	[P]	Inorganic ion transport and metabolism	Molecular Function: cation transmembrane transporter activity (GO:0008324);; Cellular Component: integral component of membrane (GO:0016021);;	K14692|6.5e-78|psq:PUNSTDRAFT_136822|K14692 solute carrier family 30 (zinc transporter), member 5/7 | (RefSeq) cation efflux protein	--	[P]	Inorganic ion transport and metabolism	Cation efflux family	Probable zinc transporter cis4 OS=Schizosaccharomyces pombe (strain 972 / ATCC 24843) OX=284812 GN=cis4 PE=1 SV=1	P	Inorganic ion transport and metabolism	hypothetical protein HYPSUDRAFT_45640 [Hypholoma sublateritium FD-334 SS-4]
SrGene02343	--	--	Cellular Component: integral component of membrane (GO:0016021);;	--	--	--	--	--	--	--	--	hypothetical protein HYPSUDRAFT_32413 [Hypholoma sublateritium FD-334 SS-4]
SrGene02713	[K]	Transcription	Molecular Function: DNA binding (GO:0003677);; Molecular Function: DNA-directed 5'-3' RNA polymerase activity (GO:0003899);; Biological Process: transcription, DNA-templated (GO:0006351);; Molecular Function: zinc ion binding (GO:0008270);; Cellular Component: host cell nucleus (GO:0042025);;	K02999|0.0e+00|cgi:CGB_D5700C|K02999 DNA-directed RNA polymerase I subunit RPA1 [EC:2.7.7.6] | (RefSeq) DNA-directed RNA polymerase I 190 kDa polypeptide	RNA polymerase (ko03020)	[K]	Transcription	RNA polymerase Rpb1, domain 5	DNA-directed RNA polymerase I subunit rpa1 OS=Schizosaccharomyces pombe (strain 972 / ATCC 24843) OX=284812 GN=rpa1 PE=1 SV=2	K	Transcription	hypothetical protein HYPSUDRAFT_126648 [Hypholoma sublateritium FD-334 SS-4]
SrGene13872	--	--	Molecular Function: nucleic acid binding (GO:0003676);; Cellular Component: nucleus (GO:0005634);; Biological Process: DNA integration (GO:0015074);;	--	--	[R]	General function prediction only	Integrase zinc binding domain	--	L	Replication, recombination and repair	hypothetical protein CVT24_008781 [Panaeolus cyanescens]
SrGene11627	--	--	Molecular Function: RNA binding (GO:0003723);; Biological Process: mRNA processing (GO:0006397);;	K12822|9.9e-238|lbc:LACBIDRAFT_308908|K12822 RNA-binding protein 25 | (RefSeq) hypothetical protein	Spliceosome (ko03040)	[A]	RNA processing and modification	RNA recognition motif. (a.k.a. RRM, RBD, or RNP domain)	U1 snRNP-associated protein usp107 OS=Schizosaccharomyces pombe (strain 972 / ATCC 24843) OX=284812 GN=usp107 PE=1 SV=1	A	RNA processing and modification	hypothetical protein HYPSUDRAFT_70680 [Hypholoma sublateritium FD-334 SS-4]
SrGene10656	--	--	Biological Process: reproduction (GO:0000003);; Biological Process: mitotic cell cycle (GO:0000278);; Biological Process: meiotic DNA double-strand break processing (GO:0000706);; Biological Process: meiotic mismatch repair (GO:0000710);; Biological Process: telomere maintenance (GO:0000723);; Biological Process: DNA double-strand break processing (GO:0000729);; Molecular Function: molecular_func…	K10746|3.9e-09|mrr:Moror_14790|K10746 exonuclease 1 [EC:3.1.-.-] | (RefSeq) exodeoxyribonuclease 1	Mismatch repair (ko03430)	--	--	--	--	L	Replication, recombination and repair	hypothetical protein M413DRAFT_266514 [Hebeloma cylindrosporum h7]
SrGene09173	[I]	Lipid transport and metabolism	Cellular Component: integral component of membrane (GO:0016021);; Biological Process: sphingolipid biosynthetic process (GO:0030148);; Molecular Function: sphingolipid delta-4 desaturase activity (GO:0042284);;	K04712|4.9e-180|cci:CC1G_05513|K04712 sphingolipid 4-desaturase/C4-monooxygenase [EC:1.14.19.17 1.14.18.5] | (RefSeq) dihydroceramide delta(4)-desaturase	Sphingolipid metabolism (ko00600)	[I]	Lipid transport and metabolism	Fatty acid desaturase	Sphingolipid delta(4)-desaturase OS=Schizosaccharomyces pombe (strain 972 / ATCC 24843) OX=284812 GN=dsd1 PE=1 SV=1	I	Lipid transport and metabolism	hypothetical protein HYPSUDRAFT_180395 [Hypholoma sublateritium FD-334 SS-4]
SrGene03865	--	--	Cellular Component: cytoplasm (GO:0005737);; Biological Process: protein import into nucleus (GO:0006606);; Cellular Component: host cell nucleus (GO:0042025);; Molecular Function: nuclear import signal receptor activity (GO:0061608);;	K15042|5.3e-174|mrr:Moror_921|K15042 importin subunit alpha-6/7 | (RefSeq) karyopherin alpha	--	[U]	Intracellular trafficking, secretion, and vesicular transport	Armadillo/beta-catenin-like repeat	Importin subunit alpha OS=Penicillium rubens (strain ATCC 28089 / DSM 1075 / NRRL 1951 / Wisconsin 54-1255) OX=500485 GN=kapA PE=1 SV=1	U	Intracellular trafficking, secretion, and vesicular transport	hypothetical protein CVT25_013971 [Psilocybe cyanescens]
SrGene02361	--	--	Cellular Component: fungal-type vacuole (GO:0000324);; Biological Process: pexophagy (GO:0000425);; Molecular Function: aspartic-type endopeptidase activity (GO:0004190);; Biological Process: vacuolar protein processing (GO:0006624);; Biological Process: cellular response to starvation (GO:0009267);; Biological Process: lysosomal microautophagy (GO:0016237);; Cellular Component: protein-containin…	K01381|7.9e-194|lbc:LACBIDRAFT_292906|K01381 saccharopepsin [EC:3.4.23.25] | (RefSeq) PR_A8; aspartic peptidase A1	Autophagy - yeast (ko04138)	[O]	Posttranslational modification, protein turnover, chaperones	Eukaryotic aspartyl protease	Vacuolar aspartic protease OS=Candida albicans OX=5476 GN=APR1 PE=3 SV=3	O	Posttranslational modification, protein turnover, chaperones	hypothetical protein HYPSUDRAFT_153762 [Hypholoma sublateritium FD-334 SS-4]
NewGene_179	[O]	Posttranslational modification, protein turnover, chaperones	Molecular Function: protein binding (GO:0005515);;	--	--	--	--	Glutathione S-transferase, N-terminal domain	--	O	Posttranslational modification, protein turnover, chaperones	hypothetical protein HYPSUDRAFT_38773 [Hypholoma sublateritium FD-334 SS-4]
SrGene03650	[L]	Replication, recombination and repair	Molecular Function: nucleic acid binding (GO:0003676);; Molecular Function: RNA-DNA hybrid ribonuclease activity (GO:0004523);;	K03469|1.5e-79|lbc:LACBIDRAFT_301357|K03469 ribonuclease HI [EC:3.1.26.4] | (RefSeq) hypothetical protein	DNA replication (ko03030)	[L]	Replication, recombination and repair	RNase H	Ribonuclease H OS=Schizosaccharomyces pombe (strain 972 / ATCC 24843) OX=284812 GN=rnh1 PE=1 SV=1	L	Replication, recombination and repair	hypothetical protein HYPSUDRAFT_33994 [Hypholoma sublateritium FD-334 SS-4]
SrGene07668	[S]	Function unknown	Molecular Function: protein binding (GO:0005515);;	--	--	--	--	Uncharacterized alpha/beta hydrolase domain (DUF2235)	Uncharacterized protein YEL023C OS=Saccharomyces cerevisiae (strain ATCC 204508 / S288c) OX=559292 GN=YEL023C PE=4 SV=1	S	Function unknown	hypothetical protein GALMADRAFT_139557 [Galerina marginata CBS 339.88]
SrGene00910	--	--	Cellular Component: endoplasmic reticulum (GO:0005783);; Cellular Component: Golgi apparatus (GO:0005794);; Biological Process: endoplasmic reticulum to Golgi vesicle-mediated transport (GO:0006888);; Cellular Component: TRAPP complex (GO:0030008);;	K20300|9.3e-85|psq:PUNSTDRAFT_42615|K20300 trafficking protein particle complex subunit 1 | (RefSeq) TRAPP complex subunit bet5	--	[U]	Intracellular trafficking, secretion, and vesicular transport	Sybindin-like family	Transport protein particle subunit bet5 OS=Schizosaccharomyces pombe (strain 972 / ATCC 24843) OX=284812 GN=bet5 PE=3 SV=2	U	Intracellular trafficking, secretion, and vesicular transport	hypothetical protein HYPSUDRAFT_72602 [Hypholoma sublateritium FD-334 SS-4]
SrGene06757	--	--	Molecular Function: NAD+ ADP-ribosyltransferase activity (GO:0003950);;	--	--	--	--	Poly(ADP-ribose) polymerase catalytic domain	--	S	Function unknown	hypothetical protein GALMADRAFT_146244 [Galerina marginata CBS 339.88]
SrGene03831	--	--	Molecular Function: biotin binding (GO:0009374);;	--	--	--	--	Avidin family	--	--	--	hypothetical protein CVT26_000390 [Gymnopilus dilepis]
SrGene02360	--	--	--	--	--	--	--	PUB domain	--	S	Function unknown	hypothetical protein HYPSUDRAFT_32386 [Hypholoma sublateritium FD-334 SS-4]
SrGene13490	[I]	Lipid transport and metabolism	Cellular Component: integral component of membrane (GO:0016021);;	K20238|3.5e-239|lbc:LACBIDRAFT_295662|K20238 sphingolipid C9-methyltransferase [EC:2.1.1.317] | (RefSeq) sphingolipid C9-methyltransferase	--	--	--	Mycolic acid cyclopropane synthetase	Sphingolipid C9-methyltransferase 2 OS=Gibberella zeae (strain PH-1 / ATCC MYA-4620 / FGSC 9075 / NRRL 31084) OX=229533 GN=MT2 PE=3 SV=1	M	Cell wall/membrane/envelope biogenesis	hypothetical protein M413DRAFT_443564 [Hebeloma cylindrosporum h7]
SrGene05552	--	--	--	--	--	--	--	--	--	--	--	hypothetical protein GALMADRAFT_21879, partial [Galerina marginata CBS 339.88]
SrGene02973	--	--	--	K17362|8.9e-26|cci:CC1G_14705|K17362 acyl-coenzyme A thioesterase 13 [EC:3.1.2.-] | (RefSeq) hypothetical protein	--	--	--	--	--	--	--	hypothetical protein GALMADRAFT_133530 [Galerina marginata CBS 339.88]
SrGene07310	--	--	--	--	--	--	--	--	--	--	--	hypothetical protein D9619_005105 [Psilocybe cf. subviscida]
SrGene09660	--	--	--	--	--	--	--	--	--	S	Function unknown	hypothetical protein D9613_011290 [Agrocybe pediades]
SrGene05163	--	--	Cellular Component: integral component of membrane (GO:0016021);;	--	--	--	--	--	--	--	--	hypothetical protein HYPSUDRAFT_65753 [Hypholoma sublateritium FD-334 SS-4]
SrGene06699	--	--	--	--	--	--	--	--	--	--	--	hypothetical protein HYPSUDRAFT_48921 [Hypholoma sublateritium FD-334 SS-4]
SrGene14366	--	--	Molecular Function: nucleic acid binding (GO:0003676);; Molecular Function: RNA-directed DNA polymerase activity (GO:0003964);; Cellular Component: nucleus (GO:0005634);; Biological Process: DNA integration (GO:0015074);;	--	--	--	--	--	--	L	Replication, recombination and repair	reverse transcriptase-RNase H-integrase [Laccaria bicolor S238N-H82]
SrGene05485	--	--	Molecular Function: actin binding (GO:0003779);; Biological Process: negative regulation of actin filament polymerization (GO:0030837);;	K08870|2.1e-88|lbc:LACBIDRAFT_316018|K08870 twinfilin | (RefSeq) hypothetical protein	--	--	--	Cofilin/tropomyosin-type actin-binding protein	--	W	Extracellular structures	hypothetical protein HYPSUDRAFT_45071 [Hypholoma sublateritium FD-334 SS-4]
SrGene13965	--	--	Molecular Function: nucleic acid binding (GO:0003676);; Biological Process: DNA integration (GO:0015074);;	--	--	--	--	--	--	L	Replication, recombination and repair	hypothetical protein HYPSUDRAFT_111329, partial [Hypholoma sublateritium FD-334 SS-4]
SrGene14058	[Q]	Secondary metabolites biosynthesis, transport and catabolism	Cellular Component: integral component of membrane (GO:0016021);; Molecular Function: hydrolase activity, acting on carbon-nitrogen (but not peptide) bonds (GO:0016810);;	--	--	--	--	Amidohydrolase family	--	Q	Secondary metabolites biosynthesis, transport and catabolism	hypothetical protein HYPSUDRAFT_202202 [Hypholoma sublateritium FD-334 SS-4]
SrGene02541	[F]	Nucleotide transport and metabolism	Cellular Component: nucleolus (GO:0005730);; Biological Process: rRNA processing (GO:0006364);; Molecular Function: methyltransferase activity (GO:0008168);; Biological Process: nucleoside metabolic process (GO:0009116);; Biological Process: methylation (GO:0032259);;	K00761|9.4e-89|lbc:LACBIDRAFT_399433|K00761 uracil phosphoribosyltransferase [EC:2.4.2.9] | (RefSeq) armadillo/beta-catenin/plakoglobin	Pyrimidine metabolism (ko00240)	[A]	RNA processing and modification	Uracil phosphoribosyltransferase	25S rRNA (adenine(645)-N(1))-methyltransferase OS=Schizosaccharomyces pombe (strain 972 / ATCC 24843) OX=284812 GN=rrp8 PE=3 SV=1	--	--	hypothetical protein D9619_000752 [Psilocybe cf. subviscida]
SrGene11356	--	--	Molecular Function: protein binding (GO:0005515);;	--	--	--	--	F-box-like	--	S	Function unknown	hypothetical protein HYPSUDRAFT_118688, partial [Hypholoma sublateritium FD-334 SS-4]
SrGene06137	--	--	Molecular Function: nucleic acid binding (GO:0003676);; Biological Process: calcium-mediated signaling (GO:0019722);;	K17901|7.0e-70|abp:AGABI1DRAFT82830|K17901 calcipressin-1 | (RefSeq) AGABI1DRAFT_82830; hypothetical protein	--	[TR]	Signal transduction mechanisms;; General function prediction only	Calcipressin	Uncharacterized protein C13G6.15c OS=Schizosaccharomyces pombe (strain 972 / ATCC 24843) OX=284812 GN=SPAC13G6.15c PE=3 SV=1	T	Signal transduction mechanisms	hypothetical protein HYPSUDRAFT_42475 [Hypholoma sublateritium FD-334 SS-4]
SrGene02835	--	--	--	--	--	--	--	--	--	--	--	hypothetical protein HYPSUDRAFT_126254 [Hypholoma sublateritium FD-334 SS-4]
SrGene00950	[HC]	Coenzyme transport and metabolism;; Energy production and conversion	Molecular Function: FAD binding (GO:0071949);;	K18386|2.2e-11|pcs:Pc20g01850|K18386 FAD dependent monooxygenase [EC:1.14.13.-] | (RefSeq) Pc20g01850	Indole diterpene alkaloid biosynthesis (ko00403)	[CR]	Energy production and conversion;; General function prediction only	FAD binding domain	6-methylsalicylic acid decarboxylase atA OS=Aspergillus terreus (strain NIH 2624 / FGSC A1156) OX=341663 GN=atA PE=1 SV=1	C	Energy production and conversion	hypothetical protein GALMADRAFT_157105 [Galerina marginata CBS 339.88]
SrGene15247	--	--	--	--	--	--	--	--	--	--	--	hypothetical protein Hypma_012247 [Hypsizygus marmoreus]
NewGene_1471	--	--	--	--	--	--	--	--	--	--	--	unnamed protein product [Agrocybe aegerita]
SrGene03315	--	--	--	--	--	--	--	--	--	--	--	hypothetical protein HYPSUDRAFT_44486 [Hypholoma sublateritium FD-334 SS-4]
SrGene09060	--	--	--	--	--	--	--	--	--	--	--	hypothetical protein CVT25_008384 [Psilocybe cyanescens]
SrGene04899	--	--	Molecular Function: ATP binding (GO:0005524);;	--	--	--	--	--	--	O	Posttranslational modification, protein turnover, chaperones	hypothetical protein HYPSUDRAFT_50032 [Hypholoma sublateritium FD-334 SS-4]
SrGene08900	--	--	Cellular Component: integral component of membrane (GO:0016021);;	K19327|2.6e-262|cci:CC1G_14897|K19327 anoctamin-10 | (RefSeq) hypothetical protein	--	[D]	Cell cycle control, cell division, chromosome partitioning	Calcium-activated chloride channel	Uncharacterized protein C691.05c OS=Schizosaccharomyces pombe (strain 972 / ATCC 24843) OX=284812 GN=pi030 PE=4 SV=1	D	Cell cycle control, cell division, chromosome partitioning	hypothetical protein HYPSUDRAFT_208566 [Hypholoma sublateritium FD-334 SS-4]
SrGene01154	[QV]	Secondary metabolites biosynthesis, transport and catabolism;; Defense mechanisms	Molecular Function: monooxygenase activity (GO:0004497);; Molecular Function: iron ion binding (GO:0005506);; Molecular Function: oxidoreductase activity, acting on paired donors, with incorporation or reduction of molecular oxygen (GO:0016705);; Molecular Function: heme binding (GO:0020037);; Biological Process: oxidation-reduction process (GO:0055114);;	K07408|2.8e-72|abp:AGABI1DRAFT122003|K07408 cytochrome P450 family 1 subfamily A polypeptide 1 [EC:1.14.14.1] | (RefSeq) AGABI1DRAFT_122003; hypothetical protein	Tryptophan metabolism (ko00380)	[Q]	Secondary metabolites biosynthesis, transport and catabolism	Cytochrome P450	Cytochrome P450 monooxygenase ARMGADRAFT_974139 OS=Armillaria gallica OX=47427 GN=ARMGADRAFT_974139 PE=1 SV=1	Q	Secondary metabolites biosynthesis, transport and catabolism	hypothetical protein HYPSUDRAFT_36932 [Hypholoma sublateritium FD-334 SS-4]
SrGene01659	--	--	Molecular Function: structural constituent of cell wall (GO:0005199);; Cellular Component: fungal-type cell wall (GO:0009277);;	K19704|1.6e-09|psq:PUNSTDRAFT_125108|K19704 protein phosphatase PTC1 [EC:3.1.3.16] | (RefSeq) PP2C-domain-containing protein	MAPK signaling pathway - yeast (ko04011)	--	--	Fungal hydrophobin	Fruiting body protein SC1 OS=Schizophyllum commune OX=5334 GN=SC1 PE=2 SV=2	S	Function unknown	unnamed protein product [Agrocybe aegerita]
SrGene12583	[C]	Energy production and conversion	Molecular Function: FMN binding (GO:0010181);; Molecular Function: oxidoreductase activity (GO:0016491);;	K00354|2.1e-121|scm:SCHCODRAFT_83521|K00354 NADPH2 dehydrogenase [EC:1.6.99.1] | (RefSeq) hypothetical protein	--	[CR]	Energy production and conversion;; General function prediction only	NADH:flavin oxidoreductase / NADH oxidase family	Chanoclavine-I aldehyde reductase fgaOx3 OS=Penicillium roqueforti (strain FM164) OX=1365484 GN=fgaOx3 PE=1 SV=1	C	Energy production and conversion	hypothetical protein HYPSUDRAFT_858528 [Hypholoma sublateritium FD-334 SS-4]
SrGene13729	--	--	Biological Process: (1->6)-beta-D-glucan biosynthetic process (GO:0006078);; Cellular Component: integral component of membrane (GO:0016021);; Molecular Function: hydrolase activity (GO:0016787);;	K21850|2.0e-52|abv:AGABI2DRAFT180963|K21850 beta-glucan synthesis-associated protein KRE6 | (RefSeq) AGABI2DRAFT_180963; hypothetical protein	--	--	--	Beta-glucan synthesis-associated protein (SKN1)	Beta-glucan synthesis-associated protein SKN1 OS=Saccharomyces cerevisiae (strain ATCC 204508 / S288c) OX=559292 GN=SKN1 PE=1 SV=1	G	Carbohydrate transport and metabolism	glycoside hydrolase family 16 protein [Hypholoma sublateritium FD-334 SS-4]
SrGene10885	--	--	Molecular Function: nucleic acid binding (GO:0003676);;	--	--	--	--	--	--	--	--	DDE-domain-containing protein [Fibularhizoctonia sp. CBS 109695]
SrGene12061	--	--	Molecular Function: guanyl-nucleotide exchange factor activity (GO:0005085);; Molecular Function: Rho guanyl-nucleotide exchange factor activity (GO:0005089);; Biological Process: regulation of Rho protein signal transduction (GO:0035023);;	--	--	--	--	RhoGEF domain	--	S	Function unknown	unnamed protein product [Agrocybe aegerita]
SrGene06018	--	--	--	--	--	--	--	SRR1	--	S	Function unknown	hypothetical protein CVT25_009035 [Psilocybe cyanescens]
SrGene01131	--	--	--	K12472|1.0e-100|abv:AGABI2DRAFT221438|K12472 epidermal growth factor receptor substrate 15 | (RefSeq) AGABI2DRAFT_221438; hypothetical protein	Endocytosis (ko04144)	--	--	--	--	--	--	hypothetical protein HYPSUDRAFT_34962 [Hypholoma sublateritium FD-334 SS-4]
SrGene12673	--	--	Cellular Component: integral component of membrane (GO:0016021);;	--	--	--	--	--	--	--	--	hypothetical protein HYPSUDRAFT_41363 [Hypholoma sublateritium FD-334 SS-4]
SrGene01341	[E]	Amino acid transport and metabolism	Molecular Function: carboxy-lyase activity (GO:0016831);; Biological Process: carboxylic acid metabolic process (GO:0019752);; Molecular Function: pyridoxal phosphate binding (GO:0030170);;	--	--	--	--	Pyridoxal-dependent decarboxylase conserved domain	--	E	Amino acid transport and metabolism	hypothetical protein CVT25_007472 [Psilocybe cyanescens]
SrGene08516	--	--	Molecular Function: peroxidase activity (GO:0004601);; Molecular Function: iron ion binding (GO:0005506);; Biological Process: response to oxidative stress (GO:0006979);; Molecular Function: oxidoreductase activity, acting on paired donors, with incorporation or reduction of molecular oxygen (GO:0016705);; Molecular Function: heme binding (GO:0020037);;	K17862|0.0e+00|lbc:LACBIDRAFT_305274|K17862 linoleate 10R-lipoxygenase [EC:1.13.11.62] | (RefSeq) linoleate diol synthase	--	--	--	Animal haem peroxidase	Linoleate 10R-lipoxygenase OS=Neosartorya fumigata (strain ATCC MYA-4609 / Af293 / CBS 101355 / FGSC A1100) OX=330879 GN=ppoC PE=1 SV=2	S	Function unknown	hypothetical protein HYPSUDRAFT_62373 [Hypholoma sublateritium FD-334 SS-4]
SrGene10025	--	--	--	--	--	--	--	--	--	--	--	hypothetical protein Moror_11889 [Moniliophthora roreri MCA 2997]
SrGene07331	[H]	Coenzyme transport and metabolism	Molecular Function: O-methyltransferase activity (GO:0008171);; Molecular Function: RNA methyltransferase activity (GO:0008173);;	K20798|1.5e-147|lbc:LACBIDRAFT_318056|K20798 small RNA 2'-O-methyltransferase [EC:2.1.1.-] | (RefSeq) hypothetical protein	--	[S]	Function unknown	--	--	S	Function unknown	hypothetical protein HYPSUDRAFT_49058 [Hypholoma sublateritium FD-334 SS-4]
SrGene04813	[L]	Replication, recombination and repair	Molecular Function: DNA binding (GO:0003677);; Molecular Function: nuclease activity (GO:0004518);;	K10848|0.0e+00|lbc:LACBIDRAFT_306768|K10848 DNA excision repair protein ERCC-4 [EC:3.1.-.-] | (RefSeq) hypothetical protein	Nucleotide excision repair (ko03420)	[L]	Replication, recombination and repair	ERCC4 domain	DNA repair protein rad16 OS=Schizosaccharomyces pombe (strain 972 / ATCC 24843) OX=284812 GN=rad16 PE=1 SV=2	L	Replication, recombination and repair	hypothetical protein HYPSUDRAFT_41438 [Hypholoma sublateritium FD-334 SS-4]
SrGene09055	[IQR]	Lipid transport and metabolism;; Secondary metabolites biosynthesis, transport and catabolism;; General function prediction only	--	K11162|2.7e-40|shs:STEHIDRAFT_153709|K11162 retinol dehydrogenase 14 [EC:1.1.1.-] | (RefSeq) NAD-P-binding protein	--	[Q]	Secondary metabolites biosynthesis, transport and catabolism	short chain dehydrogenase	Short-chain dehydrogenase/reductase ARMGADRAFT_1169971 OS=Armillaria gallica OX=47427 GN=ARMGADRAFT_1169971 PE=1 SV=1	Q	Secondary metabolites biosynthesis, transport and catabolism	hypothetical protein HYPSUDRAFT_35875 [Hypholoma sublateritium FD-334 SS-4]
SrGene14556	[O]	Posttranslational modification, protein turnover, chaperones	Molecular Function: peptidyl-prolyl cis-trans isomerase activity (GO:0003755);; Biological Process: protein folding (GO:0006457);;	K01802|4.6e-73|lbc:LACBIDRAFT_333157|K01802 peptidylprolyl isomerase [EC:5.2.1.8] | (RefSeq) hypothetical protein	--	[O]	Posttranslational modification, protein turnover, chaperones	Cyclophilin type peptidyl-prolyl cis-trans isomerase/CLD	Peptidyl-prolyl cis-trans isomerase OS=Schizosaccharomyces pombe (strain 972 / ATCC 24843) OX=284812 GN=ppi1 PE=3 SV=1	O	Posttranslational modification, protein turnover, chaperones	hypothetical protein HYPSUDRAFT_220003 [Hypholoma sublateritium FD-334 SS-4]
SrGene11696	--	--	Molecular Function: aspartic-type endopeptidase activity (GO:0004190);;	K01382|2.3e-119|hir:HETIRDRAFT_99524|K01382 cathepsin E [EC:3.4.23.34] | (RefSeq) aspartic peptidase	--	[O]	Posttranslational modification, protein turnover, chaperones	Eukaryotic aspartyl protease	Polyporopepsin OS=Irpex lacteus OX=5319 PE=1 SV=1	O	Posttranslational modification, protein turnover, chaperones	hypothetical protein GALMADRAFT_863793 [Galerina marginata CBS 339.88]
SrGene00540	--	--	--	--	--	--	--	--	--	--	--	hypothetical protein HYPSUDRAFT_37667 [Hypholoma sublateritium FD-334 SS-4]
SrGene03997	--	--	Molecular Function: DNA-binding transcription factor activity (GO:0003700);;	K09043|6.9e-105|abv:AGABI2DRAFT239429|K09043 AP-1-like transcription factor | (RefSeq) 028-1, AGABI2DRAFT_239429; BZIP family transcription factor	--	--	--	bZIP transcription factor	AP-1-like transcription factor yap1 OS=Cryptococcus neoformans var. grubii serotype A (strain H99 / ATCC 208821 / CBS 10515 / FGSC 9487) OX=235443 GN=yap1 PE=3 SV=2	K	Transcription	hypothetical protein HYPSUDRAFT_338771 [Hypholoma sublateritium FD-334 SS-4]
SrGene01769	--	--	Molecular Function: protein serine/threonine phosphatase activity (GO:0004722);;	K01102|2.6e-07|dsq:DICSQDRAFT_139858|K01102 pyruvate dehydrogenase phosphatase [EC:3.1.3.43] | (RefSeq) protein serine/threonine phosphatase 2C	--	--	--	--	--	T	Signal transduction mechanisms	hypothetical protein GALMADRAFT_207464 [Galerina marginata CBS 339.88]
SrGene10056	--	--	--	--	--	--	--	Plavaka transposase	--	--	--	hypothetical protein HYPSUDRAFT_71211 [Hypholoma sublateritium FD-334 SS-4]
SrGene00550	--	--	--	--	--	--	--	--	--	--	--	hypothetical protein CVT25_008220 [Psilocybe cyanescens]
SrGene05622	[HC]	Coenzyme transport and metabolism;; Energy production and conversion	Cellular Component: integral component of membrane (GO:0016021);;	--	--	--	--	--	--	--	--	hypothetical protein HYPSUDRAFT_131362 [Hypholoma sublateritium FD-334 SS-4]
SrGene10023	--	--	Molecular Function: carbon-oxygen lyase activity, acting on phosphates (GO:0016838);;	K22060|6.3e-50|cci:CC1G_03563|K22060 (-)-alpha-cuprenene synthase [EC:4.2.3.95] | (RefSeq) hypothetical protein	--	--	--	Trichodiene synthase (TRI5)	Alpha-cuprenene synthase COP6 OS=Coprinopsis cinerea (strain Okayama-7 / 130 / ATCC MYA-4618 / FGSC 9003) OX=240176 GN=COP6 PE=1 SV=1	G	Carbohydrate transport and metabolism	hypothetical protein HYPSUDRAFT_92421 [Hypholoma sublateritium FD-334 SS-4]
SrGene14914	[R]	General function prediction only	Molecular Function: hydrolase activity (GO:0016787);;	--	--	[R]	General function prediction only	Calcineurin-like phosphoesterase	--	S	Function unknown	hypothetical protein HYPSUDRAFT_140907 [Hypholoma sublateritium FD-334 SS-4]
SrGene03309	[QV]	Secondary metabolites biosynthesis, transport and catabolism;; Defense mechanisms	Molecular Function: monooxygenase activity (GO:0004497);; Molecular Function: iron ion binding (GO:0005506);; Molecular Function: oxidoreductase activity, acting on paired donors, with incorporation or reduction of molecular oxygen (GO:0016705);; Molecular Function: heme binding (GO:0020037);;	K21475|6.2e-66|pco:PHACADRAFT_262256|K21475 alkylphenol/PAH-inducible cytochrome P450 monooxygenase | (RefSeq) hypothetical protein	--	[QI]	Secondary metabolites biosynthesis, transport and catabolism;; Lipid transport and metabolism	Cytochrome P450	Cytochrome P450 monooxygenase ALT8 OS=Alternaria alternata OX=5599 GN=ALT8 PE=3 SV=1	--	--	hypothetical protein HYPSUDRAFT_44481 [Hypholoma sublateritium FD-334 SS-4]
SrGene07070	[R]	General function prediction only	Biological Process: lipid metabolic process (GO:0006629);; Cellular Component: integral component of membrane (GO:0016021);; Molecular Function: oxidoreductase activity, acting on the CH-CH group of donors (GO:0016627);;	--	--	[R]	General function prediction only	Protein of unknown function (DUF1295)	--	S	Function unknown	hypothetical protein HYPSUDRAFT_159182 [Hypholoma sublateritium FD-334 SS-4]
SrGene08757	--	--	Molecular Function: DNA-binding transcription factor activity, RNA polymerase II-specific (GO:0000981);; Molecular Function: DNA binding (GO:0003677);; Cellular Component: nucleus (GO:0005634);; Biological Process: transcription, DNA-templated (GO:0006351);; Molecular Function: zinc ion binding (GO:0008270);; Cellular Component: host cell nucleus (GO:0042025);;	K09241|3.0e-09|plj:VFPFJ_10102|K09241 transcriptional regulatory protein GAL4 | (RefSeq) lactose regulatory protein LAC9	--	--	--	Fungal specific transcription factor domain	Transcription factor vrtR1 OS=Penicillium aethiopicum OX=36650 GN=vrtR1 PE=1 SV=1	K	Transcription	hypothetical protein HYPSUDRAFT_45642 [Hypholoma sublateritium FD-334 SS-4]
SrGene09396	--	--	Biological Process: ubiquitin-dependent protein catabolic process (GO:0006511);; Biological Process: protein deubiquitination (GO:0016579);; Molecular Function: thiol-dependent ubiquitinyl hydrolase activity (GO:0036459);;	K11844|1.3e-94|lbc:LACBIDRAFT_318695|K11844 ubiquitin carboxyl-terminal hydrolase 16/45 [EC:3.4.19.12] | (RefSeq) hypothetical protein	--	[O]	Posttranslational modification, protein turnover, chaperones	Ubiquitin carboxyl-terminal hydrolase	Ubiquitin carboxyl-terminal hydrolase 12 OS=Saccharomyces cerevisiae (strain ATCC 204508 / S288c) OX=559292 GN=UBP12 PE=1 SV=1	O	Posttranslational modification, protein turnover, chaperones	hypothetical protein HYPSUDRAFT_47129 [Hypholoma sublateritium FD-334 SS-4]
SrGene14388	--	--	--	--	--	--	--	--	--	--	--	hypothetical protein HYPSUDRAFT_59119 [Hypholoma sublateritium FD-334 SS-4]
SrGene14163	--	--	Cellular Component: integral component of membrane (GO:0016021);;	--	--	--	--	--	--	--	--	hypothetical protein HYPSUDRAFT_206907 [Hypholoma sublateritium FD-334 SS-4]
SrGene06818	[G]	Carbohydrate transport and metabolism	Cellular Component: integral component of membrane (GO:0016021);; Molecular Function: transmembrane transporter activity (GO:0022857);;	--	--	[R]	General function prediction only	Major Facilitator Superfamily	Major facilitator-type transporter psiT2 OS=Psilocybe cyanescens OX=93625 GN=psiT2 PE=2 SV=1	S	Function unknown	hypothetical protein HYPSUDRAFT_206686 [Hypholoma sublateritium FD-334 SS-4]
SrGene04112	[J]	Translation, ribosomal structure and biogenesis	Molecular Function: RNA binding (GO:0003723);; Molecular Function: structural constituent of ribosome (GO:0003735);; Biological Process: translation (GO:0006412);; Cellular Component: small ribosomal subunit (GO:0015935);;	K02985|6.5e-125|mrr:Moror_13264|K02985 small subunit ribosomal protein S3e | (RefSeq) 40s ribosomal protein s3	Ribosome (ko03010)	[J]	Translation, ribosomal structure and biogenesis	Ribosomal protein S3, C-terminal domain	40S ribosomal protein S3 OS=Schizosaccharomyces pombe (strain 972 / ATCC 24843) OX=284812 GN=rps3 PE=1 SV=1	J	Translation, ribosomal structure and biogenesis	hypothetical protein HYPSUDRAFT_81998 [Hypholoma sublateritium FD-334 SS-4]
SrGene15706	--	--	--	--	--	--	--	--	--	--	--	hypothetical protein HYPSUDRAFT_209493 [Hypholoma sublateritium FD-334 SS-4]
SrGene15411	--	--	Molecular Function: DNA binding (GO:0003677);;	--	--	--	--	--	--	S	Function unknown	hypothetical protein M378DRAFT_18199 [Amanita muscaria Koide BX008]
SrGene08467	--	--	Molecular Function: protein dimerization activity (GO:0046983);;	--	--	--	--	hAT family C-terminal dimerisation region	--	S	Function unknown	uncharacterized protein ARMOST_03564 [Armillaria ostoyae]
SrGene03971	[P]	Inorganic ion transport and metabolism	Molecular Function: ferroxidase activity (GO:0004322);; Cellular Component: mitochondrion (GO:0005739);; Molecular Function: ferric iron binding (GO:0008199);; Biological Process: iron-sulfur cluster assembly (GO:0016226);;	K19054|8.6e-41|dsq:DICSQDRAFT_75270|K19054 frataxin [EC:1.16.3.1] | (RefSeq) Frataxin	Porphyrin and chlorophyll metabolism (ko00860)	[P]	Inorganic ion transport and metabolism	Frataxin-like domain	Frataxin homolog, mitochondrial OS=Schizosaccharomyces pombe (strain 972 / ATCC 24843) OX=284812 GN=SPCC1183.03c PE=3 SV=1	P	Inorganic ion transport and metabolism	hypothetical protein M413DRAFT_440163 [Hebeloma cylindrosporum h7]
SrGene14889	--	--	Biological Process: reproduction (GO:0000003);; Biological Process: response to pheromone triggering conjugation with cellular fusion (GO:0000749);; Biological Process: adaptation of signaling pathway by response to pheromone involved in conjugation with cellular fusion (GO:0000754);; Molecular Function: molecular_function (GO:0003674);; Molecular Function: GTPase activator activity (GO:0005096);…	K19838|4.9e-35|scm:SCHCODRAFT_83983|K19838 GTPase-activating protein SST2 | (RefSeq) hypothetical protein	MAPK signaling pathway - yeast (ko04011)	--	--	Regulator of G protein signaling domain	--	T	Signal transduction mechanisms	hypothetical protein HYPSUDRAFT_39616 [Hypholoma sublateritium FD-334 SS-4]
SrGene07016	--	--	--	--	--	--	--	--	--	S	Function unknown	hypothetical protein CVT26_005588 [Gymnopilus dilepis]
SrGene08010	--	--	--	--	--	--	--	--	--	--	--	hypothetical protein GALMADRAFT_50349, partial [Galerina marginata CBS 339.88]
SrGene01991	--	--	Molecular Function: RNA 7-methylguanosine cap binding (GO:0000340);; Molecular Function: mRNA binding (GO:0003729);;	--	--	--	--	Nuclear cap-binding protein subunit 3	--	S	Function unknown	hypothetical protein HYPSUDRAFT_55361 [Hypholoma sublateritium FD-334 SS-4]
SrGene05030	[C]	Energy production and conversion	Molecular Function: oxidoreductase activity (GO:0016491);; Molecular Function: molybdenum ion binding (GO:0030151);;	K00387|1.2e-250|sla:SERLADRAFT_453835|K00387 sulfite oxidase [EC:1.8.3.1] | (RefSeq) hypothetical protein	Sulfur metabolism (ko00920)	[C]	Energy production and conversion	Oxidoreductase molybdopterin binding domain	Nitrate reductase [NADPH] OS=Fusarium oxysporum OX=5507 GN=NIA PE=3 SV=1	C	Energy production and conversion	hypothetical protein HYPSUDRAFT_90339 [Hypholoma sublateritium FD-334 SS-4]
SrGene03950	--	--	Cellular Component: integral component of membrane (GO:0016021);;	--	--	--	--	--	--	--	--	hypothetical protein CVT25_014976 [Psilocybe cyanescens]
SrGene03404	[R]	General function prediction only	Biological Process: transport (GO:0006810);; Biological Process: ion transport (GO:0006811);; Biological Process: cation transport (GO:0006812);; Biological Process: potassium ion transport (GO:0006813);; Biological Process: biological_process (GO:0008150);; Biological Process: cellular process (GO:0009987);; Biological Process: monovalent inorganic cation transport (GO:0015672);; Biological Proc…	K18097|3.3e-10|dsq:DICSQDRAFT_94577|K18097 glycerol 2-dehydrogenase (NADP+) [EC:1.1.1.156] | (RefSeq) Aldo/keto reductase	Glycerolipid metabolism (ko00561)	[C]	Energy production and conversion	Aldo/keto reductase family	Putative voltage-gated potassium channel subunit beta OS=Schizosaccharomyces pombe (strain 972 / ATCC 24843) OX=284812 GN=SPCC965.06 PE=3 SV=1	C	Energy production and conversion	hypothetical protein HYPSUDRAFT_155473 [Hypholoma sublateritium FD-334 SS-4]
SrGene08500	[L]	Replication, recombination and repair	Molecular Function: nucleotide binding (GO:0000166);; Molecular Function: DNA binding (GO:0003677);; Molecular Function: DNA-directed DNA polymerase activity (GO:0003887);; Cellular Component: nucleus (GO:0005634);; Biological Process: DNA replication (GO:0006260);; Molecular Function: metal ion binding (GO:0046872);; Molecular Function: 4 iron, 4 sulfur cluster binding (GO:0051539);;	K02320|0.0e+00|abp:AGABI1DRAFT126401|K02320 DNA polymerase alpha subunit A [EC:2.7.7.7] | (RefSeq) AGABI1DRAFT_126401; hypothetical protein	DNA replication (ko03030)	[L]	Replication, recombination and repair	DNA polymerase family B	DNA polymerase alpha catalytic subunit OS=Schizosaccharomyces pombe (strain 972 / ATCC 24843) OX=284812 GN=pol1 PE=1 SV=1	L	Replication, recombination and repair	hypothetical protein HYPSUDRAFT_62394 [Hypholoma sublateritium FD-334 SS-4]
SrGene00781	--	--	--	--	--	--	--	--	--	--	--	hypothetical protein HYPSUDRAFT_149668 [Hypholoma sublateritium FD-334 SS-4]
SrGene00573	--	--	--	--	--	--	--	--	--	--	--	hypothetical protein HYPSUDRAFT_128251 [Hypholoma sublateritium FD-334 SS-4]
SrGene02442	[H]	Coenzyme transport and metabolism	Molecular Function: tetrahydrofolylpolyglutamate synthase activity (GO:0004326);; Molecular Function: ATP binding (GO:0005524);; Cellular Component: mitochondrion (GO:0005739);; Biological Process: one-carbon metabolic process (GO:0006730);; Molecular Function: metal ion binding (GO:0046872);;	K01930|3.7e-160|scm:SCHCODRAFT_63072|K01930 folylpolyglutamate synthase [EC:6.3.2.17] | (RefSeq) hypothetical protein	Folate biosynthesis (ko00790)	[H]	Coenzyme transport and metabolism	Mur ligase middle domain	Folylpolyglutamate synthase OS=Saccharomyces cerevisiae (strain FostersO) OX=764101 GN=MET7 PE=3 SV=2	H	Coenzyme transport and metabolism	hypothetical protein HYPSUDRAFT_32268 [Hypholoma sublateritium FD-334 SS-4]
SrGene02076	[P]	Inorganic ion transport and metabolism	Molecular Function: peroxidase activity (GO:0004601);; Molecular Function: heme binding (GO:0020037);;	--	--	--	--	--	Dye-decolorizing peroxidase msp1 OS=Mycetinis scorodonius OX=182058 GN=msp1 PE=1 SV=1	P	Inorganic ion transport and metabolism	hypothetical protein GALMADRAFT_208622 [Galerina marginata CBS 339.88]
SrGene12625	--	--	Molecular Function: metal ion binding (GO:0046872);;	--	--	--	--	MYND finger	--	S	Function unknown	hypothetical protein HYPSUDRAFT_34429 [Hypholoma sublateritium FD-334 SS-4]
SrGene09162	[E]	Amino acid transport and metabolism	Molecular Function: D-amino-acid oxidase activity (GO:0003884);; Biological Process: D-amino acid metabolic process (GO:0046416);; Molecular Function: FAD binding (GO:0071949);;	K00273|1.9e-117|dsq:DICSQDRAFT_167952|K00273 D-amino-acid oxidase [EC:1.4.3.3] | (RefSeq) D-amino-acid oxidase	Glycine, serine and threonine metabolism (ko00260);; Penicillin and cephalosporin biosynthesis (ko00311);; Arginine and proline metabolism (ko00330);; D-Arginine and D-ornithine metabolism (ko00472);; Peroxisome (ko04146)	[E]	Amino acid transport and metabolism	FAD dependent oxidoreductase	D-amino-acid oxidase OS=Trigonopsis variabilis OX=34364 GN=DAO1 PE=3 SV=1	E	Amino acid transport and metabolism	hypothetical protein HYPSUDRAFT_180414 [Hypholoma sublateritium FD-334 SS-4]
SrGene05696	[Q]	Secondary metabolites biosynthesis, transport and catabolism	Molecular Function: ligase activity (GO:0016874);;	K22148|0.0e+00|cci:CC1G_04210|K22148 ferricrocin synthase | (RefSeq) peptide synthetase	--	[Q]	Secondary metabolites biosynthesis, transport and catabolism	Condensation domain	Nonribosomal peptide synthase NPS2 OS=Ceriporiopsis subvermispora (strain B) OX=914234 GN=NPS2 PE=1 SV=1	Q	Secondary metabolites biosynthesis, transport and catabolism	hypothetical protein HYPSUDRAFT_63026 [Hypholoma sublateritium FD-334 SS-4]
SrGene08717	[O]	Posttranslational modification, protein turnover, chaperones	Molecular Function: serine-type endopeptidase activity (GO:0004252);; Molecular Function: metal ion binding (GO:0046872);;	K01279|1.7e-245|lbc:LACBIDRAFT_191088|K01279 tripeptidyl-peptidase I [EC:3.4.14.9] | (RefSeq) hypothetical protein	--	--	--	Pro-kumamolisin, activation domain	Probable tripeptidyl-peptidase SED2 OS=Arthroderma benhamiae (strain ATCC MYA-4681 / CBS 112371) OX=663331 GN=SED2 PE=1 SV=1	O	Posttranslational modification, protein turnover, chaperones	hypothetical protein HYPSUDRAFT_64438 [Hypholoma sublateritium FD-334 SS-4]
SrGene03469	--	--	Molecular Function: aspartic-type endopeptidase activity (GO:0004190);;	K01382|6.5e-156|hir:HETIRDRAFT_99524|K01382 cathepsin E [EC:3.4.23.34] | (RefSeq) aspartic peptidase	--	[O]	Posttranslational modification, protein turnover, chaperones	Eukaryotic aspartyl protease	Polyporopepsin OS=Irpex lacteus OX=5319 PE=1 SV=1	O	Posttranslational modification, protein turnover, chaperones	hypothetical protein HYPSUDRAFT_33774 [Hypholoma sublateritium FD-334 SS-4]
SrGene09495	--	--	Molecular Function: zinc ion binding (GO:0008270);;	--	--	--	--	--	--	--	--	hypothetical protein CVT25_000969 [Psilocybe cyanescens]
SrGene13187	--	--	--	K23633|1.3e-25|aor:AO090003001546|K23633 aspergillic acid hydroxylase [EC:1.-.-.-] | (RefSeq) unnamed protein product; predicted protein	--	--	--	--	Hydroxylase/desaturase CTB9 OS=Cercospora beticola OX=122368 GN=CTB9 PE=3 SV=1	S	Function unknown	hypothetical protein HYPSUDRAFT_40908 [Hypholoma sublateritium FD-334 SS-4]
SrGene06037	--	--	--	--	--	--	--	--	--	--	--	hypothetical protein HYPSUDRAFT_43408 [Hypholoma sublateritium FD-334 SS-4]
SrGene02063	--	--	--	--	--	--	--	--	--	--	--	hypothetical protein HYPSUDRAFT_60581 [Hypholoma sublateritium FD-334 SS-4]
SrGene07121	[G]	Carbohydrate transport and metabolism	Molecular Function: alpha,alpha-trehalase activity (GO:0004555);; Molecular Function: calcium ion binding (GO:0005509);; Cellular Component: cytoplasm (GO:0005737);; Biological Process: trehalose catabolic process (GO:0005993);;	K01194|0.0e+00|lbc:LACBIDRAFT_297216|K01194 alpha,alpha-trehalase [EC:3.2.1.28] | (RefSeq) alpha,alpha-trehalase-neutral trehalase	Starch and sucrose metabolism (ko00500)	[G]	Carbohydrate transport and metabolism	Trehalase	Neutral trehalase OS=Neurospora crassa (strain ATCC 24698 / 74-OR23-1A / CBS 708.71 / DSM 1257 / FGSC 987) OX=367110 GN=treB PE=2 SV=2	G	Carbohydrate transport and metabolism	glycoside hydrolase family 37 protein [Hypholoma sublateritium FD-334 SS-4]
SrGene00627	[G]	Carbohydrate transport and metabolism	--	K07106|4.6e-28|ani:AN8126.2|K07106 N-acetylmuramic acid 6-phosphate etherase [EC:4.2.1.126] | (RefSeq) hypothetical protein	Amino sugar and nucleotide sugar metabolism (ko00520)	--	--	BadF/BadG/BcrA/BcrD ATPase family	--	S	Function unknown	hypothetical protein HYPSUDRAFT_61810 [Hypholoma sublateritium FD-334 SS-4]
SrGene04911	[G]	Carbohydrate transport and metabolism	Cellular Component: integral component of membrane (GO:0016021);; Molecular Function: transmembrane transporter activity (GO:0022857);;	K08187|2.9e-91|psq:PUNSTDRAFT_121590|K08187 MFS transporter, MCT family, solute carrier family 16 (monocarboxylic acid transporters), member 10 | (RefSeq) MFS general substrate transporter	--	[G]	Carbohydrate transport and metabolism	Major Facilitator Superfamily	Aspyridones efflux protein apdF OS=Emericella nidulans (strain FGSC A4 / ATCC 38163 / CBS 112.46 / NRRL 194 / M139) OX=227321 GN=apdF PE=2 SV=1	G	Carbohydrate transport and metabolism	hypothetical protein HYPSUDRAFT_1068332 [Hypholoma sublateritium FD-334 SS-4]
SrGene02671	--	--	--	--	--	--	--	--	--	--	--	hypothetical protein HYPSUDRAFT_50391 [Hypholoma sublateritium FD-334 SS-4]
SrGene04126	--	--	Molecular Function: guanyl-nucleotide exchange factor activity (GO:0005085);; Biological Process: small GTPase mediated signal transduction (GO:0007264);;	K18798|1.6e-87|psq:PUNSTDRAFT_132598|K18798 peroxisome-assembly ATPase [EC:3.6.4.7] | (RefSeq) hypothetical protein	--	--	--	RasGEF domain	--	T	Signal transduction mechanisms	hypothetical protein HYPSUDRAFT_32604 [Hypholoma sublateritium FD-334 SS-4]
SrGene08782	[D]	Cell cycle control, cell division, chromosome partitioning	Biological Process: tRNA wobble uridine modification (GO:0002098);; Molecular Function: iron ion binding (GO:0005506);; Molecular Function: ATP binding (GO:0005524);; Cellular Component: nucleus (GO:0005634);; Biological Process: iron-sulfur cluster assembly (GO:0016226);; Molecular Function: ATPase activity (GO:0016887);; Molecular Function: 4 iron, 4 sulfur cluster binding (GO:0051539);; Cellul…	K16261|8.3e-58|psco:LY89DRAFT_645154|K16261 yeast amino acid transporter | (RefSeq) putative amino-acid permease inda1	--	[D]	Cell cycle control, cell division, chromosome partitioning	NUBPL iron-transfer P-loop NTPase	Cytosolic Fe-S cluster assembly factor NBP35 OS=Cryptococcus neoformans var. neoformans serotype D (strain B-3501A) OX=283643 GN=NBP35 PE=3 SV=1	D	Cell cycle control, cell division, chromosome partitioning	hypothetical protein HYPSUDRAFT_205694 [Hypholoma sublateritium FD-334 SS-4]
SrGene03048	[Q]	Secondary metabolites biosynthesis, transport and catabolism	Molecular Function: catalytic activity (GO:0003824);;	K01904|2.3e-143|fme:FOMMEDRAFT_145906|K01904 4-coumarate--CoA ligase [EC:6.2.1.12] | (RefSeq) phenylacetyl-CoA ligase	Ubiquinone and other terpenoid-quinone biosynthesis (ko00130)	[I]	Lipid transport and metabolism	AMP-binding enzyme	Acyl-CoA ligase AFT1-1 OS=Alternaria alternata OX=5599 GN=AFT1-1 PE=3 SV=1	I	Lipid transport and metabolism	hypothetical protein D9619_006475 [Psilocybe cf. subviscida]
SrGene00137	--	--	Biological Process: reproduction (GO:0000003);; Biological Process: G1/S transition of mitotic cell cycle (GO:0000082);; Biological Process: G2/M transition of mitotic cell cycle (GO:0000086);; Cellular Component: ubiquitin ligase complex (GO:0000151);; Cellular Component: nuclear ubiquitin ligase complex (GO:0000152);; Biological Process: mitotic cell cycle (GO:0000278);; Biological Process: con…	K03361|4.9e-53|tvs:TRAVEDRAFT_145446|K03361 F-box and WD-40 domain protein CDC4 | (RefSeq) WD40 repeat-like protein	Cell cycle - yeast (ko04111);; Ubiquitin mediated proteolysis (ko04120)	[R]	General function prediction only	WD domain, G-beta repeat	Cell division control protein 4 OS=Candida albicans OX=5476 GN=CDC4 PE=3 SV=1	S	Function unknown	hypothetical protein HYPSUDRAFT_541694 [Hypholoma sublateritium FD-334 SS-4]
SrGene00337	[R]	General function prediction only	Molecular Function: molecular_function (GO:0003674);; Molecular Function: catalytic activity (GO:0003824);; Molecular Function: nuclease activity (GO:0004518);; Molecular Function: endonuclease activity (GO:0004519);; Molecular Function: endoribonuclease activity (GO:0004521);; Molecular Function: ribonuclease activity (GO:0004540);; Cellular Component: cellular_component (GO:0005575);; Cellular …	K14403|0.0e+00|abv:AGABI2DRAFT203789|K14403 cleavage and polyadenylation specificity factor subunit 3 [EC:3.1.27.-] | (RefSeq) AGABI2DRAFT_203789; hypothetical protein	mRNA surveillance pathway (ko03015)	[A]	RNA processing and modification	Pre-mRNA 3'-end-processing endonuclease polyadenylation factor C-term	Endoribonuclease YSH1 OS=Ustilago maydis (strain 521 / FGSC 9021) OX=237631 GN=YSH1 PE=3 SV=1	A	RNA processing and modification	hypothetical protein HYPSUDRAFT_68852 [Hypholoma sublateritium FD-334 SS-4]
SrGene01671	[L]	Replication, recombination and repair	Molecular Function: single-stranded DNA endodeoxyribonuclease activity (GO:0000014);; Molecular Function: molecular_function (GO:0003674);; Molecular Function: catalytic activity (GO:0003824);; Molecular Function: nuclease activity (GO:0004518);; Molecular Function: endonuclease activity (GO:0004519);; Molecular Function: endodeoxyribonuclease activity (GO:0004520);; Molecular Function: deoxyribo…	K15339|8.4e-50|mrr:Moror_13871|K15339 holliday junction resolvase YEN1 [EC:3.1.-.-] | (RefSeq) hypothetical protein	--	[L]	Replication, recombination and repair	Centromere DNA-binding protein complex CBF3 subunit, domain 2	DNA repair protein rad13 OS=Schizosaccharomyces pombe (strain 972 / ATCC 24843) OX=284812 GN=rad13 PE=2 SV=2	L	Replication, recombination and repair	hypothetical protein D9619_002517 [Psilocybe cf. subviscida]
SrGene01494	[E]	Amino acid transport and metabolism	Molecular Function: 3-deoxy-7-phosphoheptulonate synthase activity (GO:0003849);; Biological Process: aromatic amino acid family biosynthetic process (GO:0009073);; Biological Process: chorismate biosynthetic process (GO:0009423);;	K01626|4.4e-198|lbc:LACBIDRAFT_191889|K01626 3-deoxy-7-phosphoheptulonate synthase [EC:2.5.1.54] | (RefSeq) hypothetical protein	Phenylalanine, tyrosine and tryptophan biosynthesis (ko00400);; Biosynthesis of amino acids (ko01230)	--	--	Class-II DAHP synthetase family	Phospho-2-dehydro-3-deoxyheptonate aldolase OS=Neurospora crassa (strain ATCC 24698 / 74-OR23-1A / CBS 708.71 / DSM 1257 / FGSC 987) OX=367110 GN=aro-8 PE=1 SV=2	E	Amino acid transport and metabolism	hypothetical protein HYPSUDRAFT_171526 [Hypholoma sublateritium FD-334 SS-4]
SrGene03845	--	--	Molecular Function: molecular_function (GO:0003674);; Molecular Function: structural molecule activity (GO:0005198);; Molecular Function: binding (GO:0005488);; Molecular Function: protein binding (GO:0005515);; Cellular Component: cellular_component (GO:0005575);; Cellular Component: intracellular (GO:0005622);; Cellular Component: obsolete cell (GO:0005623);; Cellular Component: cytoplasm (GO:0…	K16365|6.7e-68|hir:HETIRDRAFT_469758|K16365 small glutamine-rich tetratricopeptide repeat-containing protein alpha | (RefSeq) hypothetical protein	--	[R]	General function prediction only	Homodimerisation domain of SGTA	Small glutamine-rich tetratricopeptide repeat-containing protein 2 OS=Ustilago maydis (strain 521 / FGSC 9021) OX=237631 GN=UMAG_10205 PE=3 SV=1	S	Function unknown	hypothetical protein D9613_001696 [Agrocybe pediades]
SrGene04757	--	--	Cellular Component: integral component of membrane (GO:0016021);;	--	--	--	--	--	--	--	--	hypothetical protein HYPSUDRAFT_42711 [Hypholoma sublateritium FD-334 SS-4]
SrGene13554	[C]	Energy production and conversion	Molecular Function: oxidoreductase activity (GO:0016491);; Molecular Function: flavin adenine dinucleotide binding (GO:0050660);; Biological Process: oxidation-reduction process (GO:0055114);; Molecular Function: FAD binding (GO:0071949);;	--	--	--	--	FAD binding domain	FAD-dependent monooxygenase CTB5 OS=Cercospora beticola OX=122368 GN=CTB5 PE=3 SV=1	C	Energy production and conversion	hypothetical protein BDQ12DRAFT_731029 [Crucibulum laeve]
SrGene01935	--	--	--	--	--	--	--	--	--	--	--	hypothetical protein HYPSUDRAFT_402233 [Hypholoma sublateritium FD-334 SS-4]
SrGene15649	--	--	--	--	--	--	--	--	--	--	--	predicted protein [Laccaria bicolor S238N-H82]
SrGene10740	--	--	Cellular Component: integral component of membrane (GO:0016021);;	--	--	--	--	--	--	--	--	hypothetical protein HYPSUDRAFT_37638 [Hypholoma sublateritium FD-334 SS-4]
SrGene10156	[IQR]	Lipid transport and metabolism;; Secondary metabolites biosynthesis, transport and catabolism;; General function prediction only	--	K00059|5.3e-12|bcom:BAUCODRAFT_146021|K00059 3-oxoacyl-[acyl-carrier protein] reductase [EC:1.1.1.100] | (RefSeq) hypothetical protein	Fatty acid biosynthesis (ko00061);; Biotin metabolism (ko00780);; Fatty acid metabolism (ko01212)	[R]	General function prediction only	Enoyl-(Acyl carrier protein) reductase	Short-chain dehydrogenase/reductase fsr5 OS=Gibberella fujikuroi (strain CBS 195.34 / IMI 58289 / NRRL A-6831) OX=1279085 GN=fsr5 PE=2 SV=1	Q	Secondary metabolites biosynthesis, transport and catabolism	hypothetical protein HYPSUDRAFT_1030351 [Hypholoma sublateritium FD-334 SS-4]
SrGene12760	--	--	Cellular Component: ubiquitin ligase complex (GO:0000151);; Molecular Function: molecular_function (GO:0003674);; Molecular Function: binding (GO:0005488);; Molecular Function: protein binding (GO:0005515);; Cellular Component: cellular_component (GO:0005575);; Cellular Component: intracellular (GO:0005622);; Cellular Component: obsolete cell (GO:0005623);; Cellular Component: nucleus (GO:0005634…	K17822|1.8e-109|lbc:LACBIDRAFT_293835|K17822 DCN1-like protein 1/2 | (RefSeq) hypothetical protein	--	[S]	Function unknown	Cullin binding	Defective in cullin neddylation protein 1 OS=Cryptococcus neoformans var. neoformans serotype D (strain B-3501A) OX=283643 GN=DCN1 PE=3 SV=1	S	Function unknown	hypothetical protein CVT26_011311 [Gymnopilus dilepis]
SrGene00786	--	--	Molecular Function: protein binding (GO:0005515);;	K01188|1.4e-34|clus:A9F13_10g00264|K01188 beta-glucosidase [EC:3.2.1.21] | (RefSeq) putative beta-glucosidase	Cyanoamino acid metabolism (ko00460);; Starch and sucrose metabolism (ko00500)	--	--	Leucine Rich repeats (2 copies)	Uncharacterized leucine-rich repeat-containing protein C926.06c OS=Schizosaccharomyces pombe (strain 972 / ATCC 24843) OX=284812 GN=SPAC926.06c PE=1 SV=1	S	Function unknown	hypothetical protein HYPSUDRAFT_143179 [Hypholoma sublateritium FD-334 SS-4]
SrGene14513	--	--	--	--	--	--	--	--	--	--	--	hypothetical protein HYPSUDRAFT_47562 [Hypholoma sublateritium FD-334 SS-4]
SrGene07391	--	--	Cellular Component: mitochondrial intermembrane space (GO:0005758);; Biological Process: regulation of gluconeogenesis (GO:0006111);; Biological Process: carbon utilization (GO:0015976);; Biological Process: mitochondrial respiratory chain complex II assembly (GO:0034553);;	K19950|1.6e-20|ela:UCREL1_1260|K19950 protein transport protein SEC9 | (RefSeq) putative plasma membrane snare protein	--	[S]	Function unknown	Complex1_LYR-like	Succinate dehydrogenase assembly factor 3, mitochondrial OS=Cryptococcus neoformans var. neoformans serotype D (strain B-3501A) OX=283643 GN=CNBB1660 PE=3 SV=1	S	Function unknown	hypothetical protein GALMADRAFT_63864 [Galerina marginata CBS 339.88]
SrGene04284	--	--	Cellular Component: integral component of membrane (GO:0016021);;	--	--	--	--	--	--	--	--	hypothetical protein HYPSUDRAFT_196754 [Hypholoma sublateritium FD-334 SS-4]
SrGene14668	--	--	Cellular Component: mitochondrial inner membrane (GO:0005743);; Cellular Component: integral component of membrane (GO:0016021);;	K00237|8.6e-62|mrr:Moror_3016|K00237 succinate dehydrogenase (ubiquinone) membrane anchor subunit | (RefSeq) mitochondrial inner membrane protein	Citrate cycle (TCA cycle) (ko00020);; Oxidative phosphorylation (ko00190);; Carbon metabolism (ko01200)	[CU]	Energy production and conversion;; Intracellular trafficking, secretion, and vesicular transport	CybS, succinate dehydrogenase cytochrome B small subunit	Succinate dehydrogenase [ubiquinone] cytochrome b small subunit, mitochondrial OS=Neurospora crassa (strain ATCC 24698 / 74-OR23-1A / CBS 708.71 / DSM 1257 / FGSC 987) OX=367110 GN=B18P24.060 PE=3 SV=1	C	Energy production and conversion	hypothetical protein CVT25_006159 [Psilocybe cyanescens]
SrGene01015	--	--	Molecular Function: RNA polymerase II cis-regulatory region sequence-specific DNA binding (GO:0000978);; Molecular Function: DNA-binding transcription activator activity, RNA polymerase II-specific (GO:0001228);; Cellular Component: nucleus (GO:0005634);;	K06053|0.0e+00|cci:CC1G_03194|K06053 recombining binding protein suppressor of hairless | (RefSeq) jkappa-recombination signal binding protein	--	[K]	Transcription	LAG1, DNA binding	Transcription factor cbf11 OS=Schizosaccharomyces pombe (strain 972 / ATCC 24843) OX=284812 GN=cbf11 PE=1 SV=1	K	Transcription	hypothetical protein CVT25_014093 [Psilocybe cyanescens]
SrGene08876	[R]	General function prediction only	--	--	--	--	--	DJ-1/PfpI family	--	S	Function unknown	hypothetical protein HYPSUDRAFT_49984 [Hypholoma sublateritium FD-334 SS-4]
SrGene14481	--	--	--	--	--	--	--	--	--	S	Function unknown	hypothetical protein D9619_013012 [Psilocybe cf. subviscida]
SrGene00360	--	--	Molecular Function: nucleic acid binding (GO:0003676);; Molecular Function: zinc ion binding (GO:0008270);;	--	--	--	--	gag-polypeptide of LTR copia-type	--	S	Function unknown	hypothetical protein D9619_002415 [Psilocybe cf. subviscida]
SrGene03242	--	--	Molecular Function: structural constituent of cell wall (GO:0005199);; Cellular Component: extracellular region (GO:0005576);; Cellular Component: fungal-type cell wall (GO:0009277);;	--	--	--	--	Fungal hydrophobin	Fruiting body protein SC3 OS=Schizophyllum commune OX=5334 GN=SC3 PE=1 SV=2	S	Function unknown	hypothetical protein GALMADRAFT_140193 [Galerina marginata CBS 339.88]
SrGene14816	--	--	Molecular Function: structural constituent of cell wall (GO:0005199);; Cellular Component: extracellular region (GO:0005576);; Cellular Component: fungal-type cell wall (GO:0009277);;	K19704|9.4e-17|psq:PUNSTDRAFT_125108|K19704 protein phosphatase PTC1 [EC:3.1.3.16] | (RefSeq) PP2C-domain-containing protein	MAPK signaling pathway - yeast (ko04011)	--	--	Fungal hydrophobin	Hydrophobin-1 OS=Pisolithus tinctorius OX=37468 GN=HYD-1 PE=2 SV=1	S	Function unknown	hypothetical protein HYPSUDRAFT_66025 [Hypholoma sublateritium FD-334 SS-4]
SrGene04985	--	--	Cellular Component: integral component of membrane (GO:0016021);;	--	--	--	--	--	--	--	--	hypothetical protein CVT25_002069 [Psilocybe cyanescens]
SrGene10534	[GEPR]	Carbohydrate transport and metabolism;; Amino acid transport and metabolism;; Inorganic ion transport and metabolism;; General function prediction only	Cellular Component: integral component of membrane (GO:0016021);; Molecular Function: transmembrane transporter activity (GO:0022857);;	K08176|1.1e-227|lbc:LACBIDRAFT_314480|K08176 MFS transporter, PHS family, inorganic phosphate transporter | (RefSeq) inorganic phosphate transporter	--	[P]	Inorganic ion transport and metabolism	Sugar (and other) transporter	Putative inorganic phosphate transporter C8E4.01c OS=Schizosaccharomyces pombe (strain 972 / ATCC 24843) OX=284812 GN=SPBC8E4.01c PE=1 SV=2	P	Inorganic ion transport and metabolism	hypothetical protein HYPSUDRAFT_39540 [Hypholoma sublateritium FD-334 SS-4]
SrGene09473	--	--	Cellular Component: integral component of membrane (GO:0016021);;	--	--	--	--	--	--	--	--	hypothetical protein HYPSUDRAFT_67659 [Hypholoma sublateritium FD-334 SS-4]
SrGene05809	--	--	Cellular Component: 1,3-beta-D-glucan synthase complex (GO:0000148);; Molecular Function: 1,3-beta-D-glucan synthase activity (GO:0003843);; Biological Process: (1->3)-beta-D-glucan biosynthetic process (GO:0006075);; Cellular Component: integral component of membrane (GO:0016021);;	K00706|0.0e+00|cci:CC1G_04252|K00706 1,3-beta-glucan synthase [EC:2.4.1.34] | (RefSeq) 1,3-beta-glucan synthase	Starch and sucrose metabolism (ko00500);; MAPK signaling pathway - yeast (ko04011)	[M]	Cell wall/membrane/envelope biogenesis	1,3-beta-glucan synthase component	1,3-beta-glucan synthase component FKS1 OS=Cryptococcus neoformans var. grubii serotype A (strain H99 / ATCC 208821 / CBS 10515 / FGSC 9487) OX=235443 GN=FKS1 PE=3 SV=3	M	Cell wall/membrane/envelope biogenesis	glycosyltransferase family 48 protein [Hypholoma sublateritium FD-334 SS-4]
SrGene05663	[E]	Amino acid transport and metabolism	Molecular Function: molecular_function (GO:0003674);; Molecular Function: catalytic activity (GO:0003824);; Molecular Function: L-serine ammonia-lyase activity (GO:0003941);; Molecular Function: L-threonine ammonia-lyase activity (GO:0004794);; Cellular Component: cellular_component (GO:0005575);; Cellular Component: intracellular (GO:0005622);; Cellular Component: obsolete cell (GO:0005623);; Ce…	K17989|3.9e-123|cci:CC1G_03788|K17989 L-serine/L-threonine ammonia-lyase [EC:4.3.1.17 4.3.1.19] | (RefSeq) hypothetical protein	Glycine, serine and threonine metabolism (ko00260);; Cysteine and methionine metabolism (ko00270);; Valine, leucine and isoleucine biosynthesis (ko00290);; Carbon metabolism (ko01200);; Biosynthesis of amino acids (ko01230)	[E]	Amino acid transport and metabolism	Pyridoxal-phosphate dependent enzyme	L-serine dehydratase OS=Saccharomyces cerevisiae (strain RM11-1a) OX=285006 GN=SDL1 PE=3 SV=1	E	Amino acid transport and metabolism	hypothetical protein HYPSUDRAFT_131092 [Hypholoma sublateritium FD-334 SS-4]
SrGene11150	--	--	Cellular Component: integral component of membrane (GO:0016021);;	--	--	--	--	Ubiquitin 3 binding protein But2 C-terminal domain	--	S	Function unknown	hypothetical protein HYPSUDRAFT_85634 [Hypholoma sublateritium FD-334 SS-4]
SrGene07776	[C]	Energy production and conversion	Molecular Function: NAD(P)H dehydrogenase (quinone) activity (GO:0003955);; Molecular Function: FMN binding (GO:0010181);;	K03809|1.5e-88|gtr:GLOTRDRAFT_101783|K03809 NAD(P)H dehydrogenase (quinone) [EC:1.6.5.2] | (RefSeq) NADH-quinone oxidoreductase	Ubiquinone and other terpenoid-quinone biosynthesis (ko00130)	[R]	General function prediction only	NADPH-dependent FMN reductase	Protoplast secreted protein 2 OS=Saccharomyces cerevisiae (strain ATCC 204508 / S288c) OX=559292 GN=PST2 PE=1 SV=1	S	Function unknown	benzoquinone reductase [Hypholoma sublateritium FD-334 SS-4]
SrGene07611	--	--	--	--	--	--	--	F-box-like	--	S	Function unknown	hypothetical protein HYPSUDRAFT_38159 [Hypholoma sublateritium FD-334 SS-4]
SrGene01721	--	--	--	--	--	--	--	--	--	--	--	hypothetical protein D9619_010244 [Psilocybe cf. subviscida]
SrGene11728	[V]	Defense mechanisms	Molecular Function: ATP binding (GO:0005524);; Cellular Component: integral component of membrane (GO:0016021);; Molecular Function: ATPase activity (GO:0016887);; Molecular Function: ATPase-coupled transmembrane transporter activity (GO:0042626);;	K05665|4.4e-152|plj:VFPFJ_01328|K05665 ATP-binding cassette, subfamily C (CFTR/MRP), member 1 [EC:7.6.2.3] | (RefSeq) cadmium factor	ABC transporters (ko02010)	[Q]	Secondary metabolites biosynthesis, transport and catabolism	ABC transporter transmembrane region	ATP-binding cassette transporter abc4 OS=Schizosaccharomyces pombe (strain 972 / ATCC 24843) OX=284812 GN=abc4 PE=3 SV=1	Q	Secondary metabolites biosynthesis, transport and catabolism	hypothetical protein HYPSUDRAFT_201568 [Hypholoma sublateritium FD-334 SS-4]
SrGene00464	[F]	Nucleotide transport and metabolism	Molecular Function: nucleoside transmembrane transporter activity (GO:0005337);; Cellular Component: integral component of membrane (GO:0016021);;	K03317|7.8e-208|abp:AGABI1DRAFT55805|K03317 concentrative nucleoside transporter, CNT family | (RefSeq) AGABI1DRAFT_55805; hypothetical protein	--	[FP]	Nucleotide transport and metabolism;; Inorganic ion transport and metabolism	Na+ dependent nucleoside transporter C-terminus	--	--	--	hypothetical protein HYPSUDRAFT_1095193 [Hypholoma sublateritium FD-334 SS-4]
SrGene15444	--	--	--	--	--	--	--	Hydrophobic surface binding protein A	--	--	--	hypothetical protein CVT25_013889 [Psilocybe cyanescens]
SrGene10797	--	--	Molecular Function: DNA-directed 5'-3' RNA polymerase activity (GO:0003899);; Cellular Component: RNA polymerase III complex (GO:0005666);; Biological Process: transcription by RNA polymerase III (GO:0006383);;	K03024|1.3e-49|lbc:LACBIDRAFT_294297|K03024 DNA-directed RNA polymerase III subunit RPC7 | (RefSeq) hypothetical protein	RNA polymerase (ko03020)	--	--	DNA-directed RNA polymerase III subunit Rpc31	--	S	Function unknown	hypothetical protein HYPSUDRAFT_64728 [Hypholoma sublateritium FD-334 SS-4]
SrGene05807	--	--	Biological Process: intrinsic apoptotic signaling pathway (GO:0097193);;	K23506|1.0e-39|cci:CC1G_04192|K23506 apoptogenic protein 1 | (RefSeq) hypothetical protein	--	--	--	Apoptogenic protein 1	--	S	Function unknown	hypothetical protein HYPSUDRAFT_131752 [Hypholoma sublateritium FD-334 SS-4]
SrGene08297	[O]	Posttranslational modification, protein turnover, chaperones	Molecular Function: aminopeptidase activity (GO:0004177);; Molecular Function: metal ion binding (GO:0046872);;	K01302|1.5e-104|nfi:NFIA_001250|K01302 carboxypeptidase Q [EC:3.4.17.-] | (RefSeq) aminopeptidase Y, putative	--	[OPR]	Posttranslational modification, protein turnover, chaperones;; Inorganic ion transport and metabolism;; General function prediction only	Peptidase family M28	Probable leucine aminopeptidase 2 OS=Neosartorya fumigata (strain ATCC MYA-4609 / Af293 / CBS 101355 / FGSC A1100) OX=330879 GN=lap2 PE=3 SV=2	O	Posttranslational modification, protein turnover, chaperones	hypothetical protein HYPSUDRAFT_129862 [Hypholoma sublateritium FD-334 SS-4]
SrGene06881	--	--	Biological Process: biological_process (GO:0008150);; Biological Process: regulation of biosynthetic process (GO:0009889);; Biological Process: regulation of macromolecule biosynthetic process (GO:0010556);; Biological Process: regulation of nucleobase-containing compound metabolic process (GO:0019219);; Biological Process: regulation of metabolic process (GO:0019222);; Biological Process: regula…	--	--	--	--	Domain of unknown function (DUF4078)	--	S	Function unknown	hypothetical protein HYPSUDRAFT_138494 [Hypholoma sublateritium FD-334 SS-4]
SrGene09165	--	--	Biological Process: vesicle-mediated transport (GO:0016192);; Cellular Component: integral component of Golgi membrane (GO:0030173);;	--	--	[S]	Function unknown	UNC-50 family	Protein GMH1 homolog OS=Schizosaccharomyces pombe (strain 972 / ATCC 24843) OX=284812 GN=mug16 PE=1 SV=1	S	Function unknown	hypothetical protein HYPSUDRAFT_1032763 [Hypholoma sublateritium FD-334 SS-4]
SrGene05709	[R]	General function prediction only	Molecular Function: protein kinase activity (GO:0004672);; Molecular Function: ATP binding (GO:0005524);;	K17541|2.7e-285|cci:CC1G_05159|K17541 SCY1-like protein 2 | (RefSeq) other/SCY1 protein kinase	--	[T]	Signal transduction mechanisms	Protein kinase domain	Protein kinase domain-containing protein ppk32 OS=Schizosaccharomyces pombe (strain 972 / ATCC 24843) OX=284812 GN=ppk32 PE=1 SV=1	T	Signal transduction mechanisms	hypothetical protein HYPSUDRAFT_35179 [Hypholoma sublateritium FD-334 SS-4]
SrGene12906	[C]	Energy production and conversion	Molecular Function: oxidoreductase activity (GO:0016491);; Molecular Function: FAD binding (GO:0071949);;	--	--	--	--	FAD binding domain	FAD-linked oxidoreductase srdI OS=Neurospora crassa (strain ATCC 24698 / 74-OR23-1A / CBS 708.71 / DSM 1257 / FGSC 987) OX=367110 GN=srdI PE=2 SV=1	C	Energy production and conversion	hypothetical protein HYPSUDRAFT_46688 [Hypholoma sublateritium FD-334 SS-4]
SrGene15346	--	--	Molecular Function: protein binding (GO:0005515);;	--	--	--	--	F-box-like	--	S	Function unknown	hypothetical protein HYPSUDRAFT_39384 [Hypholoma sublateritium FD-334 SS-4]
SrGene06838	--	--	Molecular Function: nucleic acid binding (GO:0003676);;	--	--	--	--	--	--	--	--	hypothetical protein K443DRAFT_116166 [Laccaria amethystina LaAM-08-1]
SrGene13150	[T]	Signal transduction mechanisms	Molecular Function: ATP binding (GO:0005524);; Cellular Component: integral component of membrane (GO:0016021);; Molecular Function: ATPase activity (GO:0016887);;	K05681|1.1e-50|mlr:MELLADRAFT_23254|K05681 ATP-binding cassette, subfamily G (WHITE), member 2 | (RefSeq) hypothetical protein	ABC transporters (ko02010)	[Q]	Secondary metabolites biosynthesis, transport and catabolism	ABC-2 type transporter	Uncharacterized ABC transporter ATP-binding protein/permease YOL075C OS=Saccharomyces cerevisiae (strain ATCC 204508 / S288c) OX=559292 GN=YOL075C PE=1 SV=3	Q	Secondary metabolites biosynthesis, transport and catabolism	hypothetical protein HYPSUDRAFT_72940 [Hypholoma sublateritium FD-334 SS-4]
SrGene06815	--	--	--	--	--	--	--	Domain of unknown function (DUF4604)	--	S	Function unknown	unnamed protein product [Agrocybe aegerita]
SrGene06303	--	--	Biological Process: autophagy (GO:0006914);;	K19730|8.7e-68|lbc:LACBIDRAFT_315433|K19730 autophagy-related protein 101 | (RefSeq) hypothetical protein	Autophagy - other (ko04136)	--	--	Autophagy-related protein 101	--	S	Function unknown	hypothetical protein HYPSUDRAFT_44078 [Hypholoma sublateritium FD-334 SS-4]
SrGene04119	--	--	--	--	--	--	--	--	--	--	--	hypothetical protein HYPSUDRAFT_95982, partial [Hypholoma sublateritium FD-334 SS-4]
SrGene03817	[T]	Signal transduction mechanisms	Molecular Function: protein serine/threonine phosphatase activity (GO:0004722);; Molecular Function: metal ion binding (GO:0046872);;	K19708|5.0e-169|mrr:Moror_904|K19708 protein phosphatase PTC6 [EC:3.1.3.16 3.1.3.43] | (RefSeq) hypothetical protein	Mitophagy - yeast (ko04139)	[T]	Signal transduction mechanisms	Protein phosphatase 2C	Protein phosphatase 2C homolog 4 OS=Schizosaccharomyces pombe (strain 972 / ATCC 24843) OX=284812 GN=ptc4 PE=1 SV=2	T	Signal transduction mechanisms	hypothetical protein HYPSUDRAFT_64481 [Hypholoma sublateritium FD-334 SS-4]
SrGene13827	--	--	--	--	--	--	--	--	--	--	--	hypothetical protein GALMADRAFT_215453 [Galerina marginata CBS 339.88]
SrGene02401	[IQR]	Lipid transport and metabolism;; Secondary metabolites biosynthesis, transport and catabolism;; General function prediction only	Molecular Function: oxidoreductase activity (GO:0016491);;	K16216|5.4e-31|sce:YIR036C|K16216 benzil reductase ((S)-benzoin forming) [EC:1.1.1.320] | (RefSeq) IRC24; sepiapterin reductase family protein IRC24	--	[Q]	Secondary metabolites biosynthesis, transport and catabolism	short chain dehydrogenase	Uncharacterized oxidoreductase C30D10.05c OS=Schizosaccharomyces pombe (strain 972 / ATCC 24843) OX=284812 GN=SPBC30D10.05c PE=3 SV=1	Q	Secondary metabolites biosynthesis, transport and catabolism	hypothetical protein D9613_005013 [Agrocybe pediades]
NewGene_2727	--	--	Cellular Component: integral component of membrane (GO:0016021);;	--	--	--	--	--	--	--	--	hypothetical protein HYPSUDRAFT_69641 [Hypholoma sublateritium FD-334 SS-4]
SrGene02536	--	--	Cellular Component: integral component of membrane (GO:0016021);;	--	--	--	--	--	--	--	--	hypothetical protein HYPSUDRAFT_50482 [Hypholoma sublateritium FD-334 SS-4]
SrGene03312	--	--	--	--	--	--	--	--	--	S	Function unknown	hypothetical protein D9613_004527 [Agrocybe pediades]
SrGene15601	--	--	Cellular Component: integral component of membrane (GO:0016021);;	--	--	--	--	--	--	--	--	hypothetical protein D9613_003572 [Agrocybe pediades]
SrGene04492	--	--	Biological Process: RNA splicing, via transesterification reactions (GO:0000375);; Biological Process: RNA splicing, via transesterification reactions with bulged adenosine as nucleophile (GO:0000377);; Biological Process: mRNA splicing, via spliceosome (GO:0000398);; Molecular Function: molecular_function (GO:0003674);; Molecular Function: nucleic acid binding (GO:0003676);; Molecular Function: …	K11092|6.2e-109|lbc:LACBIDRAFT_187376|K11092 U2 small nuclear ribonucleoprotein A' | (RefSeq) hypothetical protein	Spliceosome (ko03040)	[A]	RNA processing and modification	Leucine-rich repeat	U2 small nuclear ribonucleoprotein A' OS=Ustilago maydis (strain 521 / FGSC 9021) OX=237631 GN=LEA1 PE=3 SV=1	A	RNA processing and modification	hypothetical protein HYPSUDRAFT_84910 [Hypholoma sublateritium FD-334 SS-4]
SrGene00113	--	--	--	--	--	--	--	--	--	--	--	hypothetical protein HYPSUDRAFT_218282 [Hypholoma sublateritium FD-334 SS-4]
SrGene03589	[I]	Lipid transport and metabolism	Molecular Function: oxidoreductase activity (GO:0016491);; Molecular Function: NADP binding (GO:0050661);; Molecular Function: NAD binding (GO:0051287);;	K23146|5.7e-10|vda:VDAG_07909|K23146 3-hydroxyisobutyrate/3-hydroxypropionate dehydrogenase [EC:1.1.1.31 1.1.1.59] | (RefSeq) 3-hydroxyisobutyrate dehydrogenase	Valine, leucine and isoleucine degradation (ko00280);; beta-Alanine metabolism (ko00410);; Propanoate metabolism (ko00640);; Carbon metabolism (ko01200)	--	--	NAD binding domain of 6-phosphogluconate dehydrogenase	--	I	Lipid transport and metabolism	hypothetical protein CC1G_13723 [Coprinopsis cinerea okayama7#130]
SrGene15147	--	--	--	--	--	--	--	--	--	V	Defense mechanisms	hypothetical protein HYPSUDRAFT_199807 [Hypholoma sublateritium FD-334 SS-4]
SrGene14873	--	--	--	--	--	--	--	--	--	--	--	hypothetical protein HYPSUDRAFT_187632 [Hypholoma sublateritium FD-334 SS-4]
SrGene09181	[F]	Nucleotide transport and metabolism	Cellular Component: integral component of membrane (GO:0016021);; Molecular Function: transmembrane transporter activity (GO:0022857);;	--	--	--	--	Permease for cytosine/purines, uracil, thiamine, allantoin	Purine-cytosine permease fcyB OS=Emericella nidulans (strain FGSC A4 / ATCC 38163 / CBS 112.46 / NRRL 194 / M139) OX=227321 GN=fcyB PE=1 SV=1	P	Inorganic ion transport and metabolism	hypothetical protein HYPSUDRAFT_1029925 [Hypholoma sublateritium FD-334 SS-4]
SrGene02809	--	--	Cellular Component: mitochondrial outer membrane translocase complex (GO:0005742);; Biological Process: protein import into mitochondrial matrix (GO:0030150);;	K17771|3.2e-20|lbc:LACBIDRAFT_311557|K17771 mitochondrial import receptor subunit TOM7 | (RefSeq) hypothetical protein	--	[U]	Intracellular trafficking, secretion, and vesicular transport	TOM7 family	Mitochondrial import receptor subunit tom7 OS=Schizosaccharomyces pombe (strain 972 / ATCC 24843) OX=284812 GN=tom7 PE=3 SV=2	U	Intracellular trafficking, secretion, and vesicular transport	hypothetical protein HYPSUDRAFT_174666 [Hypholoma sublateritium FD-334 SS-4]
SrGene13736	[HC]	Coenzyme transport and metabolism;; Energy production and conversion	Cellular Component: integral component of membrane (GO:0016021);; Molecular Function: FAD binding (GO:0071949);;	--	--	--	--	FAD binding domain	Salicylate hydroxylase asL1 OS=Sarocladium schorii OX=2203296 GN=asL1 PE=1 SV=1	C	Energy production and conversion	hypothetical protein HYPSUDRAFT_80542 [Hypholoma sublateritium FD-334 SS-4]
SrGene02162	--	--	--	--	--	--	--	--	--	--	--	hypothetical protein HYPSUDRAFT_38689 [Hypholoma sublateritium FD-334 SS-4]
SrGene06899	[I]	Lipid transport and metabolism	Molecular Function: acyl-CoA dehydrogenase activity (GO:0003995);; Molecular Function: flavin adenine dinucleotide binding (GO:0050660);;	K15389|4.5e-58|psco:LY89DRAFT_612032|K15389 acyl-CoA dehydrogenase | (RefSeq) acyl-CoA dehydrogenase	--	[C]	Energy production and conversion	Acyl-CoA dehydrogenase, C-terminal domain	Acyl-CoA dehydrogenase AFT10-1 OS=Alternaria alternata OX=5599 GN=AFT10-1 PE=3 SV=1	I	Lipid transport and metabolism	hypothetical protein HYPSUDRAFT_40373 [Hypholoma sublateritium FD-334 SS-4]
SrGene08756	--	--	Biological Process: microtubule cytoskeleton organization (GO:0000226);; Molecular Function: GTPase activity (GO:0003924);; Molecular Function: GTP binding (GO:0005525);; Cellular Component: plasma membrane (GO:0005886);; Biological Process: small GTPase mediated signal transduction (GO:0007264);; Biological Process: regulation of septum digestion after cytokinesis (GO:0010590);; Biological Proce…	K07975|2.4e-103|lbc:LACBIDRAFT_302760|K07975 Rho family, other | (RefSeq) hypothetical protein	--	[R]	General function prediction only	Ras family	GTP-binding protein Rho3 OS=Schizophyllum commune OX=5334 GN=RHO3 PE=2 SV=1	U	Intracellular trafficking, secretion, and vesicular transport	hypothetical protein HYPSUDRAFT_145562 [Hypholoma sublateritium FD-334 SS-4]
SrGene10923	[S]	Function unknown	--	K20310|4.7e-13|hir:HETIRDRAFT_443577|K20310 trafficking protein particle complex subunit 13 | (RefSeq) hypothetical protein	--	--	--	CHAT domain	--	P	Inorganic ion transport and metabolism	predicted protein [Laccaria bicolor S238N-H82]
SrGene06073	--	--	--	--	--	--	--	--	--	--	--	hypothetical protein HYPSUDRAFT_47930 [Hypholoma sublateritium FD-334 SS-4]
SrGene15068	--	--	Cellular Component: integral component of membrane (GO:0016021);;	--	--	--	--	--	--	--	--	hypothetical protein HYPSUDRAFT_67824 [Hypholoma sublateritium FD-334 SS-4]
SrGene11409	--	--	Cellular Component: nucleus (GO:0005634);; Molecular Function: protein heterodimerization activity (GO:0046982);;	K03506|1.6e-28|lbc:LACBIDRAFT_309028|K03506 DNA polymerase epsilon subunit 4 [EC:2.7.7.7] | (RefSeq) hypothetical protein	DNA replication (ko03030);; Base excision repair (ko03410);; Nucleotide excision repair (ko03420)	--	--	Histone-like transcription factor (CBF/NF-Y) and archaeal histone	--	L	Replication, recombination and repair	hypothetical protein M413DRAFT_444120 [Hebeloma cylindrosporum h7]
SrGene04644	[J]	Translation, ribosomal structure and biogenesis	Molecular Function: hydrolase activity (GO:0016787);;	K01426|6.8e-148|psq:PUNSTDRAFT_146429|K01426 amidase [EC:3.5.1.4] | (RefSeq) amidase signature enzyme	Arginine and proline metabolism (ko00330);; Phenylalanine metabolism (ko00360);; Tryptophan metabolism (ko00380)	[J]	Translation, ribosomal structure and biogenesis	Amidase	Glutamyl-tRNA(Gln) amidotransferase subunit A, mitochondrial OS=Coprinopsis cinerea (strain Okayama-7 / 130 / ATCC MYA-4618 / FGSC 9003) OX=240176 GN=CC1G_00798 PE=3 SV=1	J	Translation, ribosomal structure and biogenesis	hypothetical protein HYPSUDRAFT_139878 [Hypholoma sublateritium FD-334 SS-4]
SrGene11610	--	--	Cellular Component: integral component of membrane (GO:0016021);;	--	--	--	--	--	--	--	--	hypothetical protein HYPSUDRAFT_66493 [Hypholoma sublateritium FD-334 SS-4]
SrGene12704	--	--	Cellular Component: integral component of membrane (GO:0016021);;	--	--	--	--	--	--	--	--	hypothetical protein HYPSUDRAFT_46681 [Hypholoma sublateritium FD-334 SS-4]
SrGene04940	--	--	Cellular Component: integral component of membrane (GO:0016021);;	--	--	--	--	--	--	--	--	hypothetical protein HYPSUDRAFT_218454 [Hypholoma sublateritium FD-334 SS-4]
SrGene13532	[V]	Defense mechanisms	--	--	--	--	--	Beta-lactamase	--	V	Defense mechanisms	hypothetical protein HYPSUDRAFT_45930 [Hypholoma sublateritium FD-334 SS-4]
SrGene13015	--	--	--	--	--	--	--	--	--	--	--	hypothetical protein HYPSUDRAFT_213818 [Hypholoma sublateritium FD-334 SS-4]
SrGene01797	--	--	--	--	--	--	--	Caspase domain	--	S	Function unknown	hypothetical protein ANO14919_121790 [fungal sp. No.14919]
SrGene09501	--	--	Cellular Component: integral component of membrane (GO:0016021);; Molecular Function: transmembrane transporter activity (GO:0022857);;	--	--	--	--	--	--	S	Function unknown	hypothetical protein HYPSUDRAFT_41488 [Hypholoma sublateritium FD-334 SS-4]
SrGene04890	--	--	Cellular Component: integral component of membrane (GO:0016021);;	--	--	--	--	--	--	--	--	hypothetical protein D9619_010709 [Psilocybe cf. subviscida]
SrGene03905	--	--	--	--	--	--	--	--	--	--	--	hypothetical protein HYPSUDRAFT_199246 [Hypholoma sublateritium FD-334 SS-4]
SrGene03143	[F]	Nucleotide transport and metabolism	--	--	--	--	--	--	--	--	--	hypothetical protein HYPSUDRAFT_764548 [Hypholoma sublateritium FD-334 SS-4]
SrGene06921	[G]	Carbohydrate transport and metabolism	Cellular Component: integral component of membrane (GO:0016021);; Molecular Function: transmembrane transporter activity (GO:0022857);;	--	--	--	--	Major Facilitator Superfamily	--	S	Function unknown	hypothetical protein HYPSUDRAFT_138336 [Hypholoma sublateritium FD-334 SS-4]
SrGene15529	[C]	Energy production and conversion	Molecular Function: electron transfer activity (GO:0009055);; Molecular Function: 2 iron, 2 sulfur cluster binding (GO:0051537);;	K22071|1.2e-64|lbc:LACBIDRAFT_316884|K22071 ferredoxin-2, mitochondrial | (RefSeq) LbFd1; ferredoxin	--	[C]	Energy production and conversion	SET domain	Adrenodoxin homolog, mitochondrial OS=Saccharomyces cerevisiae (strain ATCC 204508 / S288c) OX=559292 GN=YAH1 PE=1 SV=1	C	Energy production and conversion	hypothetical protein M413DRAFT_447565 [Hebeloma cylindrosporum h7]
SrGene04487	--	--	Molecular Function: copper ion binding (GO:0005507);; Cellular Component: mitochondrial intermembrane space (GO:0005758);; Cellular Component: cytosol (GO:0005829);; Biological Process: metal ion transport (GO:0030001);; Biological Process: mitochondrial cytochrome c oxidase assembly (GO:0033617);;	K18183|4.3e-38|lbc:LACBIDRAFT_301721|K18183 cytochrome c oxidase assembly protein subunit 19 | (RefSeq) hypothetical protein	--	[C]	Energy production and conversion	CHCH domain	Cytochrome c oxidase assembly protein COX19 OS=Ustilago maydis (strain 521 / FGSC 9021) OX=237631 GN=COX19 PE=3 SV=2	C	Energy production and conversion	hypothetical protein D9613_001680 [Agrocybe pediades]
SrGene07812	--	--	--	--	--	--	--	--	--	--	--	hypothetical protein CVT26_008870 [Gymnopilus dilepis]
SrGene11817	--	--	Molecular Function: ATP transmembrane transporter activity (GO:0005347);; Cellular Component: integral component of membrane (GO:0016021);;	K15115|7.3e-145|lbc:LACBIDRAFT_308709|K15115 solute carrier family 25 (mitochondrial folate transporter), member 32 | (RefSeq) mitochondrial NAD transporter	--	[C]	Energy production and conversion	Mitochondrial carrier protein	Mitochondrial nicotinamide adenine dinucleotide transporter 2 OS=Saccharomyces cerevisiae (strain ATCC 204508 / S288c) OX=559292 GN=YEA6 PE=1 SV=1	C	Energy production and conversion	hypothetical protein GALMADRAFT_257946 [Galerina marginata CBS 339.88]
SrGene05042	--	--	Molecular Function: zinc ion binding (GO:0008270);; Molecular Function: ubiquitin protein ligase activity (GO:0061630);;	--	--	--	--	--	--	O	Posttranslational modification, protein turnover, chaperones	hypothetical protein HYPSUDRAFT_38918 [Hypholoma sublateritium FD-334 SS-4]
SrGene04271	[JR]	Translation, ribosomal structure and biogenesis;; General function prediction only	Molecular Function: RNA binding (GO:0003723);; Biological Process: RNA processing (GO:0006396);; Molecular Function: nucleotidyltransferase activity (GO:0016779);;	K00974|5.5e-158|mrr:Moror_16652|K00974 tRNA nucleotidyltransferase (CCA-adding enzyme) [EC:2.7.7.72 3.1.3.- 3.1.4.-] | (RefSeq) trna nucleotidyltransferase	RNA transport (ko03013)	[J]	Translation, ribosomal structure and biogenesis	Poly A polymerase head domain	CCA tRNA nucleotidyltransferase, mitochondrial OS=Saccharomyces cerevisiae (strain ATCC 204508 / S288c) OX=559292 GN=CCA1 PE=1 SV=1	H	Coenzyme transport and metabolism	hypothetical protein HYPSUDRAFT_127265 [Hypholoma sublateritium FD-334 SS-4]
SrGene13992	[GM]	Carbohydrate transport and metabolism;; Cell wall/membrane/envelope biogenesis	Biological Process: carbohydrate metabolic process (GO:0005975);; Molecular Function: hydrolase activity, acting on carbon-nitrogen (but not peptide) bonds (GO:0016810);;	K01452|1.5e-13|tms:TREMEDRAFT_70983|K01452 chitin deacetylase [EC:3.5.1.41] | (RefSeq) hypothetical protein	Amino sugar and nucleotide sugar metabolism (ko00520)	--	--	--	Chitin deacetylase OS=Amylomyces rouxii OX=29923 PE=1 SV=1	S	Function unknown	carbohydrate esterase family 4 protein [Hypholoma sublateritium FD-334 SS-4]
SrGene05706	[J]	Translation, ribosomal structure and biogenesis	Molecular Function: structural constituent of ribosome (GO:0003735);; Biological Process: translation (GO:0006412);; Cellular Component: large ribosomal subunit (GO:0015934);;	K02876|7.8e-109|lbc:LACBIDRAFT_325078|K02876 large subunit ribosomal protein L15 | (RefSeq) hypothetical protein	Ribosome (ko03010)	[J]	Translation, ribosomal structure and biogenesis	Ribosomal proteins 50S-L15, 50S-L18e, 60S-L27A	54S ribosomal protein L10, mitochondrial OS=Saccharomyces cerevisiae (strain ATCC 204508 / S288c) OX=559292 GN=MRPL10 PE=1 SV=2	J	Translation, ribosomal structure and biogenesis	hypothetical protein HYPSUDRAFT_179284 [Hypholoma sublateritium FD-334 SS-4]
SrGene14552	--	--	Molecular Function: protein serine/threonine kinase activity (GO:0004674);; Molecular Function: ATP binding (GO:0005524);;	K13303|1.0e-46|lbc:LACBIDRAFT_315149|K13303 serum/glucocorticoid-regulated kinase 2 [EC:2.7.11.1] | (RefSeq) hypothetical protein	--	[RT]	General function prediction only;; Signal transduction mechanisms	--	Serine/threonine-protein kinase YPK1 OS=Cryptococcus neoformans var. grubii serotype A (strain H99 / ATCC 208821 / CBS 10515 / FGSC 9487) OX=235443 GN=YPK1 PE=1 SV=1	T	Signal transduction mechanisms	hypothetical protein HYPSUDRAFT_170761 [Hypholoma sublateritium FD-334 SS-4]
SrGene05432	[I]	Lipid transport and metabolism	Molecular Function: CDP-diacylglycerol-serine O-phosphatidyltransferase activity (GO:0003882);; Cellular Component: mitochondrial outer membrane (GO:0005741);; Biological Process: phosphatidylserine biosynthetic process (GO:0006659);; Cellular Component: integral component of membrane (GO:0016021);;	K17103|1.7e-96|mrr:Moror_8971|K17103 CDP-diacylglycerol---serine O-phosphatidyltransferase [EC:2.7.8.8] | (RefSeq) phosphatidylserine synthase	Glycine, serine and threonine metabolism (ko00260);; Glycerophospholipid metabolism (ko00564)	--	--	CDP-alcohol phosphatidyltransferase	CDP-diacylglycerol--serine O-phosphatidyltransferase OS=Schizosaccharomyces pombe (strain 972 / ATCC 24843) OX=284812 GN=pps1 PE=1 SV=2	H	Coenzyme transport and metabolism	hypothetical protein HYPSUDRAFT_157815 [Hypholoma sublateritium FD-334 SS-4]
SrGene07842	[I]	Lipid transport and metabolism	Molecular Function: peptidase activity (GO:0008233);;	--	--	--	--	Alpha/beta hydrolase family	--	S	Function unknown	hypothetical protein HYPSUDRAFT_217540 [Hypholoma sublateritium FD-334 SS-4]
SrGene03167	[S]	Function unknown	--	--	--	--	--	Uncharacterized alpha/beta hydrolase domain (DUF2235)	--	S	Function unknown	hypothetical protein EST38_g2231 [Psathyrella aberdarensis]
SrGene00847	--	--	Molecular Function: lyase activity (GO:0016829);;	--	--	--	--	--	--	--	--	polysaccharide lyase family 14 protein [Hypholoma sublateritium FD-334 SS-4]
SrGene06016	[O]	Posttranslational modification, protein turnover, chaperones	Molecular Function: ATP binding (GO:0005524);; Cellular Component: cytoplasm (GO:0005737);; Biological Process: protein folding (GO:0006457);; Molecular Function: unfolded protein binding (GO:0051082);;	K09493|4.7e-290|lbc:LACBIDRAFT_315992|K09493 T-complex protein 1 subunit alpha | (RefSeq) hypothetical protein	--	[O]	Posttranslational modification, protein turnover, chaperones	TCP-1/cpn60 chaperonin family	T-complex protein 1 subunit alpha OS=Schizosaccharomyces pombe (strain 972 / ATCC 24843) OX=284812 GN=cct1 PE=3 SV=1	O	Posttranslational modification, protein turnover, chaperones	hypothetical protein HYPSUDRAFT_43375 [Hypholoma sublateritium FD-334 SS-4]
SrGene12667	--	--	Cellular Component: Golgi membrane (GO:0000139);; Cellular Component: storage vacuole (GO:0000322);; Cellular Component: lytic vacuole (GO:0000323);; Cellular Component: fungal-type vacuole (GO:0000324);; Cellular Component: fungal-type vacuole membrane (GO:0000329);; Molecular Function: molecular_function (GO:0003674);; Molecular Function: transporter activity (GO:0005215);; Molecular Function: …	K20465|1.2e-170|lbc:LACBIDRAFT_319010|K20465 oxysterol-binding protein-related protein 9/10/11 | (RefSeq) hypothetical protein	--	[T]	Signal transduction mechanisms	Oxysterol-binding protein	Protein KES1 OS=Ustilago maydis (strain 521 / FGSC 9021) OX=237631 GN=KES1 PE=3 SV=1	T	Signal transduction mechanisms	hypothetical protein HYPSUDRAFT_186665 [Hypholoma sublateritium FD-334 SS-4]
SrGene08352	--	--	Molecular Function: nucleic acid binding (GO:0003676);; Molecular Function: zinc ion binding (GO:0008270);;	--	--	--	--	Retroviral aspartyl protease	--	S	Function unknown	hypothetical protein CVT26_013080, partial [Gymnopilus dilepis]
SrGene10479	--	--	Cellular Component: integral component of membrane (GO:0016021);;	--	--	--	--	--	--	--	--	hypothetical protein GALMADRAFT_242504 [Galerina marginata CBS 339.88]
SrGene00477	[R]	General function prediction only	--	K09780|8.0e-36|cci:CC1G_02054|K09780 uncharacterized protein | (RefSeq) hypothetical protein	--	--	--	YCII-related domain	--	S	Function unknown	hypothetical protein HYPSUDRAFT_156978 [Hypholoma sublateritium FD-334 SS-4]
SrGene07340	[JR]	Translation, ribosomal structure and biogenesis;; General function prediction only	--	K06950|4.5e-90|cci:CC1G_11163|K06950 uncharacterized protein | (RefSeq) hypothetical protein	--	--	--	--	--	S	Function unknown	hypothetical protein HYPSUDRAFT_49070 [Hypholoma sublateritium FD-334 SS-4]
SrGene02195	[G]	Carbohydrate transport and metabolism	Molecular Function: catalytic activity (GO:0003824);;	--	--	--	--	Glycosyl Hydrolase Family 88	--	G	Carbohydrate transport and metabolism	hypothetical protein GALMADRAFT_274901 [Galerina marginata CBS 339.88]
NewGene_342	--	--	--	--	--	--	--	--	--	--	--	hypothetical protein CVT25_007397 [Psilocybe cyanescens]
SrGene07584	[G]	Carbohydrate transport and metabolism	Cellular Component: integral component of membrane (GO:0016021);; Molecular Function: transmembrane transporter activity (GO:0022857);;	K08187|2.5e-95|sla:SERLADRAFT_463837|K08187 MFS transporter, MCT family, solute carrier family 16 (monocarboxylic acid transporters), member 10 | (RefSeq) hypothetical protein	--	[G]	Carbohydrate transport and metabolism	Major Facilitator Superfamily	MFS transporter asaE OS=Aspergillus flavus (strain ATCC 200026 / FGSC A1120 / NRRL 3357 / JCM 12722 / SRRC 167) OX=332952 GN=asaE PE=2 SV=1	G	Carbohydrate transport and metabolism	hypothetical protein GALMADRAFT_157350 [Galerina marginata CBS 339.88]
SrGene05587	[MDT]	Cell wall/membrane/envelope biogenesis;; Cell cycle control, cell division, chromosome partitioning;; Signal transduction mechanisms	Molecular Function: ATP binding (GO:0005524);; Cellular Component: mitochondrion (GO:0005739);; Biological Process: mitochondrial respiratory chain complex III assembly (GO:0034551);;	K08900|7.0e-191|lbc:LACBIDRAFT_187928|K08900 mitochondrial chaperone BCS1 | (RefSeq) hypothetical protein	--	[O]	Posttranslational modification, protein turnover, chaperones	BCS1 N terminal	Probable mitochondrial chaperone bcs1 OS=Schizosaccharomyces pombe (strain 972 / ATCC 24843) OX=284812 GN=SPAC644.07 PE=2 SV=1	O	Posttranslational modification, protein turnover, chaperones	hypothetical protein HYPSUDRAFT_35352 [Hypholoma sublateritium FD-334 SS-4]
SrGene12282	--	--	--	--	--	--	--	--	--	--	--	hypothetical protein HYPSUDRAFT_200362 [Hypholoma sublateritium FD-334 SS-4]
SrGene00932	--	--	Cellular Component: cytoskeleton (GO:0005856);; Biological Process: signal transduction (GO:0007165);;	K20649|1.3e-278|cci:CC1G_02048|K20649 Rho GTPase-activating protein 39 | (RefSeq) hypothetical protein	--	--	--	MyTH4 domain	Probable Rho-GTPase-activating protein 7 OS=Schizosaccharomyces pombe (strain 972 / ATCC 24843) OX=284812 GN=rga7 PE=1 SV=1	T	Signal transduction mechanisms	hypothetical protein HYPSUDRAFT_1090663 [Hypholoma sublateritium FD-334 SS-4]
SrGene02414	--	--	--	--	--	--	--	--	--	--	--	hypothetical protein HYPSUDRAFT_196448 [Hypholoma sublateritium FD-334 SS-4]
SrGene12341	[R]	General function prediction only	Cellular Component: integral component of membrane (GO:0016021);;	K04708|7.5e-108|lbc:LACBIDRAFT_307721|K04708 3-dehydrosphinganine reductase [EC:1.1.1.102] | (RefSeq) oxidoreductase	Sphingolipid metabolism (ko00600)	[Q]	Secondary metabolites biosynthesis, transport and catabolism	short chain dehydrogenase	3-ketodihydrosphingosine reductase gsl-3 OS=Neurospora crassa (strain ATCC 24698 / 74-OR23-1A / CBS 708.71 / DSM 1257 / FGSC 987) OX=367110 GN=gsl-3 PE=3 SV=3	Q	Secondary metabolites biosynthesis, transport and catabolism	hypothetical protein HYPSUDRAFT_36242 [Hypholoma sublateritium FD-334 SS-4]
SrGene13290	--	--	--	--	--	--	--	--	--	--	--	hypothetical protein HYPSUDRAFT_66971 [Hypholoma sublateritium FD-334 SS-4]
SrGene09925	--	--	--	--	--	--	--	--	--	--	--	hypothetical protein CVT26_003236 [Gymnopilus dilepis]
SrGene01375	--	--	Cellular Component: integral component of membrane (GO:0016021);;	--	--	--	--	--	--	--	--	hypothetical protein HYPSUDRAFT_55253 [Hypholoma sublateritium FD-334 SS-4]
SrGene00470	--	--	--	--	--	--	--	--	--	--	--	hypothetical protein HYPSUDRAFT_200581 [Hypholoma sublateritium FD-334 SS-4]
SrGene11314	--	--	Molecular Function: RNA binding (GO:0003723);;	K14837|3.2e-137|lbc:LACBIDRAFT_308620|K14837 nucleolar protein 12 | (RefSeq) hypothetical protein	--	[R]	General function prediction only	RNA recognition motif. (a.k.a. RRM, RBD, or RNP domain)	Nucleolar protein 12 OS=Ashbya gossypii (strain ATCC 10895 / CBS 109.51 / FGSC 9923 / NRRL Y-1056) OX=284811 GN=NOP12 PE=3 SV=1	A	RNA processing and modification	hypothetical protein HYPSUDRAFT_42323 [Hypholoma sublateritium FD-334 SS-4]
SrGene03451	--	--	Molecular Function: protein binding (GO:0005515);;	--	--	--	--	F-box-like	--	--	--	hypothetical protein HYPSUDRAFT_33720 [Hypholoma sublateritium FD-334 SS-4]
SrGene13641	--	--	Cellular Component: integral component of membrane (GO:0016021);;	--	--	--	--	--	--	--	--	hypothetical protein HYPSUDRAFT_70069 [Hypholoma sublateritium FD-334 SS-4]
SrGene15457	[R]	General function prediction only	Molecular Function: O-methyltransferase activity (GO:0008171);;	K00545|1.3e-07|psco:LY89DRAFT_707108|K00545 catechol O-methyltransferase [EC:2.1.1.6] | (RefSeq) S-adenosyl-L-methionine-dependent methyltransferase	Tyrosine metabolism (ko00350)	[Q]	Secondary metabolites biosynthesis, transport and catabolism	O-methyltransferase	O-methyltransferase imqG OS=Aspergillus flavus (strain ATCC 200026 / FGSC A1120 / NRRL 3357 / JCM 12722 / SRRC 167) OX=332952 GN=imqG PE=2 SV=1	Q	Secondary metabolites biosynthesis, transport and catabolism	hypothetical protein HYPSUDRAFT_184566 [Hypholoma sublateritium FD-334 SS-4]
SrGene12620	--	--	Cellular Component: mitochondrion (GO:0005739);; Biological Process: negative regulation of ATPase activity (GO:0032780);; Molecular Function: ATPase inhibitor activity (GO:0042030);;	K22255|1.2e-16|cci:CC1G_11029|K22255 ATPase inhibitor, mitochondrial | (RefSeq) hypothetical protein	--	--	--	Mitochondrial ATPase inhibitor, IATP	--	S	Function unknown	hypothetical protein EST38_g7334 [Psathyrella aberdarensis]
SrGene12170	[G]	Carbohydrate transport and metabolism	Biological Process: carbohydrate metabolic process (GO:0005975);; Molecular Function: arabinan endo-1,5-alpha-L-arabinosidase activity (GO:0046558);;	K06113|1.3e-111|shs:STEHIDRAFT_155983|K06113 arabinan endo-1,5-alpha-L-arabinosidase [EC:3.2.1.99] | (RefSeq) glycoside hydrolase family 43 protein	--	--	--	Glycosyl hydrolases family 43	Probable arabinan endo-1,5-alpha-L-arabinosidase A OS=Aspergillus flavus (strain ATCC 200026 / FGSC A1120 / NRRL 3357 / JCM 12722 / SRRC 167) OX=332952 GN=abnA PE=3 SV=1	T	Signal transduction mechanisms	hypothetical protein GALMADRAFT_238117, partial [Galerina marginata CBS 339.88]
SrGene02487	--	--	Cellular Component: integral component of membrane (GO:0016021);;	--	--	--	--	SNARE associated Golgi protein	--	S	Function unknown	hypothetical protein GALMADRAFT_56271 [Galerina marginata CBS 339.88]
SrGene01017	--	--	Molecular Function: histone acetyltransferase activity (GO:0004402);; Biological Process: regulation of transcription, DNA-templated (GO:0006355);; Cellular Component: NuA4 histone acetyltransferase complex (GO:0035267);;	K11304|5.8e-216|cci:CC1G_03192|K11304 histone acetyltransferase HTATIP [EC:2.3.1.48] | (RefSeq) histone acetyltransferase ESA1	--	[B]	Chromatin structure and dynamics	MOZ/SAS family	Histone acetyltransferase ESA1 OS=Cryptococcus neoformans var. neoformans serotype D (strain B-3501A) OX=283643 GN=ESA1 PE=3 SV=1	B	Chromatin structure and dynamics	hypothetical protein HYPSUDRAFT_55868 [Hypholoma sublateritium FD-334 SS-4]
SrGene11988	--	--	--	--	--	--	--	--	--	--	--	unnamed protein product [Agrocybe aegerita]
SrGene11739	--	--	Cellular Component: nucleus (GO:0005634);; Biological Process: chromatin remodeling (GO:0006338);;	K11662|1.9e-153|hir:HETIRDRAFT_318154|K11662 actin-related protein 6 | (RefSeq) hypothetical protein	--	[Z]	Cytoskeleton	Actin	Actin-like protein ARP6 OS=Cryptococcus neoformans var. neoformans serotype D (strain B-3501A) OX=283643 GN=ARP6 PE=3 SV=1	Z	Cytoskeleton	hypothetical protein CVT26_014839 [Gymnopilus dilepis]
SrGene06052	--	--	Molecular Function: single-stranded DNA binding (GO:0003697);; Biological Process: postreplication repair (GO:0006301);; Biological Process: protein monoubiquitination (GO:0006513);; Molecular Function: ubiquitin protein ligase activity (GO:0061630);;	K10627|3.1e-100|lbc:LACBIDRAFT_315822|K10627 E3 ubiquitin-protein ligase RAD18 [EC:2.3.2.27] | (RefSeq) hypothetical protein	--	--	--	Zinc finger, C3HC4 type (RING finger)	--	O	Posttranslational modification, protein turnover, chaperones	hypothetical protein HYPSUDRAFT_827064 [Hypholoma sublateritium FD-334 SS-4]
SrGene00351	--	--	Cellular Component: integral component of membrane (GO:0016021);;	--	--	--	--	--	--	--	--	hypothetical protein HYPSUDRAFT_68825 [Hypholoma sublateritium FD-334 SS-4]
SrGene03965	[L]	Replication, recombination and repair	Molecular Function: DNA binding (GO:0003677);; Molecular Function: ATP binding (GO:0005524);; Cellular Component: nucleus (GO:0005634);; Biological Process: DNA repair (GO:0006281);; Molecular Function: 3'-5' DNA helicase activity (GO:0043138);;	K14635|0.0e+00|lbc:LACBIDRAFT_301795|K14635 ATP-dependent DNA helicase MPH1 [EC:3.6.4.12] | (RefSeq) hypothetical protein	--	[R]	General function prediction only	Type III restriction enzyme, res subunit	ATP-dependent DNA helicase mph1 OS=Neurospora crassa (strain ATCC 24698 / 74-OR23-1A / CBS 708.71 / DSM 1257 / FGSC 987) OX=367110 GN=mph1 PE=3 SV=1	A	RNA processing and modification	hypothetical protein HYPSUDRAFT_64186 [Hypholoma sublateritium FD-334 SS-4]
SrGene05105	--	--	--	--	--	--	--	Domain of unknown function (DUF4139)	--	S	Function unknown	hypothetical protein HYPSUDRAFT_537762 [Hypholoma sublateritium FD-334 SS-4]
SrGene15716	--	--	--	--	--	--	--	--	--	S	Function unknown	hypothetical protein M413DRAFT_48489, partial [Hebeloma cylindrosporum h7]
SrGene01382	--	--	Molecular Function: guanyl-nucleotide exchange factor activity (GO:0005085);; Molecular Function: GTPase activator activity (GO:0005096);; Biological Process: small GTPase mediated signal transduction (GO:0007264);;	K19844|0.0e+00|cci:CC1G_06014|K19844 GTPase-activating protein BEM2 | (RefSeq) rho GTPase activating protein 22	MAPK signaling pathway - yeast (ko04011)	[T]	Signal transduction mechanisms	RhoGAP domain	GTPase-activating protein BEM2/IPL2 OS=Saccharomyces cerevisiae (strain ATCC 204508 / S288c) OX=559292 GN=BEM2 PE=1 SV=1	T	Signal transduction mechanisms	hypothetical protein HYPSUDRAFT_68529 [Hypholoma sublateritium FD-334 SS-4]
SrGene11828	--	--	--	--	--	--	--	--	--	--	--	hypothetical protein CVT25_010341 [Psilocybe cyanescens]
SrGene03293	[G]	Carbohydrate transport and metabolism	Molecular Function: hydrolase activity (GO:0016787);;	K01192|0.0e+00|abp:AGABI1DRAFT79731|K01192 beta-mannosidase [EC:3.2.1.25] | (RefSeq) AGABI1DRAFT_79731; hypothetical protein	Other glycan degradation (ko00511)	[G]	Carbohydrate transport and metabolism	Ig-fold domain	Beta-mannosidase A OS=Aspergillus terreus (strain NIH 2624 / FGSC A1156) OX=341663 GN=mndA PE=3 SV=2	G	Carbohydrate transport and metabolism	glycoside hydrolase [Crucibulum laeve]
SrGene00929	--	--	Molecular Function: transcription coregulator activity (GO:0003712);; Biological Process: regulation of transcription, DNA-templated (GO:0006355);; Cellular Component: mediator complex (GO:0016592);;	K15153|5.3e-49|cci:CC1G_02046|K15153 mediator of RNA polymerase II transcription subunit 31 | (RefSeq) SOH1 family protein	--	[KL]	Transcription;; Replication, recombination and repair	SOH1	Mediator of RNA polymerase II transcription subunit 31 OS=Cryptococcus neoformans var. neoformans serotype D (strain B-3501A) OX=283643 GN=SOH1 PE=3 SV=1	--	--	hypothetical protein HYPSUDRAFT_778852 [Hypholoma sublateritium FD-334 SS-4]
SrGene04949	[R]	General function prediction only	--	--	--	--	--	Lytic polysaccharide mono-oxygenase, cellulose-degrading	--	S	Function unknown	hypothetical protein GALMADRAFT_253138 [Galerina marginata CBS 339.88]
SrGene12078	--	--	--	--	--	--	--	--	Uncharacterized protein YML020W OS=Saccharomyces cerevisiae (strain ATCC 204508 / S288c) OX=559292 GN=YML020W PE=1 SV=1	--	--	hypothetical protein HYPSUDRAFT_38427 [Hypholoma sublateritium FD-334 SS-4]
SrGene03569	[R]	General function prediction only	Molecular Function: lysophospholipase activity (GO:0004622);; Cellular Component: endoplasmic reticulum membrane (GO:0005789);; Cellular Component: integral component of membrane (GO:0016021);; Biological Process: lipid catabolic process (GO:0016042);; Biological Process: phosphatidylcholine metabolic process (GO:0046470);; Molecular Function: phosphatidyl phospholipase B activity (GO:0102545);;	K14676|0.0e+00|lbc:LACBIDRAFT_243220|K14676 lysophospholipid hydrolase [EC:3.1.1.5] | (RefSeq) hypothetical protein	Glycerophospholipid metabolism (ko00564)	[R]	General function prediction only	Cyclic nucleotide-binding domain	Lysophospholipase NTE1 OS=Ustilago maydis (strain 521 / FGSC 9021) OX=237631 GN=NTE1 PE=3 SV=1	I	Lipid transport and metabolism	hypothetical protein HYPSUDRAFT_129027 [Hypholoma sublateritium FD-334 SS-4]
SrGene15506	--	--	--	--	--	--	--	--	--	--	--	hypothetical protein HYPSUDRAFT_220613 [Hypholoma sublateritium FD-334 SS-4]
SrGene00970	--	--	--	K21197|3.1e-74|mrr:Moror_6809|K21197 PHO85 cyclin-5 | (RefSeq) g1 s-specific cyclin	Autophagy - yeast (ko04138)	[R]	General function prediction only	Cyclin	G1/S-specific cyclin pas1 OS=Schizosaccharomyces pombe (strain 972 / ATCC 24843) OX=284812 GN=pas1 PE=2 SV=3	S	Function unknown	hypothetical protein HYPSUDRAFT_55896 [Hypholoma sublateritium FD-334 SS-4]
SrGene11567	[MDT]	Cell wall/membrane/envelope biogenesis;; Cell cycle control, cell division, chromosome partitioning;; Signal transduction mechanisms	Molecular Function: ATP binding (GO:0005524);; Cellular Component: mitochondrion (GO:0005739);; Biological Process: mitochondrial respiratory chain complex III assembly (GO:0034551);;	K08900|4.8e-43|mrr:Moror_14311|K08900 mitochondrial chaperone BCS1 | (RefSeq) mitochondrial chaperone bcs1	--	[O]	Posttranslational modification, protein turnover, chaperones	BCS1 N terminal	Mitochondrial chaperone BCS1 OS=Saccharomyces cerevisiae (strain ATCC 204508 / S288c) OX=559292 GN=BCS1 PE=1 SV=2	O	Posttranslational modification, protein turnover, chaperones	hypothetical protein HYPSUDRAFT_200889 [Hypholoma sublateritium FD-334 SS-4]
SrGene02847	--	--	Cellular Component: mitochondrial outer membrane translocase complex (GO:0005742);; Biological Process: protein targeting (GO:0006605);; Cellular Component: integral component of membrane (GO:0016021);;	K17770|3.6e-168|mrr:Moror_15118|K17770 mitochondrial import receptor subunit TOM20 | (RefSeq) mitochondrial import receptor subunit tom20	--	[U]	Intracellular trafficking, secretion, and vesicular transport	MAS20 protein import receptor	Mitochondrial import receptor subunit tom20 OS=Schizosaccharomyces pombe (strain 972 / ATCC 24843) OX=284812 GN=tom20 PE=3 SV=1	--	--	hypothetical protein HYPSUDRAFT_126782 [Hypholoma sublateritium FD-334 SS-4]
SrGene08897	--	--	Molecular Function: microtubule motor activity (GO:0003777);; Molecular Function: ATP binding (GO:0005524);; Cellular Component: microtubule (GO:0005874);; Biological Process: microtubule-based movement (GO:0007018);; Molecular Function: microtubule binding (GO:0008017);;	K10405|8.9e-249|mrr:Moror_1101|K10405 kinesin family member C1 | (RefSeq) kinesin family protein	--	[Z]	Cytoskeleton	Kinesin motor domain	Kinesin-like protein klpA OS=Emericella nidulans (strain FGSC A4 / ATCC 38163 / CBS 112.46 / NRRL 194 / M139) OX=227321 GN=klpA PE=2 SV=3	Z	Cytoskeleton	hypothetical protein D9613_006574 [Agrocybe pediades]
SrGene05191	[R]	General function prediction only	Biological Process: lipid metabolic process (GO:0006629);;	K17900|2.0e-138|shs:STEHIDRAFT_51962|K17900 lipase ATG15 [EC:3.1.1.3] | (RefSeq) alpha/beta-hydrolase	Glycerolipid metabolism (ko00561);; Autophagy - yeast (ko04138)	[UI]	Intracellular trafficking, secretion, and vesicular transport;; Lipid transport and metabolism	Lipase (class 3)	Putative lipase ATG15 OS=Cryptococcus neoformans var. neoformans serotype D (strain JEC21 / ATCC MYA-565) OX=214684 GN=ATG15 PE=3 SV=1	--	--	hypothetical protein HYPSUDRAFT_48820 [Hypholoma sublateritium FD-334 SS-4]
SrGene00842	--	--	Cellular Component: integral component of membrane (GO:0016021);;	--	--	--	--	--	--	--	--	hypothetical protein HYPSUDRAFT_78572 [Hypholoma sublateritium FD-334 SS-4]
SrGene02434	--	--	Molecular Function: RNA polymerase II complex binding (GO:0000993);; Molecular Function: basal transcription machinery binding (GO:0001098);; Molecular Function: basal RNA polymerase II transcription machinery binding (GO:0001099);; Molecular Function: molecular_function (GO:0003674);; Molecular Function: nucleic acid binding (GO:0003676);; Molecular Function: RNA binding (GO:0003723);; Molecular…	K14400|3.0e-160|sla:SERLADRAFT_447029|K14400 pre-mRNA cleavage complex 2 protein Pcf11 | (RefSeq) hypothetical protein	mRNA surveillance pathway (ko03015)	[A]	RNA processing and modification	CID domain	--	A	RNA processing and modification	hypothetical protein HYPSUDRAFT_32276 [Hypholoma sublateritium FD-334 SS-4]
SrGene08340	--	--	--	K18932|9.7e-12|tml:GSTUM_00002718001|K18932 palmitoyltransferase [EC:2.3.1.225] | (RefSeq) hypothetical protein	--	--	--	Spinocerebellar ataxia type 10 protein domain	--	S	Function unknown	hypothetical protein HYPSUDRAFT_804412 [Hypholoma sublateritium FD-334 SS-4]
SrGene14761	--	--	Molecular Function: metal ion binding (GO:0046872);;	--	--	--	--	--	--	--	--	hypothetical protein HYPSUDRAFT_141220 [Hypholoma sublateritium FD-334 SS-4]
SrGene09295	--	--	--	--	--	--	--	Plavaka transposase	--	S	Function unknown	hypothetical protein HYPSUDRAFT_60272, partial [Hypholoma sublateritium FD-334 SS-4]
SrGene15483	--	--	Cellular Component: integral component of membrane (GO:0016021);;	--	--	--	--	--	--	--	--	hypothetical protein HYPSUDRAFT_1003155 [Hypholoma sublateritium FD-334 SS-4]
SrGene11290	--	--	Cellular Component: vacuolar membrane (GO:0005774);; Biological Process: protein targeting to vacuole (GO:0006623);; Biological Process: cellular copper ion homeostasis (GO:0006878);; Biological Process: cellular iron ion homeostasis (GO:0006879);; Biological Process: endocytosis (GO:0006897);; Biological Process: vacuole organization (GO:0007033);; Biological Process: vacuolar acidification (GO:…	K02155|1.6e-48|lbc:LACBIDRAFT_188374|K02155 V-type H+-transporting ATPase 16kDa proteolipid subunit | (RefSeq) hypothetical protein	Oxidative phosphorylation (ko00190);; Phagosome (ko04145)	[C]	Energy production and conversion	ATP synthase subunit C	V-type proton ATPase 16 kDa proteolipid subunit OS=Schizosaccharomyces pombe (strain 972 / ATCC 24843) OX=284812 GN=vma3 PE=3 SV=1	P	Inorganic ion transport and metabolism	hypothetical protein D9613_005734 [Agrocybe pediades]
SrGene01413	--	--	Cellular Component: integral component of membrane (GO:0016021);;	--	--	--	--	--	--	--	--	hypothetical protein HYPSUDRAFT_45586 [Hypholoma sublateritium FD-334 SS-4]
SrGene06210	--	--	--	--	--	--	--	--	--	--	--	hypothetical protein HYPSUDRAFT_68038 [Hypholoma sublateritium FD-334 SS-4]
SrGene08800	[E]	Amino acid transport and metabolism	Molecular Function: aminopeptidase activity (GO:0004177);; Molecular Function: metallopeptidase activity (GO:0008237);; Molecular Function: zinc ion binding (GO:0008270);;	K13721|3.2e-288|cci:CC1G_03839|K13721 aminopeptidase 2 [EC:3.4.11.-] | (RefSeq) leucyl aminopeptidase	--	[EO]	Amino acid transport and metabolism;; Posttranslational modification, protein turnover, chaperones	ERAP1-like C-terminal domain	Aminopeptidase 1 OS=Schizosaccharomyces pombe (strain 972 / ATCC 24843) OX=284812 GN=ape1 PE=3 SV=1	E	Amino acid transport and metabolism	hypothetical protein HYPSUDRAFT_131428 [Hypholoma sublateritium FD-334 SS-4]
SrGene10939	--	--	--	--	--	--	--	MAC/Perforin domain	--	--	--	hypothetical protein GALMADRAFT_227357 [Galerina marginata CBS 339.88]
SrGene09195	--	--	--	--	--	--	--	--	--	--	--	hypothetical protein HYPSUDRAFT_63685 [Hypholoma sublateritium FD-334 SS-4]
SrGene07639	--	--	Molecular Function: protein dimerization activity (GO:0046983);;	--	--	--	--	hAT family C-terminal dimerisation region	--	--	--	hypothetical protein D9619_006958 [Psilocybe cf. subviscida]
SrGene07388	--	--	Molecular Function: GTPase activity (GO:0003924);; Molecular Function: structural constituent of cytoskeleton (GO:0005200);; Molecular Function: GTP binding (GO:0005525);; Cellular Component: microtubule (GO:0005874);; Biological Process: microtubule-based process (GO:0007017);;	K07375|1.0e-210|lbc:LACBIDRAFT_191405|K07375 tubulin beta | (RefSeq) LbTUBb2; beta-tubulin 2 tubb2	Phagosome (ko04145)	[Z]	Cytoskeleton	Tubulin/FtsZ family, GTPase domain	Tubulin beta-2 chain OS=Suillus bovinus OX=48563 GN=TUBB2 PE=2 SV=1	Z	Cytoskeleton	hypothetical protein HYPSUDRAFT_43088 [Hypholoma sublateritium FD-334 SS-4]
SrGene02702	--	--	Biological Process: vacuolar transport (GO:0007034);;	K12198|7.0e-93|lbc:LACBIDRAFT_399636|K12198 charged multivesicular body protein 5 | (RefSeq) vacuolar protein sorting-associated protein 60	Endocytosis (ko04144)	[U]	Intracellular trafficking, secretion, and vesicular transport	Snf7	Uncharacterized protein C162.06c OS=Schizosaccharomyces pombe (strain 972 / ATCC 24843) OX=284812 GN=SPCC162.06c PE=3 SV=1	U	Intracellular trafficking, secretion, and vesicular transport	hypothetical protein HYPSUDRAFT_31935 [Hypholoma sublateritium FD-334 SS-4]
SrGene05961	--	--	Cellular Component: integral component of membrane (GO:0016021);;	--	--	--	--	--	--	--	--	hypothetical protein HYPSUDRAFT_198371 [Hypholoma sublateritium FD-334 SS-4]
SrGene12613	--	--	Cellular Component: endosome (GO:0005768);; Biological Process: intracellular protein transport (GO:0006886);; Biological Process: endosomal transport (GO:0016197);; Cellular Component: AP-1 adaptor complex (GO:0030121);; Molecular Function: clathrin binding (GO:0030276);;	K12392|0.0e+00|lbc:LACBIDRAFT_291101|K12392 AP-1 complex subunit beta-1 | (RefSeq) hypothetical protein	--	[U]	Intracellular trafficking, secretion, and vesicular transport	Adaptin N terminal region	AP-1 complex subunit beta-1 OS=Schizosaccharomyces pombe (strain 972 / ATCC 24843) OX=284812 GN=apl2 PE=1 SV=1	U	Intracellular trafficking, secretion, and vesicular transport	hypothetical protein M413DRAFT_445138 [Hebeloma cylindrosporum h7]
SrGene07342	[P]	Inorganic ion transport and metabolism	Cellular Component: integral component of membrane (GO:0016021);; Molecular Function: metal ion transmembrane transporter activity (GO:0046873);;	K14713|5.9e-152|lbc:LACBIDRAFT_189929|K14713 solute carrier family 39 (zinc transporter), member 7 | (RefSeq) ZIP-D; ZIP-like iron-zinc transporter	--	[P]	Inorganic ion transport and metabolism	ZIP Zinc transporter	Zinc transporter YKE4 OS=Saccharomyces cerevisiae (strain ATCC 204508 / S288c) OX=559292 GN=YKE4 PE=1 SV=1	P	Inorganic ion transport and metabolism	hypothetical protein HYPSUDRAFT_49077 [Hypholoma sublateritium FD-334 SS-4]
SrGene03170	[S]	Function unknown	--	--	--	--	--	Uncharacterized alpha/beta hydrolase domain (DUF2235)	--	K	Transcription	hypothetical protein EST38_g2231 [Psathyrella aberdarensis]
SrGene01231	--	--	Cellular Component: integral component of membrane (GO:0016021);;	--	--	--	--	--	--	--	--	hypothetical protein HYPSUDRAFT_128746 [Hypholoma sublateritium FD-334 SS-4]
SrGene01848	--	--	--	--	--	--	--	--	--	T	Signal transduction mechanisms	hypothetical protein HYPSUDRAFT_47711 [Hypholoma sublateritium FD-334 SS-4]
SrGene06332	--	--	Molecular Function: nucleic acid binding (GO:0003676);; Biological Process: gene silencing by RNA (GO:0031047);;	K11593|3.0e-215|lbc:LACBIDRAFT_315429|K11593 eukaryotic translation initiation factor 2C | (RefSeq) AGO16204; argonaute-like protein	--	[J]	Translation, ribosomal structure and biogenesis	Piwi domain	Protein argonaute OS=Schizosaccharomyces pombe (strain 972 / ATCC 24843) OX=284812 GN=ago1 PE=1 SV=1	J	Translation, ribosomal structure and biogenesis	hypothetical protein HYPSUDRAFT_143440 [Hypholoma sublateritium FD-334 SS-4]
SrGene03627	--	--	Biological Process: ceramide metabolic process (GO:0006672);; Cellular Component: integral component of membrane (GO:0016021);; Molecular Function: hydrolase activity, acting on carbon-nitrogen (but not peptide) bonds, in linear amides (GO:0016811);;	K04711|2.9e-118|lbc:LACBIDRAFT_175954|K04711 dihydroceramidase [EC:3.5.1.-] | (RefSeq) hypothetical protein	Sphingolipid metabolism (ko00600)	[I]	Lipid transport and metabolism	Ceramidase	--	I	Lipid transport and metabolism	hypothetical protein HYPSUDRAFT_177683 [Hypholoma sublateritium FD-334 SS-4]
SrGene12372	--	--	--	--	--	--	--	--	--	--	--	hypothetical protein HYPSUDRAFT_36374 [Hypholoma sublateritium FD-334 SS-4]
SrGene10796	--	--	Molecular Function: RNA binding (GO:0003723);;	K12881|6.4e-41|psq:PUNSTDRAFT_52947|K12881 THO complex subunit 4 | (RefSeq) hypothetical protein	RNA transport (ko03013);; mRNA surveillance pathway (ko03015);; Spliceosome (ko03040)	[A]	RNA processing and modification	RNA recognition motif. (a.k.a. RRM, RBD, or RNP domain)	mRNA export protein mlo3 OS=Schizosaccharomyces pombe (strain 972 / ATCC 24843) OX=284812 GN=mlo3 PE=1 SV=1	A	RNA processing and modification	hypothetical protein HYPSUDRAFT_64729 [Hypholoma sublateritium FD-334 SS-4]
SrGene10917	--	--	--	--	--	--	--	--	--	--	--	hypothetical protein D9613_008985 [Agrocybe pediades]
SrGene07254	[I]	Lipid transport and metabolism	Molecular Function: catalytic activity (GO:0003824);;	K07517|4.9e-107|lbc:LACBIDRAFT_297096|K07517 Delta3-Delta2-enoyl-CoA isomerase [EC:5.3.3.8] | (RefSeq) hypothetical protein	Fatty acid degradation (ko00071)	--	--	Enoyl-CoA hydratase/isomerase	--	I	Lipid transport and metabolism	hypothetical protein HYPSUDRAFT_36692 [Hypholoma sublateritium FD-334 SS-4]
SrGene01646	--	--	Molecular Function: ATP binding (GO:0005524);; Cellular Component: integral component of membrane (GO:0016021);; Molecular Function: ATPase activity (GO:0016887);;	--	--	--	--	--	--	Q	Secondary metabolites biosynthesis, transport and catabolism	hypothetical protein GALMADRAFT_251927 [Galerina marginata CBS 339.88]
SrGene03057	[C]	Energy production and conversion	Molecular Function: 1-pyrroline-5-carboxylate dehydrogenase activity (GO:0003842);; Biological Process: proline catabolic process to glutamate (GO:0010133);; Molecular Function: oxidoreductase activity, acting on the aldehyde or oxo group of donors, NAD or NADP as acceptor (GO:0016620);;	K00294|6.4e-268|lbc:LACBIDRAFT_188701|K00294 1-pyrroline-5-carboxylate dehydrogenase [EC:1.2.1.88] | (RefSeq) delta-1-pyrroline-5-carboxylate dehydrogenase	Alanine, aspartate and glutamate metabolism (ko00250);; Arginine and proline metabolism (ko00330)	[E]	Amino acid transport and metabolism	Aldehyde dehydrogenase family	Delta-1-pyrroline-5-carboxylate dehydrogenase OS=Agaricus bisporus OX=5341 GN=pruA PE=3 SV=1	E	Amino acid transport and metabolism	hypothetical protein HYPSUDRAFT_205933 [Hypholoma sublateritium FD-334 SS-4]
SrGene04088	[T]	Signal transduction mechanisms	Molecular Function: protein serine/threonine kinase activity (GO:0004674);; Molecular Function: ATP binding (GO:0005524);;	K07179|5.6e-170|abv:AGABI2DRAFT182374|K07179 RIO kinase 2 [EC:2.7.11.1] | (RefSeq) AGABI2DRAFT_182374; hypothetical protein	Ribosome biogenesis in eukaryotes (ko03008)	[TR]	Signal transduction mechanisms;; General function prediction only	RIO1 family	Serine/threonine-protein kinase rio2 OS=Schizosaccharomyces pombe (strain 972 / ATCC 24843) OX=284812 GN=rio2 PE=3 SV=2	T	Signal transduction mechanisms	hypothetical protein GALMADRAFT_149576 [Galerina marginata CBS 339.88]
SrGene14208	[V]	Defense mechanisms	Cellular Component: nucleus (GO:0005634);;	K10638|1.0e-55|cci:CC1G_02705|K10638 E3 ubiquitin-protein ligase UHRF1 [EC:2.3.2.27] | (RefSeq) hypothetical protein	--	--	--	SAD/SRA domain	--	K	Transcription	unnamed protein product [Agrocybe aegerita]
SrGene03219	--	--	--	--	--	--	--	--	--	--	--	predicted protein [Postia placenta Mad-698-R]
SrGene07794	--	--	--	--	--	--	--	Protein of unknown function (DUF4238)	--	S	Function unknown	hypothetical protein HYPSUDRAFT_69132 [Hypholoma sublateritium FD-334 SS-4]
SrGene00736	--	--	--	--	--	--	--	--	--	--	--	hypothetical protein M413DRAFT_56875, partial [Hebeloma cylindrosporum h7]
SrGene05654	--	--	--	--	--	--	--	--	--	--	--	hypothetical protein HYPSUDRAFT_935092 [Hypholoma sublateritium FD-334 SS-4]
SrGene04479	--	--	--	K23612|7.2e-205|lbc:LACBIDRAFT_300798|K23612 neural Wiskott-Aldrich syndrome protein | (RefSeq) hypothetical protein	Endocytosis (ko04144)	--	--	--	--	--	--	hypothetical protein HYPSUDRAFT_37196 [Hypholoma sublateritium FD-334 SS-4]
SrGene09932	--	--	Biological Process: regulation of transcription, DNA-templated (GO:0006355);; Molecular Function: zinc ion binding (GO:0008270);; Molecular Function: sequence-specific DNA binding (GO:0043565);;	K09184|4.7e-10|lbc:LACBIDRAFT_292733|K09184 GATA-binding protein, other eukaryote | (RefSeq) hypothetical protein	--	--	--	--	--	S	Function unknown	hypothetical protein D9613_004927 [Agrocybe pediades]
SrGene03641	--	--	--	--	--	--	--	Peptidase of plants and bacteria	--	S	Function unknown	hypothetical protein GALMADRAFT_218663 [Galerina marginata CBS 339.88]
SrGene15525	--	--	Cellular Component: integral component of membrane (GO:0016021);;	--	--	--	--	--	--	--	--	hypothetical protein HYPSUDRAFT_64887 [Hypholoma sublateritium FD-334 SS-4]
SrGene03565	--	--	Cellular Component: integral component of membrane (GO:0016021);;	--	--	--	--	--	--	--	--	hypothetical protein HYPSUDRAFT_197333 [Hypholoma sublateritium FD-334 SS-4]
SrGene07489	--	--	Molecular Function: DNA-binding transcription factor activity (GO:0003700);;	K09448|5.5e-20|mrr:Moror_12921|K09448 transcriptional enhancer factor | (RefSeq) hypothetical protein	MAPK signaling pathway - yeast (ko04011)	--	--	TEA/ATTS domain	--	S	Function unknown	hypothetical protein HYPSUDRAFT_76156 [Hypholoma sublateritium FD-334 SS-4]
SrGene05490	--	--	Molecular Function: DNA binding (GO:0003677);;	K11397|3.8e-181|lbc:LACBIDRAFT_316023|K11397 chromatin modification-related protein VID21 | (RefSeq) hypothetical protein	--	--	--	HSA	Chromatin modification-related protein EAF1 OS=Cryptococcus neoformans var. neoformans serotype D (strain B-3501A) OX=283643 GN=EAF1 PE=3 SV=1	K	Transcription	hypothetical protein HYPSUDRAFT_69788 [Hypholoma sublateritium FD-334 SS-4]
SrGene06132	--	--	Cellular Component: integral component of membrane (GO:0016021);;	--	--	--	--	--	--	--	--	unnamed protein product [Agrocybe aegerita]
SrGene04640	--	--	Cellular Component: integral component of membrane (GO:0016021);;	--	--	--	--	--	--	--	--	hypothetical protein M422DRAFT_36959 [Sphaerobolus stellatus SS14]
SrGene15272	--	--	--	K13993|5.7e-07|fme:FOMMEDRAFT_95731|K13993 HSP20 family protein | (RefSeq) HSP20-like chaperone	Protein processing in endoplasmic reticulum (ko04141)	--	--	--	--	--	--	hypothetical protein D9613_011719 [Agrocybe pediades]
SrGene02592	--	--	Biological Process: tRNA wobble uridine modification (GO:0002098);; Cellular Component: nucleus (GO:0005634);; Cellular Component: cytoplasm (GO:0005737);; Biological Process: regulation of transcription by RNA polymerase II (GO:0006357);; Molecular Function: microtubule binding (GO:0008017);; Biological Process: protein urmylation (GO:0032447);; Cellular Component: Elongator holoenzyme complex (…	K11374|5.0e-261|sla:SERLADRAFT_435371|K11374 elongator complex protein 2 | (RefSeq) hypothetical protein	--	[BK]	Chromatin structure and dynamics;; Transcription	WD domain, G-beta repeat	Elongator complex protein 2 OS=Saccharomyces cerevisiae (strain ATCC 204508 / S288c) OX=559292 GN=ELP2 PE=1 SV=1	--	--	hypothetical protein HYPSUDRAFT_1062609 [Hypholoma sublateritium FD-334 SS-4]
SrGene10461	--	--	--	--	--	--	--	--	--	--	--	hypothetical protein HYPSUDRAFT_218761 [Hypholoma sublateritium FD-334 SS-4]
SrGene00499	--	--	Cellular Component: dynactin complex (GO:0005869);; Biological Process: microtubule-based process (GO:0007017);;	K18599|3.8e-111|lbc:LACBIDRAFT_313556|K18599 nuclear migration protein JNM1 | (RefSeq) hypothetical protein	--	--	--	Dynamitin	--	Z	Cytoskeleton	hypothetical protein HYPSUDRAFT_34897 [Hypholoma sublateritium FD-334 SS-4]
SrGene00484	[E]	Amino acid transport and metabolism	Biological Process: intra-Golgi vesicle-mediated transport (GO:0006891);; Biological Process: branched-chain amino acid biosynthetic process (GO:0009082);; Cellular Component: Golgi transport complex (GO:0017119);; Molecular Function: acetolactate synthase regulator activity (GO:1990610);;	K01653|7.7e-147|lbc:LACBIDRAFT_184682|K01653 acetolactate synthase I/III small subunit [EC:2.2.1.6] | (RefSeq) hypothetical protein	Valine, leucine and isoleucine biosynthesis (ko00290);; Butanoate metabolism (ko00650);; C5-Branched dibasic acid metabolism (ko00660);; Pantothenate and CoA biosynthesis (ko00770);; 2-Oxocarboxylic acid metabolism (ko01210);; Biosynthesis of amino acids (ko01230)	[E]	Amino acid transport and metabolism	Small subunit of acetolactate synthase	Acetolactate synthase small subunit, mitochondrial OS=Saccharomyces cerevisiae (strain ATCC 204508 / S288c) OX=559292 GN=ILV6 PE=1 SV=2	E	Amino acid transport and metabolism	hypothetical protein CVT25_012168, partial [Psilocybe cyanescens]
SrGene09451	[Q]	Secondary metabolites biosynthesis, transport and catabolism	Molecular Function: oxidoreductase activity (GO:0016491);;	K17743|1.9e-150|cci:CC1G_12853|K17743 D-xylose reductase [EC:1.1.1.307] | (RefSeq) D-xylose reductase	Pentose and glucuronate interconversions (ko00040)	[R]	General function prediction only	Aldo/keto reductase family	Probable NAD(P)H-dependent D-xylose reductase xyl1 OS=Emericella nidulans (strain FGSC A4 / ATCC 38163 / CBS 112.46 / NRRL 194 / M139) OX=227321 GN=xyl1 PE=3 SV=1	S	Function unknown	hypothetical protein HYPSUDRAFT_140479 [Hypholoma sublateritium FD-334 SS-4]
SrGene10378	[IQR]	Lipid transport and metabolism;; Secondary metabolites biosynthesis, transport and catabolism;; General function prediction only	--	K03686|1.6e-21|maw:MAC_01367|K03686 molecular chaperone DnaJ | (RefSeq) mitochondrial DnaJ chaperone (Mdj1), putative	--	[Q]	Secondary metabolites biosynthesis, transport and catabolism	short chain dehydrogenase	Short-chain dehydrogenase/reductase ARMGADRAFT_1018437 OS=Armillaria gallica OX=47427 GN=ARMGADRAFT_1018437 PE=1 SV=1	Q	Secondary metabolites biosynthesis, transport and catabolism	hypothetical protein HYPSUDRAFT_44061 [Hypholoma sublateritium FD-334 SS-4]
SrGene09732	--	--	--	--	--	--	--	--	--	--	--	hypothetical protein HYPSUDRAFT_208015 [Hypholoma sublateritium FD-334 SS-4]
SrGene00247	--	--	Cellular Component: integral component of membrane (GO:0016021);;	--	--	--	--	--	--	--	--	hypothetical protein HYPSUDRAFT_38393 [Hypholoma sublateritium FD-334 SS-4]
SrGene02412	--	--	Molecular Function: RNA polymerase I core promoter sequence-specific DNA binding (GO:0001164);; Cellular Component: RNA polymerase I core factor complex (GO:0070860);;	K15219|2.2e-133|lbc:LACBIDRAFT_311869|K15219 RNA polymerase I-specific transcription initiation factor RRN7 | (RefSeq) hypothetical protein	--	--	--	--	--	--	--	hypothetical protein HYPSUDRAFT_196449 [Hypholoma sublateritium FD-334 SS-4]
SrGene15302	--	--	Molecular Function: nucleic acid binding (GO:0003676);; Molecular Function: zinc ion binding (GO:0008270);; Biological Process: DNA integration (GO:0015074);;	--	--	--	--	Integrase zinc binding domain	--	L	Replication, recombination and repair	unnamed protein product [Agrocybe aegerita]
SrGene02229	--	--	Molecular Function: transcription coregulator activity (GO:0003712);; Biological Process: regulation of transcription by RNA polymerase II (GO:0006357);; Cellular Component: mediator complex (GO:0016592);;	K15135|7.0e-87|lbc:LACBIDRAFT_305746|K15135 mediator of RNA polymerase II transcription subunit 18 | (RefSeq) hypothetical protein	--	--	--	Med18 protein	--	S	Function unknown	hypothetical protein HYPSUDRAFT_475649 [Hypholoma sublateritium FD-334 SS-4]
SrGene11977	[GM]	Carbohydrate transport and metabolism;; Cell wall/membrane/envelope biogenesis	Biological Process: carbohydrate metabolic process (GO:0005975);; Molecular Function: hydrolase activity, acting on carbon-nitrogen (but not peptide) bonds (GO:0016810);;	K01452|3.9e-25|cgi:CGB_D6280W|K01452 chitin deacetylase [EC:3.5.1.41] | (RefSeq) chitin deacetylase	Amino sugar and nucleotide sugar metabolism (ko00520)	--	--	Polysaccharide deacetylase	Chitin deacetylase OS=Amylomyces rouxii OX=29923 PE=1 SV=1	S	Function unknown	carbohydrate esterase family 4 protein [Hypholoma sublateritium FD-334 SS-4]
SrGene10132	--	--	Cellular Component: integral component of membrane (GO:0016021);;	--	--	--	--	--	--	--	--	hypothetical protein HYPSUDRAFT_200778 [Hypholoma sublateritium FD-334 SS-4]
SrGene09349	--	--	--	--	--	--	--	--	--	--	--	hypothetical protein HYPSUDRAFT_44911 [Hypholoma sublateritium FD-334 SS-4]
SrGene12421	--	--	Cellular Component: cytoplasm (GO:0005737);;	K11650|4.0e-87|psq:PUNSTDRAFT_127696|K11650 SWI/SNF-related matrix-associated actin-dependent regulator of chromatin subfamily D | (RefSeq) BAR-domain-containing protein	--	[T]	Signal transduction mechanisms	BAR domain	Protein csh3 OS=Schizosaccharomyces pombe (strain 972 / ATCC 24843) OX=284812 GN=csh3 PE=2 SV=1	T	Signal transduction mechanisms	hypothetical protein HYPSUDRAFT_40748 [Hypholoma sublateritium FD-334 SS-4]
SrGene00632	--	--	--	--	--	--	--	--	--	S	Function unknown	hypothetical protein HYPSUDRAFT_128459 [Hypholoma sublateritium FD-334 SS-4]
SrGene05532	--	--	--	--	--	--	--	--	--	--	--	hypothetical protein HYPSUDRAFT_89922 [Hypholoma sublateritium FD-334 SS-4]
SrGene14416	--	--	Molecular Function: protein kinase activity (GO:0004672);; Molecular Function: ATP binding (GO:0005524);;	--	--	--	--	--	--	S	Function unknown	hypothetical protein CVT25_005067 [Psilocybe cyanescens]
SrGene11369	[T]	Signal transduction mechanisms	Molecular Function: calcium-dependent protein kinase C activity (GO:0004698);; Molecular Function: ATP binding (GO:0005524);; Biological Process: fungal-type cell wall biogenesis (GO:0009272);; Biological Process: intracellular signal transduction (GO:0035556);; Molecular Function: metal ion binding (GO:0046872);;	K18050|0.0e+00|ppl:POSPLDRAFT_126101|K18050 novel protein kinase C epsilon type [EC:2.7.11.13] | (RefSeq) candidate protein kinase C	--	[T]	Signal transduction mechanisms	Protein kinase domain	Protein kinase C-like OS=Aspergillus niger OX=5061 GN=pkcA PE=3 SV=1	T	Signal transduction mechanisms	hypothetical protein HYPSUDRAFT_42262 [Hypholoma sublateritium FD-334 SS-4]
SrGene04205	--	--	Cellular Component: integral component of membrane (GO:0016021);; Biological Process: lipid storage (GO:0019915);;	--	--	--	--	Putative adipose-regulatory protein (Seipin)	--	S	Function unknown	hypothetical protein HYPSUDRAFT_61326 [Hypholoma sublateritium FD-334 SS-4]
SrGene10527	--	--	--	--	--	--	--	--	--	--	--	hypothetical protein HYPSUDRAFT_160657 [Hypholoma sublateritium FD-334 SS-4]
SrGene14520	--	--	--	--	--	--	--	--	--	--	--	hypothetical protein HYPSUDRAFT_47524 [Hypholoma sublateritium FD-334 SS-4]
SrGene07525	[C]	Energy production and conversion	Molecular Function: hydrolase activity, acting on carbon-nitrogen (but not peptide) bonds, in linear amides (GO:0016811);;	K01455|2.3e-217|mrr:Moror_14967|K01455 formamidase [EC:3.5.1.49] | (RefSeq) formamidase	Cyanoamino acid metabolism (ko00460);; Glyoxylate and dicarboxylate metabolism (ko00630);; Nitrogen metabolism (ko00910);; Carbon metabolism (ko01200)	--	--	Acetamidase/Formamidase family	Putative formamidase C869.04 OS=Schizosaccharomyces pombe (strain 972 / ATCC 24843) OX=284812 GN=SPAC869.04 PE=3 SV=1	C	Energy production and conversion	hypothetical protein GALMADRAFT_1257464 [Galerina marginata CBS 339.88]
SrGene01156	[R]	General function prediction only	Molecular Function: methyltransferase activity (GO:0008168);; Biological Process: methylation (GO:0032259);;	K18203|2.2e-107|lbc:LACBIDRAFT_296365|K18203 [phosphatase 2A protein]-leucine-carboxy methyltransferase [EC:2.1.1.233] | (RefSeq) hypothetical protein	--	[O]	Posttranslational modification, protein turnover, chaperones	AAA domain	Leucine carboxyl methyltransferase 1 OS=Cryptococcus neoformans var. neoformans serotype D (strain B-3501A) OX=283643 GN=PPM1 PE=3 SV=1	L	Replication, recombination and repair	hypothetical protein GALMADRAFT_248246 [Galerina marginata CBS 339.88]
SrGene03993	--	--	Biological Process: nuclear envelope organization (GO:0006998);; Cellular Component: integral component of membrane (GO:0016021);; Cellular Component: nuclear membrane (GO:0031965);; Biological Process: lipid homeostasis (GO:0055088);;	--	--	--	--	Di-sulfide bridge nucleocytoplasmic transport domain	--	S	Function unknown	hypothetical protein HYPSUDRAFT_133904 [Hypholoma sublateritium FD-334 SS-4]
SrGene03453	--	--	Biological Process: double-strand break repair via homologous recombination (GO:0000724);;	K08775|8.1e-191|abp:AGABI1DRAFT104048|K08775 breast cancer 2 susceptibility protein | (RefSeq) AGABI1DRAFT_104048; hypothetical protein	Homologous recombination (ko03440)	[L]	Replication, recombination and repair	BRCA2, oligonucleotide/oligosaccharide-binding, domain 1	--	L	Replication, recombination and repair	hypothetical protein M413DRAFT_439187, partial [Hebeloma cylindrosporum h7]
SrGene01496	--	--	Molecular Function: structural constituent of ribosome (GO:0003735);; Cellular Component: ribosome (GO:0005840);; Biological Process: translation (GO:0006412);;	K02923|3.4e-16|abp:AGABI1DRAFT86336|K02923 large subunit ribosomal protein L38e | (RefSeq) AGABI1DRAFT_86336; hypothetical protein	Ribosome (ko03010)	[J]	Translation, ribosomal structure and biogenesis	Ribosomal L38e protein family	60S ribosomal protein L38-2 OS=Schizosaccharomyces pombe (strain 972 / ATCC 24843) OX=284812 GN=rpl3802 PE=3 SV=1	J	Translation, ribosomal structure and biogenesis	hypothetical protein M413DRAFT_443549 [Hebeloma cylindrosporum h7]
SrGene12712	--	--	Molecular Function: nucleic acid binding (GO:0003676);; Biological Process: DNA integration (GO:0015074);;	--	--	[R]	General function prediction only	--	--	L	Replication, recombination and repair	hypothetical protein CVT26_005819, partial [Gymnopilus dilepis]
SrGene14964	--	--	--	--	--	--	--	--	--	--	--	hypothetical protein HYPSUDRAFT_200966 [Hypholoma sublateritium FD-334 SS-4]
SrGene10014	--	--	--	--	--	--	--	--	--	--	--	hypothetical protein HYPSUDRAFT_208435 [Hypholoma sublateritium FD-334 SS-4]
SrGene11055	--	--	--	K23633|6.5e-22|aor:AO090003001546|K23633 aspergillic acid hydroxylase [EC:1.-.-.-] | (RefSeq) unnamed protein product; predicted protein	--	--	--	--	Hydroxylase/desaturase asaB OS=Aspergillus flavus (strain ATCC 200026 / FGSC A1120 / NRRL 3357 / JCM 12722 / SRRC 167) OX=332952 GN=asaB PE=2 SV=1	S	Function unknown	hypothetical protein HYPSUDRAFT_40936 [Hypholoma sublateritium FD-334 SS-4]
SrGene02714	--	--	--	--	--	--	--	Domain of unknown function (DUF5102)	--	S	Function unknown	hypothetical protein HYPSUDRAFT_31919 [Hypholoma sublateritium FD-334 SS-4]
SrGene04891	[DPM]	Cell cycle control, cell division, chromosome partitioning;; Inorganic ion transport and metabolism;; Cell wall/membrane/envelope biogenesis	Molecular Function: copper ion binding (GO:0005507);; Molecular Function: oxidoreductase activity (GO:0016491);;	K19791|6.7e-177|dsq:DICSQDRAFT_177001|K19791 iron transport multicopper oxidase | (RefSeq) Dslcc1; laccase 2	--	[Q]	Secondary metabolites biosynthesis, transport and catabolism	Multicopper oxidase	Laccase-4 OS=Trametes versicolor OX=5325 GN=LCC4 PE=3 SV=1	Q	Secondary metabolites biosynthesis, transport and catabolism	multicopper oxidase [Hypholoma sublateritium FD-334 SS-4]
SrGene13542	[L]	Replication, recombination and repair	Molecular Function: RNA binding (GO:0003723);; Molecular Function: RNA helicase activity (GO:0003724);; Molecular Function: ATP binding (GO:0005524);; Biological Process: RNA catabolic process (GO:0006401);;	K12598|0.0e+00|lbc:LACBIDRAFT_255896|K12598 ATP-dependent RNA helicase DOB1 [EC:3.6.4.13] | (RefSeq) hypothetical protein	RNA degradation (ko03018)	[A]	RNA processing and modification	rRNA-processing arch domain	ATP-dependent RNA helicase mtr4 OS=Schizosaccharomyces pombe (strain 972 / ATCC 24843) OX=284812 GN=mtr4 PE=1 SV=1	A	RNA processing and modification	hypothetical protein CVT25_014212 [Psilocybe cyanescens]
SrGene13254	--	--	Cellular Component: integral component of membrane (GO:0016021);;	--	--	--	--	--	--	--	--	hypothetical protein HYPSUDRAFT_202098 [Hypholoma sublateritium FD-334 SS-4]
SrGene00972	--	--	Molecular Function: aspartic-type endopeptidase activity (GO:0004190);;	K01379|3.4e-24|gtr:GLOTRDRAFT_115817|K01379 cathepsin D [EC:3.4.23.5] | (RefSeq) acid protease	--	[O]	Posttranslational modification, protein turnover, chaperones	Eukaryotic aspartyl protease	Rhizopuspepsin-4 OS=Rhizopus niveus OX=4844 PE=3 SV=1	O	Posttranslational modification, protein turnover, chaperones	hypothetical protein D9619_002000 [Psilocybe cf. subviscida]
SrGene05812	[G]	Carbohydrate transport and metabolism	Molecular Function: hydrolase activity, hydrolyzing O-glycosyl compounds (GO:0004553);; Biological Process: carbohydrate metabolic process (GO:0005975);;	K19355|1.7e-170|lbc:LACBIDRAFT_292256|K19355 mannan endo-1,4-beta-mannosidase [EC:3.2.1.78] | (RefSeq) glycoside hydrolase family 5 protein	Fructose and mannose metabolism (ko00051)	--	--	Cellulase (glycosyl hydrolase family 5)	Mannan endo-1,4-beta-mannosidase A OS=Aspergillus aculeatus OX=5053 GN=manA PE=1 SV=1	G	Carbohydrate transport and metabolism	glycoside hydrolase family 5 protein [Hypholoma sublateritium FD-334 SS-4]
SrGene14289	--	--	Molecular Function: oxidoreductase activity (GO:0016491);;	K12813|2.0e-48|dsq:DICSQDRAFT_160562|K12813 pre-mRNA-splicing factor ATP-dependent RNA helicase DHX16 [EC:3.6.4.13] | (RefSeq) P-loop containing nucleoside triphosphate hydrolase protein	Spliceosome (ko03040)	--	--	Questin oxidase-like	Baeyer-Villiger oxidase ptaJ OS=Pestalotiopsis fici (strain W106-1 / CGMCC3.15140) OX=1229662 GN=ptaJ PE=2 SV=1	S	Function unknown	hypothetical protein HYPSUDRAFT_206298 [Hypholoma sublateritium FD-334 SS-4]
SrGene06714	--	--	Cellular Component: integral component of membrane (GO:0016021);;	--	--	--	--	--	--	--	--	hypothetical protein HYPSUDRAFT_208498 [Hypholoma sublateritium FD-334 SS-4]
SrGene04446	[P]	Inorganic ion transport and metabolism	Molecular Function: cytochrome-b5 reductase activity, acting on NAD(P)H (GO:0004128);; Cellular Component: integral component of membrane (GO:0016021);;	K00326|1.1e-119|cci:CC1G_03682|K00326 cytochrome-b5 reductase [EC:1.6.2.2] | (RefSeq) NADH-cytochrome b5 reductase	Amino sugar and nucleotide sugar metabolism (ko00520)	[HC]	Coenzyme transport and metabolism;; Energy production and conversion	Oxidoreductase FAD-binding domain	NADH-cytochrome b5 reductase 1 OS=Laccaria bicolor (strain S238N-H82 / ATCC MYA-4686) OX=486041 GN=MCR1.1 PE=3 SV=1	--	--	hypothetical protein D9613_001963 [Agrocybe pediades]
SrGene10146	[E]	Amino acid transport and metabolism	Molecular Function: glutamate-ammonia ligase activity (GO:0004356);; Biological Process: nitrogen compound metabolic process (GO:0006807);;	K01915|2.5e-56|afv:AFLA_039530|K01915 glutamine synthetase [EC:6.3.1.2] | (RefSeq) FluG family protein	Arginine biosynthesis (ko00220);; Alanine, aspartate and glutamate metabolism (ko00250);; Glyoxylate and dicarboxylate metabolism (ko00630);; Nitrogen metabolism (ko00910);; Biosynthesis of amino acids (ko01230)	--	--	Glutamine synthetase, catalytic domain	--	E	Amino acid transport and metabolism	hypothetical protein HYPSUDRAFT_411611 [Hypholoma sublateritium FD-334 SS-4]
SrGene00161	--	--	--	--	--	--	--	CFEM domain	--	--	--	hypothetical protein HYPSUDRAFT_39913 [Hypholoma sublateritium FD-334 SS-4]
SrGene05499	--	--	Cellular Component: integral component of membrane (GO:0016021);;	--	--	--	--	Mitochondrial carrier protein	--	C	Energy production and conversion	hypothetical protein HYPSUDRAFT_949326 [Hypholoma sublateritium FD-334 SS-4]
SrGene15015	--	--	--	--	--	--	--	--	--	--	--	hypothetical protein HYPSUDRAFT_165780 [Hypholoma sublateritium FD-334 SS-4]
NewGene_1831	--	--	Molecular Function: nucleic acid binding (GO:0003676);; Molecular Function: zinc ion binding (GO:0008270);; Biological Process: DNA integration (GO:0015074);;	--	--	[R]	General function prediction only	--	--	L	Replication, recombination and repair	hypothetical protein GALMADRAFT_24837, partial [Galerina marginata CBS 339.88]
NewGene_384	--	--	Cellular Component: integral component of membrane (GO:0016021);;	--	--	--	--	--	--	--	--	hypothetical protein HYPSUDRAFT_50992 [Hypholoma sublateritium FD-334 SS-4]
SrGene11855	--	--	Molecular Function: protein kinase activity (GO:0004672);; Molecular Function: ATP binding (GO:0005524);;	K11228|6.5e-26|hir:HETIRDRAFT_43369|K11228 mitogen-activated protein kinase kinase kinase [EC:2.7.11.25] | (RefSeq) MAPKKK-like protein	MAPK signaling pathway - yeast (ko04011)	--	--	SAM domain (Sterile alpha motif)	--	T	Signal transduction mechanisms	hypothetical protein HYPSUDRAFT_51910 [Hypholoma sublateritium FD-334 SS-4]
SrGene11099	--	--	Cellular Component: integral component of membrane (GO:0016021);;	--	--	--	--	RTA1 like protein	Efflux pump himE OS=Aspergillus japonicus OX=34381 GN=himE PE=3 SV=1	S	Function unknown	hypothetical protein HYPSUDRAFT_162133 [Hypholoma sublateritium FD-334 SS-4]
SrGene12090	--	--	--	--	--	--	--	--	--	--	--	hypothetical protein GALMADRAFT_206135 [Galerina marginata CBS 339.88]
SrGene05794	--	--	--	--	--	--	--	--	--	--	--	hypothetical protein HYPSUDRAFT_35863 [Hypholoma sublateritium FD-334 SS-4]
SrGene06565	[M]	Cell wall/membrane/envelope biogenesis	Molecular Function: hydrolase activity, acting on ester bonds (GO:0016788);;	K01114|2.0e-142|psco:LY89DRAFT_690475|K01114 phospholipase C [EC:3.1.4.3] | (RefSeq) phosphoesterase	Inositol phosphate metabolism (ko00562);; Glycerophospholipid metabolism (ko00564);; Ether lipid metabolism (ko00565)	--	--	Phosphoesterase family	--	M	Cell wall/membrane/envelope biogenesis	hypothetical protein HYPSUDRAFT_143313 [Hypholoma sublateritium FD-334 SS-4]
SrGene08892	--	--	--	--	--	--	--	--	--	--	--	hypothetical protein BDQ12DRAFT_722453 [Crucibulum laeve]
NewGene_1132	--	--	Cellular Component: integral component of membrane (GO:0016021);;	--	--	--	--	--	--	--	--	hypothetical protein HYPSUDRAFT_134612 [Hypholoma sublateritium FD-334 SS-4]
SrGene07303	[E]	Amino acid transport and metabolism	Molecular Function: serine-type carboxypeptidase activity (GO:0004185);;	K13289|3.6e-53|spo:SPAC19G12.10c|K13289 cathepsin A (carboxypeptidase C) [EC:3.4.16.5] | (RefSeq) cpy1; vacuolar carboxypeptidase Y	--	[OE]	Posttranslational modification, protein turnover, chaperones;; Amino acid transport and metabolism	Serine carboxypeptidase	Carboxypeptidase S1 OS=Penicillium janthinellum OX=5079 PE=1 SV=1	--	--	hypothetical protein HYPSUDRAFT_91304 [Hypholoma sublateritium FD-334 SS-4]
SrGene11391	--	--	--	--	--	--	--	Transcription factor Iwr1	--	S	Function unknown	hypothetical protein HYPSUDRAFT_150581 [Hypholoma sublateritium FD-334 SS-4]
SrGene09023	--	--	Molecular Function: protein kinase activity (GO:0004672);;	K14209|7.7e-13|mrr:Moror_5486|K14209 solute carrier family 36 (proton-coupled amino acid transporter) | (RefSeq) hypothetical protein	Autophagy - yeast (ko04138)	--	--	Fungal protein kinase	--	S	Function unknown	hypothetical protein CVT25_009644 [Psilocybe cyanescens]
SrGene14506	[J]	Translation, ribosomal structure and biogenesis	Molecular Function: nucleic acid binding (GO:0003676);; Molecular Function: aminoacyl-tRNA ligase activity (GO:0004812);; Molecular Function: ATP binding (GO:0005524);; Cellular Component: cytoplasm (GO:0005737);; Biological Process: tRNA aminoacylation for protein translation (GO:0006418);;	K01876|3.9e-50|scm:SCHCODRAFT_45975|K01876 aspartyl-tRNA synthetase [EC:6.1.1.12] | (RefSeq) hypothetical protein	Aminoacyl-tRNA biosynthesis (ko00970)	[J]	Translation, ribosomal structure and biogenesis	tRNA synthetases class II (D, K and N)	Aspartate--tRNA ligase, mitochondrial OS=Saccharomyces cerevisiae (strain ATCC 204508 / S288c) OX=559292 GN=MSD1 PE=1 SV=1	J	Translation, ribosomal structure and biogenesis	uncharacterized protein SCHCODRAFT_45975 [Schizophyllum commune H4-8]
SrGene06919	--	--	--	--	--	--	--	--	--	--	--	hypothetical protein GALMADRAFT_472981 [Galerina marginata CBS 339.88]
SrGene12521	--	--	--	--	--	--	--	--	Allergen Asp f 7 homolog OS=Arthroderma benhamiae (strain ATCC MYA-4681 / CBS 112371) OX=663331 GN=ARB_02701 PE=3 SV=1	S	Function unknown	hypothetical protein HYPSUDRAFT_46079 [Hypholoma sublateritium FD-334 SS-4]
SrGene10266	--	--	Molecular Function: nucleic acid binding (GO:0003676);; Molecular Function: RNA-DNA hybrid ribonuclease activity (GO:0004523);;	K07374|6.2e-11|ani:AN5080.2|K07374 tubulin alpha | (RefSeq) hypothetical protein	Phagosome (ko04145)	--	--	Reverse transcriptase (RNA-dependent DNA polymerase)	--	S	Function unknown	hypothetical protein D9613_012657 [Agrocybe pediades]
SrGene04941	--	--	--	--	--	--	--	--	--	S	Function unknown	hypothetical protein CVT25_002789 [Psilocybe cyanescens]
SrGene09999	--	--	--	--	--	--	--	--	--	--	--	hypothetical protein HYPSUDRAFT_51837 [Hypholoma sublateritium FD-334 SS-4]
SrGene00320	--	--	Molecular Function: GTPase activator activity (GO:0005096);; Biological Process: small GTPase mediated signal transduction (GO:0007264);; Molecular Function: Ral GTPase binding (GO:0017160);;	K08773|3.7e-12|ani:AN5787.2|K08773 RalA-binding protein 1 | (RefSeq) hypothetical protein	--	[T]	Signal transduction mechanisms	RhoGAP domain	--	T	Signal transduction mechanisms	hypothetical protein D9619_011704 [Psilocybe cf. subviscida]
SrGene07232	[GEPR]	Carbohydrate transport and metabolism;; Amino acid transport and metabolism;; Inorganic ion transport and metabolism;; General function prediction only	Cellular Component: integral component of membrane (GO:0016021);; Molecular Function: transmembrane transporter activity (GO:0022857);;	K08176|4.9e-26|pgr:PGTG_04147|K08176 MFS transporter, PHS family, inorganic phosphate transporter | (RefSeq) hypothetical protein	--	[P]	Inorganic ion transport and metabolism	Sugar (and other) transporter	Glycerophosphocholine permease GIT4 OS=Candida albicans (strain SC5314 / ATCC MYA-2876) OX=237561 GN=GIT4 PE=1 SV=1	P	Inorganic ion transport and metabolism	hypothetical protein HYPSUDRAFT_204509 [Hypholoma sublateritium FD-334 SS-4]
SrGene09543	--	--	--	--	--	--	--	--	--	--	--	hypothetical protein HYPSUDRAFT_39398 [Hypholoma sublateritium FD-334 SS-4]
SrGene07786	--	--	Cellular Component: integral component of membrane (GO:0016021);;	--	--	--	--	--	--	--	--	hypothetical protein HYPSUDRAFT_206301 [Hypholoma sublateritium FD-334 SS-4]
SrGene12357	--	--	--	--	--	--	--	--	--	--	--	hypothetical protein HYPSUDRAFT_198837 [Hypholoma sublateritium FD-334 SS-4]
SrGene02440	[G]	Carbohydrate transport and metabolism	Biological Process: carbohydrate metabolic process (GO:0005975);; Molecular Function: isomerase activity (GO:0016853);; Molecular Function: carbohydrate binding (GO:0030246);;	K01785|1.1e-122|gtr:GLOTRDRAFT_136281|K01785 aldose 1-epimerase [EC:5.1.3.3] | (RefSeq) galactose mutarotase-like protein	Glycolysis / Gluconeogenesis (ko00010);; Galactose metabolism (ko00052)	[G]	Carbohydrate transport and metabolism	Aldose 1-epimerase	Probable aldose 1-epimerase ARB_05372 OS=Arthroderma benhamiae (strain ATCC MYA-4681 / CBS 112371) OX=663331 GN=ARB_05372 PE=1 SV=1	G	Carbohydrate transport and metabolism	hypothetical protein HYPSUDRAFT_61007 [Hypholoma sublateritium FD-334 SS-4]
SrGene09813	--	--	--	--	--	--	--	--	--	--	--	hypothetical protein GALMADRAFT_50563, partial [Galerina marginata CBS 339.88]
SrGene00274	--	--	--	--	--	--	--	--	--	S	Function unknown	hypothetical protein K443DRAFT_6521 [Laccaria amethystina LaAM-08-1]
SrGene13612	--	--	Cellular Component: integral component of membrane (GO:0016021);;	--	--	--	--	--	--	--	--	hypothetical protein HYPSUDRAFT_57174 [Hypholoma sublateritium FD-334 SS-4]
SrGene06520	--	--	Molecular Function: peroxidase activity (GO:0004601);; Biological Process: response to oxidative stress (GO:0006979);; Molecular Function: heme binding (GO:0020037);; Molecular Function: metal ion binding (GO:0046872);;	K20205|1.9e-98|fme:FOMMEDRAFT_123070|K20205 manganese peroxidase [EC:1.11.1.13] | (RefSeq) FmMnP2s; manganese-dependent peroxidase	--	--	--	Peroxidase	Versatile peroxidase VPL2 OS=Pleurotus eryngii OX=5323 GN=vpl2 PE=1 SV=1	T	Signal transduction mechanisms	class II peroxidase [Hypholoma sublateritium FD-334 SS-4]
SrGene10761	--	--	Cellular Component: nucleus (GO:0005634);; Cellular Component: cytoplasm (GO:0005737);; Biological Process: protein transport (GO:0015031);; Molecular Function: ribosomal large subunit binding (GO:0043023);;	K07562|8.0e-253|lbc:LACBIDRAFT_191444|K07562 nonsense-mediated mRNA decay protein 3 | (RefSeq) 60S ribosomal export protein NMD3	Ribosome biogenesis in eukaryotes (ko03008);; RNA transport (ko03013)	[J]	Translation, ribosomal structure and biogenesis	NMD3 family	60S ribosomal export protein NMD3 OS=Saccharomyces cerevisiae (strain ATCC 204508 / S288c) OX=559292 GN=NMD3 PE=1 SV=3	J	Translation, ribosomal structure and biogenesis	hypothetical protein HYPSUDRAFT_182554 [Hypholoma sublateritium FD-334 SS-4]
SrGene11942	[N]	Cell motility	Molecular Function: chitin synthase activity (GO:0004100);; Cellular Component: plasma membrane (GO:0005886);; Biological Process: chitin biosynthetic process (GO:0006031);; Cellular Component: integral component of membrane (GO:0016021);; Biological Process: cell wall organization (GO:0071555);;	K00698|0.0e+00|cci:CC1G_03095|K00698 chitin synthase [EC:2.4.1.16] | (RefSeq) chitin synthase	Amino sugar and nucleotide sugar metabolism (ko00520)	[M]	Cell wall/membrane/envelope biogenesis	Chitin synthase	Chitin synthase 4 OS=Ustilago maydis (strain 521 / FGSC 9021) OX=237631 GN=CHS4 PE=3 SV=2	M	Cell wall/membrane/envelope biogenesis	hypothetical protein CVT26_015776 [Gymnopilus dilepis]
SrGene01954	[J]	Translation, ribosomal structure and biogenesis	Molecular Function: mRNA binding (GO:0003729);;	K14411|4.4e-114|mrr:Moror_7732|K14411 RNA-binding protein Musashi | (RefSeq) heterogeneous nuclear ribonucleoprotein hrp1	mRNA surveillance pathway (ko03015)	[A]	RNA processing and modification	RNA recognition motif. (a.k.a. RRM, RBD, or RNP domain)	Uncharacterized RNA-binding protein C660.15 OS=Schizosaccharomyces pombe (strain 972 / ATCC 24843) OX=284812 GN=SPBC660.15 PE=4 SV=1	A	RNA processing and modification	hypothetical protein GALMADRAFT_254178 [Galerina marginata CBS 339.88]
SrGene01086	--	--	Biological Process: DNA damage checkpoint (GO:0000077);; Cellular Component: checkpoint clamp complex (GO:0030896);;	K10994|8.6e-115|lbc:LACBIDRAFT_313710|K10994 cell cycle checkpoint control protein RAD9A [EC:3.1.11.2] | (RefSeq) hypothetical protein	--	--	--	Rad9	--	--	--	hypothetical protein HYPSUDRAFT_878815 [Hypholoma sublateritium FD-334 SS-4]
SrGene05040	[G]	Carbohydrate transport and metabolism	Molecular Function: hydrolase activity, hydrolyzing O-glycosyl compounds (GO:0004553);; Biological Process: carbohydrate metabolic process (GO:0005975);; Cellular Component: integral component of membrane (GO:0016021);;	K01210|4.6e-247|scm:SCHCODRAFT_65215|K01210 glucan 1,3-beta-glucosidase [EC:3.2.1.58] | (RefSeq) glycoside hydrolase family 5 protein	Starch and sucrose metabolism (ko00500)	--	--	Cellulase (glycosyl hydrolase family 5)	Probable glucan 1,3-beta-glucosidase D OS=Aspergillus clavatus (strain ATCC 1007 / CBS 513.65 / DSM 816 / NCTC 3887 / NRRL 1) OX=344612 GN=exgD PE=3 SV=1	G	Carbohydrate transport and metabolism	glycoside hydrolase family 5 protein [Hypholoma sublateritium FD-334 SS-4]
SrGene08198	--	--	--	--	--	--	--	--	--	S	Function unknown	hypothetical protein HYPSUDRAFT_137474 [Hypholoma sublateritium FD-334 SS-4]
SrGene09377	--	--	--	--	--	--	--	--	--	--	--	hypothetical protein HYPSUDRAFT_47113 [Hypholoma sublateritium FD-334 SS-4]
SrGene13234	--	--	Biological Process: double-strand break repair via break-induced replication (GO:0000727);; Cellular Component: GINS complex (GO:0000811);; Cellular Component: replication fork protection complex (GO:0031298);; Cellular Component: CMG complex (GO:0071162);; Biological Process: mitotic DNA replication initiation (GO:1902975);; Biological Process: DNA strand elongation involved in mitotic DNA repli…	K10732|7.2e-92|mrr:Moror_14034|K10732 GINS complex subunit 1 | (RefSeq) dna replication complex gins protein psf1	--	[L]	Replication, recombination and repair	GINS complex protein	DNA replication complex GINS protein PSF1 OS=Cryptococcus neoformans var. neoformans serotype D (strain B-3501A) OX=283643 GN=PSF1 PE=3 SV=1	L	Replication, recombination and repair	hypothetical protein D9619_010589 [Psilocybe cf. subviscida]
SrGene06716	--	--	--	K10419|4.4e-31|cci:CC1G_15782|K10419 dynein light chain roadblock-type | (RefSeq) hypothetical protein	--	--	--	Heterokaryon incompatibility protein (HET)	Vegetative incompatibility protein HET-E-1 OS=Podospora anserina OX=2587412 GN=HET-E1 PE=4 SV=1	G	Carbohydrate transport and metabolism	hypothetical protein HYPSUDRAFT_968288 [Hypholoma sublateritium FD-334 SS-4]
SrGene00264	[Q]	Secondary metabolites biosynthesis, transport and catabolism	Molecular Function: oxidoreductase activity (GO:0016491);;	K00002|4.4e-07|pbl:PAAG_02806|K00002 alcohol dehydrogenase (NADP+) [EC:1.1.1.2] | (RefSeq) aldehyde reductase	Glycolysis / Gluconeogenesis (ko00010);; Pentose and glucuronate interconversions (ko00040);; Glycerolipid metabolism (ko00561)	--	--	Aldo/keto reductase family	--	S	Function unknown	hypothetical protein HYPSUDRAFT_865168 [Hypholoma sublateritium FD-334 SS-4]
SrGene05259	--	--	Molecular Function: protein phosphatase binding (GO:0019903);; Biological Process: regulation of phosphoprotein phosphatase activity (GO:0043666);;	K15501|2.4e-311|lbc:LACBIDRAFT_307438|K15501 serine/threonine-protein phosphatase 6 regulatory subunit 3 | (RefSeq) hypothetical protein	--	[D]	Cell cycle control, cell division, chromosome partitioning	SIT4 phosphatase-associated protein	Extragenic suppressor of kinetochore protein 1 OS=Schizosaccharomyces pombe (strain 972 / ATCC 24843) OX=284812 GN=ekc1 PE=1 SV=2	D	Cell cycle control, cell division, chromosome partitioning	hypothetical protein HYPSUDRAFT_39060 [Hypholoma sublateritium FD-334 SS-4]
SrGene14549	[E]	Amino acid transport and metabolism	Biological Process: cellular amino acid metabolic process (GO:0006520);; Molecular Function: amino acid binding (GO:0016597);; Molecular Function: carboxyl- or carbamoyltransferase activity (GO:0016743);;	K00611|1.3e-44|tvs:TRAVEDRAFT_155608|K00611 ornithine carbamoyltransferase [EC:2.1.3.3] | (RefSeq) mitochondrial ornithine carbamoyltransferase	Arginine biosynthesis (ko00220);; Biosynthesis of amino acids (ko01230)	[E]	Amino acid transport and metabolism	Aspartate/ornithine carbamoyltransferase, carbamoyl-P binding domain	Ornithine carbamoyltransferase, mitochondrial OS=Trametes hirsuta OX=5327 PE=3 SV=1	E	Amino acid transport and metabolism	hypothetical protein PHLCEN_2v8583 [Phlebia centrifuga]
SrGene13065	[QV]	Secondary metabolites biosynthesis, transport and catabolism;; Defense mechanisms	Molecular Function: monooxygenase activity (GO:0004497);; Molecular Function: iron ion binding (GO:0005506);; Cellular Component: integral component of membrane (GO:0016021);; Molecular Function: oxidoreductase activity, acting on paired donors, with incorporation or reduction of molecular oxygen (GO:0016705);; Molecular Function: heme binding (GO:0020037);;	K21295|2.0e-69|maj:MAA_09043|K21295 fumagillin biosynthesis cytochrome P450 monooxygenase | (RefSeq) Cytochrome P450 CYP620P1	--	[Q]	Secondary metabolites biosynthesis, transport and catabolism	Cytochrome P450	Cytochrome P450 monooxygenase COX2 OS=Coprinopsis cinerea (strain Okayama-7 / 130 / ATCC MYA-4618 / FGSC 9003) OX=240176 GN=COX2 PE=1 SV=1	Q	Secondary metabolites biosynthesis, transport and catabolism	hypothetical protein HYPSUDRAFT_220871 [Hypholoma sublateritium FD-334 SS-4]
SrGene11065	--	--	--	K13172|4.3e-14|gtr:GLOTRDRAFT_139800|K13172 serine/arginine repetitive matrix protein 2 | (RefSeq) UCH-domain-containing protein	--	--	--	--	--	--	--	hypothetical protein D9619_004860 [Psilocybe cf. subviscida]
SrGene05968	[J]	Translation, ribosomal structure and biogenesis	Molecular Function: GTPase activity (GO:0003924);; Molecular Function: GTP binding (GO:0005525);; Cellular Component: mitochondrial inner membrane (GO:0005743);; Cellular Component: mitochondrial matrix (GO:0005759);; Biological Process: translation (GO:0006412);; Biological Process: positive regulation of translation (GO:0045727);; Molecular Function: mitochondrial ribosome binding (GO:0097177);;	K21594|3.7e-293|lbc:LACBIDRAFT_243891|K21594 translation factor GUF1, mitochondrial [EC:3.6.5.-] | (RefSeq) hypothetical protein	--	[J]	Translation, ribosomal structure and biogenesis	GTP-binding protein LepA C-terminus	Translation factor GUF1, mitochondrial OS=Laccaria bicolor (strain S238N-H82 / ATCC MYA-4686) OX=486041 GN=GUF1 PE=3 SV=1	J	Translation, ribosomal structure and biogenesis	hypothetical protein HYPSUDRAFT_198353 [Hypholoma sublateritium FD-334 SS-4]
SrGene13143	--	--	--	--	--	--	--	--	--	--	--	hypothetical protein HYPSUDRAFT_68765 [Hypholoma sublateritium FD-334 SS-4]
SrGene06388	[G]	Carbohydrate transport and metabolism	Molecular Function: hydrolase activity, hydrolyzing O-glycosyl compounds (GO:0004553);; Biological Process: carbohydrate metabolic process (GO:0005975);;	K05349|0.0e+00|mrr:Moror_2994|K05349 beta-glucosidase [EC:3.2.1.21] | (RefSeq) glycoside hydrolase family 3 protein	Cyanoamino acid metabolism (ko00460);; Starch and sucrose metabolism (ko00500)	--	--	Glycosyl hydrolase family 3 C-terminal domain	Probable beta-glucosidase I OS=Aspergillus flavus (strain ATCC 200026 / FGSC A1120 / NRRL 3357 / JCM 12722 / SRRC 167) OX=332952 GN=bglI PE=3 SV=2	G	Carbohydrate transport and metabolism	glycoside hydrolase family 3 protein [Hypholoma sublateritium FD-334 SS-4]
SrGene15626	--	--	Molecular Function: nucleic acid binding (GO:0003676);; Molecular Function: ATP binding (GO:0005524);;	--	--	--	--	Helicase conserved C-terminal domain	--	A	RNA processing and modification	hypothetical protein HYPSUDRAFT_139978 [Hypholoma sublateritium FD-334 SS-4]
SrGene03506	--	--	--	--	--	--	--	--	--	--	--	hypothetical protein HYPSUDRAFT_703034 [Hypholoma sublateritium FD-334 SS-4]
SrGene14899	--	--	--	--	--	--	--	--	--	--	--	hypothetical protein HYPSUDRAFT_42202 [Hypholoma sublateritium FD-334 SS-4]
SrGene05491	[G]	Carbohydrate transport and metabolism	Molecular Function: hydrolase activity, hydrolyzing O-glycosyl compounds (GO:0004553);; Biological Process: carbohydrate metabolic process (GO:0005975);; Cellular Component: integral component of membrane (GO:0016021);;	K01210|2.8e-283|cci:CC1G_05089|K01210 glucan 1,3-beta-glucosidase [EC:3.2.1.58] | (RefSeq) exo-beta-1,3-glucanase	Starch and sucrose metabolism (ko00500)	--	--	Cellulase (glycosyl hydrolase family 5)	Probable glucan 1,3-beta-glucosidase D OS=Neosartorya fumigata (strain CEA10 / CBS 144.89 / FGSC A1163) OX=451804 GN=exgD PE=3 SV=1	G	Carbohydrate transport and metabolism	glycoside hydrolase family 5 protein [Hypholoma sublateritium FD-334 SS-4]
SrGene04180	--	--	--	--	--	--	--	--	--	--	--	hypothetical protein HYPSUDRAFT_504833 [Hypholoma sublateritium FD-334 SS-4]
SrGene01322	[QV]	Secondary metabolites biosynthesis, transport and catabolism;; Defense mechanisms	Molecular Function: iron ion binding (GO:0005506);; Cellular Component: integral component of membrane (GO:0016021);; Molecular Function: oxidoreductase activity, acting on paired donors, with incorporation or reduction of molecular oxygen (GO:0016705);; Molecular Function: heme binding (GO:0020037);;	K07408|9.2e-62|ppl:POSPLDRAFT_105726|K07408 cytochrome P450 family 1 subfamily A polypeptide 1 [EC:1.14.14.1] | (RefSeq) predicted protein	Tryptophan metabolism (ko00380)	[Q]	Secondary metabolites biosynthesis, transport and catabolism	Cytochrome P450	Cytochrome P450 monooxygenase COX2 OS=Coprinopsis cinerea (strain Okayama-7 / 130 / ATCC MYA-4618 / FGSC 9003) OX=240176 GN=COX2 PE=1 SV=1	Q	Secondary metabolites biosynthesis, transport and catabolism	hypothetical protein HYPSUDRAFT_66808 [Hypholoma sublateritium FD-334 SS-4]
SrGene08316	--	--	Molecular Function: ubiquitin-protein transferase activity (GO:0004842);;	K10590|0.0e+00|lbc:LACBIDRAFT_176411|K10590 E3 ubiquitin-protein ligase TRIP12 [EC:2.3.2.26] | (RefSeq) hypothetical protein	Ubiquitin mediated proteolysis (ko04120)	[O]	Posttranslational modification, protein turnover, chaperones	HECT-domain (ubiquitin-transferase)	Ubiquitin fusion degradation protein 4 OS=Saccharomyces cerevisiae (strain ATCC 204508 / S288c) OX=559292 GN=UFD4 PE=1 SV=1	H	Coenzyme transport and metabolism	hypothetical protein HYPSUDRAFT_129934 [Hypholoma sublateritium FD-334 SS-4]
SrGene09454	--	--	Cellular Component: organellar ribosome (GO:0000313);; Cellular Component: organellar small ribosomal subunit (GO:0000314);; Molecular Function: molecular_function (GO:0003674);; Molecular Function: structural constituent of ribosome (GO:0003735);; Molecular Function: structural molecule activity (GO:0005198);; Cellular Component: cellular_component (GO:0005575);; Cellular Component: intracellula…	K17411|3.2e-30|lbc:LACBIDRAFT_317240|K17411 small subunit ribosomal protein S33 | (RefSeq) hypothetical protein	--	--	--	Mitochondrial ribosomal subunit S27	--	J	Translation, ribosomal structure and biogenesis	hypothetical protein HYPSUDRAFT_140495 [Hypholoma sublateritium FD-334 SS-4]
SrGene03670	[J]	Translation, ribosomal structure and biogenesis	Molecular Function: GTPase activity (GO:0003924);; Molecular Function: calcium ion binding (GO:0005509);; Molecular Function: GTP binding (GO:0005525);; Cellular Component: endoplasmic reticulum (GO:0005783);; Biological Process: protein folding (GO:0006457);; Cellular Component: integral component of membrane (GO:0016021);; Molecular Function: unfolded protein binding (GO:0051082);;	K12852|0.0e+00|sla:SERLADRAFT_364876|K12852 116 kDa U5 small nuclear ribonucleoprotein component | (RefSeq) hypothetical protein	Spliceosome (ko03040)	[J]	Translation, ribosomal structure and biogenesis	Calreticulin family	Pre-mRNA-splicing factor cwf10 OS=Schizosaccharomyces pombe (strain 972 / ATCC 24843) OX=284812 GN=cwf10 PE=1 SV=2	--	--	hypothetical protein HYPSUDRAFT_129466 [Hypholoma sublateritium FD-334 SS-4]
SrGene14840	--	--	Cellular Component: integral component of membrane (GO:0016021);; Molecular Function: transmembrane transporter activity (GO:0022857);;	K08187|1.1e-145|cci:CC1G_09502|K08187 MFS transporter, MCT family, solute carrier family 16 (monocarboxylic acid transporters), member 10 | (RefSeq) hypothetical protein	--	[G]	Carbohydrate transport and metabolism	--	MFS-type transporter dbaD OS=Emericella nidulans (strain FGSC A4 / ATCC 38163 / CBS 112.46 / NRRL 194 / M139) OX=227321 GN=dbaD PE=2 SV=1	G	Carbohydrate transport and metabolism	hypothetical protein HYPSUDRAFT_137083 [Hypholoma sublateritium FD-334 SS-4]
SrGene09231	[F]	Nucleotide transport and metabolism	Biological Process: DNA repair (GO:0006281);; Molecular Function: 8-oxo-7,8-dihydroguanosine triphosphate pyrophosphatase activity (GO:0008413);;	K17816|2.9e-56|mrr:Moror_7138|K17816 8-oxo-dGTP diphosphatase / 2-hydroxy-dATP diphosphatase [EC:3.6.1.55 3.6.1.56] | (RefSeq) hypothetical protein	--	--	--	NUDIX domain	--	L	Replication, recombination and repair	hypothetical protein HYPSUDRAFT_63673 [Hypholoma sublateritium FD-334 SS-4]
SrGene11532	--	--	Cellular Component: integral component of membrane (GO:0016021);;	--	--	--	--	--	--	--	--	hypothetical protein HYPSUDRAFT_141085 [Hypholoma sublateritium FD-334 SS-4]
SrGene12623	--	--	--	--	--	--	--	--	--	--	--	hypothetical protein HYPSUDRAFT_41277 [Hypholoma sublateritium FD-334 SS-4]
SrGene02647	--	--	Cellular Component: integral component of membrane (GO:0016021);;	K22831|5.5e-16|cmt:CCM_03720|K22831 1-acylglycerol-3-phosphate O-acyltransferase [EC:2.3.1.51] | (RefSeq) Phospholipid/glycerol acyltransferase	Glycerolipid metabolism (ko00561);; Glycerophospholipid metabolism (ko00564)	--	--	--	Putative lysophosphatidic acid:oleoyl-CoA acyltransferase OS=Schizosaccharomyces pombe (strain 972 / ATCC 24843) OX=284812 GN=vps66 PE=3 SV=2	--	--	hypothetical protein HYPSUDRAFT_60806 [Hypholoma sublateritium FD-334 SS-4]
SrGene08156	[P]	Inorganic ion transport and metabolism	Molecular Function: N,N-dimethylaniline monooxygenase activity (GO:0004499);; Cellular Component: integral component of membrane (GO:0016021);; Molecular Function: transmembrane transporter activity (GO:0022857);; Molecular Function: flavin adenine dinucleotide binding (GO:0050660);; Molecular Function: NADP binding (GO:0050661);;	--	--	--	--	--	FAD-binding monooxygenase moxY OS=Dothistroma septosporum OX=64363 GN=moxY PE=2 SV=1	Q	Secondary metabolites biosynthesis, transport and catabolism	hypothetical protein HYPSUDRAFT_201281 [Hypholoma sublateritium FD-334 SS-4]
SrGene02799	--	--	Molecular Function: N-acetyltransferase activity (GO:0008080);;	--	--	--	--	Acetyltransferase (GNAT) domain	--	--	--	hypothetical protein HYPSUDRAFT_244279 [Hypholoma sublateritium FD-334 SS-4]
SrGene14402	[S]	Function unknown	Cellular Component: integral component of membrane (GO:0016021);;	K12761|1.1e-14|cthr:CTHT_0051200|K12761 carbon catabolite-derepressing protein kinase [EC:2.7.11.1] | (RefSeq) hypothetical protein	Meiosis - yeast (ko04113);; Autophagy - yeast (ko04138)	--	--	Integral membrane protein DUF92	--	S	Function unknown	hypothetical protein HYPSUDRAFT_909916 [Hypholoma sublateritium FD-334 SS-4]
SrGene06103	[C]	Energy production and conversion	Molecular Function: glutathione-disulfide reductase activity (GO:0004362);; Cellular Component: cytoplasm (GO:0005737);; Biological Process: glutathione metabolic process (GO:0006749);; Biological Process: cell redox homeostasis (GO:0045454);; Molecular Function: flavin adenine dinucleotide binding (GO:0050660);; Molecular Function: NADP binding (GO:0050661);;	K00383|5.6e-216|lbc:LACBIDRAFT_290991|K00383 glutathione reductase (NADPH) [EC:1.8.1.7] | (RefSeq) LbGR; glutathione reductase	Glutathione metabolism (ko00480)	[Q]	Secondary metabolites biosynthesis, transport and catabolism	Pyridine nucleotide-disulphide oxidoreductase	Glutathione reductase OS=Neurospora crassa (strain ATCC 24698 / 74-OR23-1A / CBS 708.71 / DSM 1257 / FGSC 987) OX=367110 GN=gtr-1 PE=3 SV=1	Q	Secondary metabolites biosynthesis, transport and catabolism	hypothetical protein HYPSUDRAFT_47907 [Hypholoma sublateritium FD-334 SS-4]
SrGene03861	--	--	--	--	--	--	--	--	--	--	--	hypothetical protein HYPSUDRAFT_199303 [Hypholoma sublateritium FD-334 SS-4]
SrGene13373	--	--	Molecular Function: peroxidase activity (GO:0004601);;	K21820|2.1e-132|lbc:LACBIDRAFT_295571|K21820 unspecific peroxygenase [EC:1.11.2.1] | (RefSeq) hypothetical protein	--	--	--	Peroxidase, family 2	Aromatic peroxygenase OS=Agrocybe aegerita OX=5400 GN=APO1 PE=1 SV=1	S	Function unknown	hypothetical protein HYPSUDRAFT_48125 [Hypholoma sublateritium FD-334 SS-4]
SrGene08857	--	--	--	--	--	--	--	Fungal protein kinase	--	S	Function unknown	hypothetical protein HYPSUDRAFT_37739, partial [Hypholoma sublateritium FD-334 SS-4]
SrGene01170	--	--	Cellular Component: integral component of membrane (GO:0016021);;	--	--	--	--	GDP-fucose protein O-fucosyltransferase	Strobilurin A biosynthesis cluster protein l1 OS=Strobilurus tenacellus OX=41251 GN=stl1 PE=1 SV=1	--	--	hypothetical protein HYPSUDRAFT_142836 [Hypholoma sublateritium FD-334 SS-4]
SrGene02656	--	--	Biological Process: autophagosome assembly (GO:0000045);; Cellular Component: storage vacuole (GO:0000322);; Cellular Component: lytic vacuole (GO:0000323);; Cellular Component: fungal-type vacuole (GO:0000324);; Cellular Component: fungal-type vacuole membrane (GO:0000329);; Cellular Component: phagophore assembly site (GO:0000407);; Biological Process: autophagy of mitochondrion (GO:0000422);; …	K22991|5.4e-183|lbc:LACBIDRAFT_311687|K22991 WD repeat-containing protein 45 | (RefSeq) hypothetical protein	--	[S]	Function unknown	--	SVP1-like protein 2 OS=Pichia angusta OX=870730 GN=HSV2 PE=3 SV=1	S	Function unknown	hypothetical protein HYPSUDRAFT_60795 [Hypholoma sublateritium FD-334 SS-4]
SrGene06494	--	--	Molecular Function: protein binding (GO:0005515);;	--	--	--	--	F-box domain	--	S	Function unknown	hypothetical protein HYPSUDRAFT_66247 [Hypholoma sublateritium FD-334 SS-4]
SrGene14422	--	--	--	--	--	--	--	Transposase family tnp2	--	--	--	hypothetical protein D9613_004489 [Agrocybe pediades]
SrGene03105	--	--	Biological Process: reproduction (GO:0000003);; Biological Process: nuclear-transcribed mRNA catabolic process, nonsense-mediated decay (GO:0000184);; Cellular Component: nuclear chromosome (GO:0000228);; Biological Process: nuclear division (GO:0000280);; Biological Process: nuclear-transcribed mRNA catabolic process, deadenylation-dependent decay (GO:0000288);; Biological Process: nuclear-trans…	K12602|4.4e-115|cci:CC1G_12428|K12602 WD repeat-containing protein 61 | (RefSeq) WD repeat-containing protein 61	RNA degradation (ko03018)	[R]	General function prediction only	WD domain, G-beta repeat	Meiotic recombination protein rec14 OS=Schizosaccharomyces pombe (strain 972 / ATCC 24843) OX=284812 GN=rec14 PE=1 SV=1	S	Function unknown	hypothetical protein HYPSUDRAFT_46041 [Hypholoma sublateritium FD-334 SS-4]
SrGene09422	--	--	Cellular Component: integral component of membrane (GO:0016021);;	K15114|3.7e-100|cci:CC1G_05249|K15114 mitochondrial ornithine carrier protein | (RefSeq) L-ornithine transporter	--	[C]	Energy production and conversion	Mitochondrial carrier protein	Amino-acid transporter arg-13 OS=Neurospora crassa (strain ATCC 24698 / 74-OR23-1A / CBS 708.71 / DSM 1257 / FGSC 987) OX=367110 GN=arg-13 PE=2 SV=1	C	Energy production and conversion	hypothetical protein HYPSUDRAFT_71205 [Hypholoma sublateritium FD-334 SS-4]
SrGene00217	[I]	Lipid transport and metabolism	--	--	--	--	--	Alpha/beta hydrolase family	Abhydrolase domain-containing protein AFT2-1 OS=Alternaria alternata OX=5599 GN=AFT2-1 PE=3 SV=1	S	Function unknown	hypothetical protein HYPSUDRAFT_206137 [Hypholoma sublateritium FD-334 SS-4]
SrGene06695	--	--	Cellular Component: integral component of membrane (GO:0016021);;	--	--	--	--	--	--	--	--	hypothetical protein HYPSUDRAFT_218685 [Hypholoma sublateritium FD-334 SS-4]
SrGene11486	--	--	Molecular Function: GTPase activity (GO:0003924);; Molecular Function: calcium ion binding (GO:0005509);; Molecular Function: GTP binding (GO:0005525);; Biological Process: mitochondrion organization (GO:0007005);; Cellular Component: integral component of mitochondrial outer membrane (GO:0031307);;	K07870|0.0e+00|lbc:LACBIDRAFT_188270|K07870 mitochondrial Rho GTPase 1 [EC:3.6.5.-] | (RefSeq) hypothetical protein	--	[V]	Defense mechanisms	EF hand associated	Mitochondrial Rho GTPase 1 OS=Cryptococcus neoformans var. neoformans serotype D (strain B-3501A) OX=283643 GN=GEM1 PE=3 SV=1	V	Defense mechanisms	hypothetical protein HYPSUDRAFT_162448 [Hypholoma sublateritium FD-334 SS-4]
SrGene09331	[J]	Translation, ribosomal structure and biogenesis	Molecular Function: tRNA binding (GO:0000049);; Molecular Function: aminoacyl-tRNA editing activity (GO:0002161);; Molecular Function: isoleucine-tRNA ligase activity (GO:0004822);; Molecular Function: ATP binding (GO:0005524);; Biological Process: isoleucyl-tRNA aminoacylation (GO:0006428);;	K01870|0.0e+00|lbc:LACBIDRAFT_318681|K01870 isoleucyl-tRNA synthetase [EC:6.1.1.5] | (RefSeq) hypothetical protein	Aminoacyl-tRNA biosynthesis (ko00970)	[J]	Translation, ribosomal structure and biogenesis	tRNA synthetases class I (I, L, M and V)	Isoleucine--tRNA ligase, mitochondrial OS=Schizosaccharomyces pombe (strain 972 / ATCC 24843) OX=284812 GN=ism1 PE=3 SV=1	J	Translation, ribosomal structure and biogenesis	hypothetical protein HYPSUDRAFT_69657 [Hypholoma sublateritium FD-334 SS-4]
NewGene_2033	--	--	Molecular Function: protein binding (GO:0005515);;	--	--	--	--	Glutathione S-transferase, N-terminal domain	--	O	Posttranslational modification, protein turnover, chaperones	hypothetical protein HYPSUDRAFT_142565 [Hypholoma sublateritium FD-334 SS-4]
SrGene02248	--	--	Cellular Component: integral component of membrane (GO:0016021);;	--	--	--	--	--	--	--	--	hypothetical protein HYPSUDRAFT_200422 [Hypholoma sublateritium FD-334 SS-4]
SrGene10409	--	--	--	--	--	--	--	--	--	--	--	hypothetical protein M413DRAFT_70691 [Hebeloma cylindrosporum h7]
SrGene07451	--	--	Molecular Function: protein binding (GO:0005515);;	--	--	--	--	F-box-like	--	--	--	hypothetical protein HYPSUDRAFT_784666 [Hypholoma sublateritium FD-334 SS-4]
SrGene04441	[E]	Amino acid transport and metabolism	Molecular Function: mRNA binding (GO:0003729);; Molecular Function: saccharopine dehydrogenase (NAD+, L-lysine-forming) activity (GO:0004754);; Biological Process: lysine biosynthetic process via aminoadipic acid (GO:0019878);;	K00290|1.0e-176|hir:HETIRDRAFT_437937|K00290 saccharopine dehydrogenase (NAD+, L-lysine forming) [EC:1.5.1.7] | (RefSeq) hypothetical protein	Lysine biosynthesis (ko00300);; Lysine degradation (ko00310);; Biosynthesis of amino acids (ko01230)	[E]	Amino acid transport and metabolism	Alanine dehydrogenase/PNT, N-terminal domain	Saccharopine dehydrogenase [NAD(+), L-lysine-forming] OS=Yarrowia lipolytica (strain CLIB 122 / E 150) OX=284591 GN=LYS5 PE=3 SV=1	E	Amino acid transport and metabolism	hypothetical protein HYPSUDRAFT_64362 [Hypholoma sublateritium FD-334 SS-4]
SrGene01581	--	--	--	K21440|5.0e-40|glz:GLAREA_05160|K21440 ankyrin repeat domain-containing protein 50 | (RefSeq) Ankyrin repeat-containing protein	--	--	--	Heterokaryon incompatibility protein (HET)	Vegetative incompatibility protein HET-E-1 OS=Podospora anserina OX=2587412 GN=HET-E1 PE=4 SV=1	--	--	hypothetical protein HYPSUDRAFT_171944 [Hypholoma sublateritium FD-334 SS-4]
SrGene09646	--	--	--	--	--	--	--	--	--	--	--	hypothetical protein GALMADRAFT_149099 [Galerina marginata CBS 339.88]
SrGene13228	--	--	--	--	--	--	--	Transposase family tnp2	--	--	--	hypothetical protein BN946_scf184855.g6 [Trametes cinnabarina]
SrGene10417	--	--	Molecular Function: protein binding (GO:0005515);;	--	--	--	--	F-box-like	--	S	Function unknown	hypothetical protein HYPSUDRAFT_39369 [Hypholoma sublateritium FD-334 SS-4]
SrGene14474	--	--	--	--	--	--	--	Protein of unknown function (DUF4449)	--	S	Function unknown	hypothetical protein HYPSUDRAFT_149076 [Hypholoma sublateritium FD-334 SS-4]
SrGene04642	--	--	Cellular Component: integral component of membrane (GO:0016021);;	--	--	--	--	--	--	--	--	hypothetical protein HYPSUDRAFT_202618 [Hypholoma sublateritium FD-334 SS-4]
SrGene14662	--	--	Cellular Component: extracellular region (GO:0005576);; Biological Process: carbohydrate metabolic process (GO:0005975);; Molecular Function: hydrolase activity (GO:0016787);; Molecular Function: cellulose binding (GO:0030248);;	K05972|2.2e-116|ssl:SS1G_08104|K05972 acetylxylan esterase [EC:3.1.1.72] | (RefSeq) hypothetical protein	--	--	--	Cutinase	Acetylxylan esterase OS=Hypocrea jecorina OX=51453 GN=axe1 PE=1 SV=1	O	Posttranslational modification, protein turnover, chaperones	hypothetical protein D9619_002757 [Psilocybe cf. subviscida]
SrGene00393	--	--	Cellular Component: cytoplasm (GO:0005737);; Molecular Function: lipid transfer activity (GO:0120013);;	--	--	[G]	Carbohydrate transport and metabolism	Glycolipid transfer protein (GLTP)	--	G	Carbohydrate transport and metabolism	hypothetical protein CVT26_011163 [Gymnopilus dilepis]
SrGene02643	--	--	Cellular Component: nuclear chromatin (GO:0000790);; Biological Process: transcriptional start site selection at RNA polymerase II promoter (GO:0001174);; Molecular Function: protein tyrosine phosphatase activity (GO:0004725);; Cellular Component: mRNA cleavage and polyadenylation specificity factor complex (GO:0005847);; Biological Process: transcription elongation from RNA polymerase II promote…	K15544|1.1e-96|cci:CC1G_00223|K15544 RNA polymerase II subunit A C-terminal domain phosphatase SSU72 [EC:3.1.3.16] | (RefSeq) phosphoprotein phosphatase	mRNA surveillance pathway (ko03015)	[K]	Transcription	Ssu72-like protein	RNA polymerase II subunit A C-terminal domain phosphatase SSU72 OS=Cryptococcus neoformans var. neoformans serotype D (strain B-3501A) OX=283643 GN=SSU72 PE=3 SV=1	K	Transcription	hypothetical protein HYPSUDRAFT_32010 [Hypholoma sublateritium FD-334 SS-4]
SrGene02725	--	--	--	--	--	--	--	--	--	--	--	hypothetical protein HYPSUDRAFT_31901 [Hypholoma sublateritium FD-334 SS-4]
SrGene02578	--	--	Cellular Component: integral component of membrane (GO:0016021);;	K04709|3.9e-105|cci:CC1G_00262|K04709 Acyl-CoA-dependent ceramide synthase [EC:2.3.1.24] | (RefSeq) longevity-assurance protein	Sphingolipid metabolism (ko00600)	[U]	Intracellular trafficking, secretion, and vesicular transport	TLC domain	Sphingosine N-acyltransferase-like protein FUM18 OS=Gibberella moniliformis (strain M3125 / FGSC 7600) OX=334819 GN=FUM18 PE=3 SV=1	U	Intracellular trafficking, secretion, and vesicular transport	hypothetical protein HYPSUDRAFT_32065 [Hypholoma sublateritium FD-334 SS-4]
SrGene07966	--	--	--	K13172|3.0e-39|lbc:LACBIDRAFT_294991|K13172 serine/arginine repetitive matrix protein 2 | (RefSeq) hypothetical protein	--	--	--	--	--	--	--	hypothetical protein HYPSUDRAFT_71971 [Hypholoma sublateritium FD-334 SS-4]
SrGene12438	[G]	Carbohydrate transport and metabolism	Molecular Function: hydrolase activity, hydrolyzing O-glycosyl compounds (GO:0004553);; Biological Process: carbohydrate metabolic process (GO:0005975);;	K01210|4.2e-137|cput:CONPUDRAFT_96105|K01210 glucan 1,3-beta-glucosidase [EC:3.2.1.58] | (RefSeq) glycoside hydrolase family 5 protein	Starch and sucrose metabolism (ko00500)	--	--	Cellulase (glycosyl hydrolase family 5)	Probable glucan 1,3-beta-glucosidase A OS=Aspergillus niger (strain CBS 513.88 / FGSC A1513) OX=425011 GN=exgA PE=3 SV=1	G	Carbohydrate transport and metabolism	glycoside hydrolase family 5 protein [Hypholoma sublateritium FD-334 SS-4]
SrGene14674	--	--	--	--	--	--	--	--	--	--	--	hypothetical protein HYPSUDRAFT_208435 [Hypholoma sublateritium FD-334 SS-4]
SrGene00560	--	--	Cellular Component: cellular_component (GO:0005575);; Cellular Component: obsolete cell (GO:0005623);; Cellular Component: plasma membrane (GO:0005886);; Cellular Component: integral component of plasma membrane (GO:0005887);; Biological Process: transport (GO:0006810);; Biological Process: post-Golgi vesicle-mediated transport (GO:0006892);; Biological Process: Golgi to plasma membrane transport…	K21989|5.1e-32|mrr:Moror_17757|K21989 calcium permeable stress-gated cation channel | (RefSeq) duf221 domain-containing protein	--	--	--	--	--	S	Function unknown	hypothetical protein D9613_000848 [Agrocybe pediades]
SrGene07414	[C]	Energy production and conversion	--	K23319|3.3e-168|abv:AGABI2DRAFT197024|K23319 flavine halogenase [EC:1.14.14.-] | (RefSeq) AGABI2DRAFT_197024; hypothetical protein	--	--	--	Tryptophan halogenase	Flavin-dependent halogenase armH4 OS=Armillaria mellea OX=47429 PE=1 SV=1	C	Energy production and conversion	hypothetical protein HYPSUDRAFT_216932 [Hypholoma sublateritium FD-334 SS-4]
SrGene05757	--	--	Molecular Function: DNA binding (GO:0003677);;	K12860|0.0e+00|mrr:Moror_14741|K12860 pre-mRNA-splicing factor CDC5/CEF1 | (RefSeq) hypothetical protein	Spliceosome (ko03040)	[AD]	RNA processing and modification;; Cell cycle control, cell division, chromosome partitioning	pre-mRNA splicing factor component	Pre-mRNA-splicing factor CEF1 OS=Cryptococcus neoformans var. neoformans serotype D (strain JEC21 / ATCC MYA-565) OX=214684 GN=CEF1 PE=3 SV=1	--	--	hypothetical protein HYPSUDRAFT_35122 [Hypholoma sublateritium FD-334 SS-4]
SrGene00107	--	--	--	K21440|3.1e-17|ang:ANI_1_1768064|K21440 ankyrin repeat domain-containing protein 50 | (RefSeq) An07g04960; hypothetical protein	--	--	--	--	--	S	Function unknown	hypothetical protein HYPSUDRAFT_41683 [Hypholoma sublateritium FD-334 SS-4]
SrGene10127	[C]	Energy production and conversion	Molecular Function: FMN binding (GO:0010181);; Molecular Function: oxidoreductase activity (GO:0016491);;	K00354|1.9e-50|fvr:FVEG_10034|K00354 NADPH2 dehydrogenase [EC:1.6.99.1] | (RefSeq) NADPH2 dehydrogenase	--	[CR]	Energy production and conversion;; General function prediction only	NADH:flavin oxidoreductase / NADH oxidase family	Flavin oxidoreductase hxnT OS=Emericella nidulans (strain FGSC A4 / ATCC 38163 / CBS 112.46 / NRRL 194 / M139) OX=227321 GN=hxnT PE=2 SV=1	C	Energy production and conversion	hypothetical protein HYPSUDRAFT_48236 [Hypholoma sublateritium FD-334 SS-4]
SrGene10177	--	--	Cellular Component: integral component of membrane (GO:0016021);;	--	--	--	--	Domain of unknown function (DUF4203)	--	U	Intracellular trafficking, secretion, and vesicular transport	hypothetical protein HYPSUDRAFT_106563, partial [Hypholoma sublateritium FD-334 SS-4]
SrGene04594	--	--	Cellular Component: nuclear pore (GO:0005643);; Biological Process: protein transport (GO:0015031);; Cellular Component: membrane (GO:0016020);; Molecular Function: structural constituent of nuclear pore (GO:0017056);; Biological Process: mRNA transport (GO:0051028);;	K14309|0.0e+00|cci:CC1G_12190|K14309 nuclear pore complex protein Nup93 | (RefSeq) nucleoporin-interacting protein NIC96	RNA transport (ko03013)	[D]	Cell cycle control, cell division, chromosome partitioning	Nup93/Nic96	Nucleoporin NIC96 OS=Chaetomium thermophilum (strain DSM 1495 / CBS 144.50 / IMI 039719) OX=759272 GN=NIC96 PE=1 SV=1	D	Cell cycle control, cell division, chromosome partitioning	hypothetical protein HYPSUDRAFT_32976 [Hypholoma sublateritium FD-334 SS-4]
SrGene12891	[C]	Energy production and conversion	Molecular Function: oxidoreductase activity (GO:0016491);; Molecular Function: FAD binding (GO:0071949);;	K01501|4.3e-13|ssl:SS1G_10951|K01501 nitrilase [EC:3.5.5.1] | (RefSeq) hypothetical protein	Tryptophan metabolism (ko00380);; Cyanoamino acid metabolism (ko00460);; Nitrogen metabolism (ko00910)	--	--	FAD binding domain	FAD-dependent monooxygenase yanF OS=Aspergillus niger (strain ATCC 1015 / CBS 113.46 / FGSC A1144 / LSHB Ac4 / NCTC 3858a / NRRL 328 / USDA 3528.7) OX=380704 GN=yanF PE=1 SV=1	C	Energy production and conversion	hypothetical protein HYPSUDRAFT_219058 [Hypholoma sublateritium FD-334 SS-4]
NewGene_2442	--	--	Molecular Function: monooxygenase activity (GO:0004497);; Molecular Function: iron ion binding (GO:0005506);; Molecular Function: oxidoreductase activity, acting on paired donors, with incorporation or reduction of molecular oxygen (GO:0016705);; Molecular Function: heme binding (GO:0020037);;	--	--	--	--	--	--	Q	Secondary metabolites biosynthesis, transport and catabolism	hypothetical protein HYPSUDRAFT_169845 [Hypholoma sublateritium FD-334 SS-4]
SrGene01112	--	--	Molecular Function: nucleic acid binding (GO:0003676);;	K21543|1.9e-06|cne:CNA01450|K21543 transcription factor CRZ1 | (RefSeq) conserved hypothetical protein	--	--	--	Zinc finger, C2H2 type	Transcriptional regulator CRZ1 OS=Cryptococcus neoformans var. grubii serotype A (strain H99 / ATCC 208821 / CBS 10515 / FGSC 9487) OX=235443 GN=CRZ1 PE=1 SV=1	S	Function unknown	hypothetical protein HYPSUDRAFT_35011 [Hypholoma sublateritium FD-334 SS-4]
SrGene01255	[I]	Lipid transport and metabolism	Molecular Function: hydrolase activity (GO:0016787);;	K01049|7.5e-80|nfi:NFIA_033110|K01049 acetylcholinesterase [EC:3.1.1.7] | (RefSeq) carboxylesterase family protein	Glycerophospholipid metabolism (ko00564)	[R]	General function prediction only	Carboxylesterase family	Probable secreted lipase ARB_02369 OS=Arthroderma benhamiae (strain ATCC MYA-4681 / CBS 112371) OX=663331 GN=ARB_02369 PE=1 SV=1	G	Carbohydrate transport and metabolism	hypothetical protein HYPSUDRAFT_1082732 [Hypholoma sublateritium FD-334 SS-4]
SrGene04300	[F]	Nucleotide transport and metabolism	Molecular Function: phosphoribosylamine-glycine ligase activity (GO:0004637);; Molecular Function: phosphoribosylformylglycinamidine cyclo-ligase activity (GO:0004641);; Molecular Function: ATP binding (GO:0005524);; Biological Process: 'de novo' IMP biosynthetic process (GO:0006189);; Biological Process: purine nucleobase biosynthetic process (GO:0009113);; Molecular Function: metal ion binding …	K11788|0.0e+00|lbc:LACBIDRAFT_181423|K11788 phosphoribosylamine--glycine ligase / phosphoribosylformylglycinamidine cyclo-ligase [EC:6.3.4.13 6.3.3.1] | (RefSeq) ade8; aminoimidazole ribonucleotide synthetase	Purine metabolism (ko00230)	[F]	Nucleotide transport and metabolism	Phosphoribosylglycinamide synthetase, ATP-grasp (A) domain	Bifunctional purine biosynthetic protein ADE1 OS=Yarrowia lipolytica (strain CLIB 122 / E 150) OX=284591 GN=ADE1 PE=3 SV=1	F	Nucleotide transport and metabolism	hypothetical protein HYPSUDRAFT_199510 [Hypholoma sublateritium FD-334 SS-4]
SrGene11418	--	--	Biological Process: ubiquitin-dependent protein catabolic process (GO:0006511);; Cellular Component: cullin-RING ubiquitin ligase complex (GO:0031461);; Molecular Function: ubiquitin protein ligase binding (GO:0031625);;	K03347|0.0e+00|lbc:LACBIDRAFT_245059|K03347 cullin 1 | (RefSeq) hypothetical protein	Cell cycle - yeast (ko04111);; Ubiquitin mediated proteolysis (ko04120);; Protein processing in endoplasmic reticulum (ko04141)	[D]	Cell cycle control, cell division, chromosome partitioning	Cullin family	Cullin-1 OS=Schizosaccharomyces pombe (strain 972 / ATCC 24843) OX=284812 GN=cul1 PE=1 SV=1	D	Cell cycle control, cell division, chromosome partitioning	hypothetical protein HYPSUDRAFT_39219 [Hypholoma sublateritium FD-334 SS-4]
SrGene10101	--	--	Molecular Function: carbon-oxygen lyase activity, acting on phosphates (GO:0016838);;	--	--	--	--	--	--	G	Carbohydrate transport and metabolism	hypothetical protein HYPSUDRAFT_205915 [Hypholoma sublateritium FD-334 SS-4]
SrGene00681	[L]	Replication, recombination and repair	Molecular Function: nuclease activity (GO:0004518);; Cellular Component: cytoplasm (GO:0005737);; Cellular Component: RISC complex (GO:0016442);; Biological Process: gene silencing by RNA (GO:0031047);;	--	--	[K]	Transcription	Staphylococcal nuclease homologue	Staphylococcal nuclease domain-containing protein 1 OS=Schizosaccharomyces pombe (strain 972 / ATCC 24843) OX=284812 GN=snd1 PE=1 SV=1	K	Transcription	hypothetical protein HYPSUDRAFT_61864 [Hypholoma sublateritium FD-334 SS-4]
SrGene14949	--	--	--	--	--	--	--	--	--	S	Function unknown	hypothetical protein HYPSUDRAFT_39587 [Hypholoma sublateritium FD-334 SS-4]
SrGene11704	--	--	Molecular Function: metal ion binding (GO:0046872);;	--	--	--	--	MYND finger	--	S	Function unknown	hypothetical protein HYPSUDRAFT_150369 [Hypholoma sublateritium FD-334 SS-4]
SrGene08843	[J]	Translation, ribosomal structure and biogenesis	Molecular Function: structural constituent of ribosome (GO:0003735);; Cellular Component: ribosome (GO:0005840);; Biological Process: translation (GO:0006412);; Molecular Function: rRNA binding (GO:0019843);; Molecular Function: metal ion binding (GO:0046872);;	K02922|3.2e-44|lbc:LACBIDRAFT_295367|K02922 large subunit ribosomal protein L37e | (RefSeq) 60S ribosomal protein L37	Ribosome (ko03010)	[J]	Translation, ribosomal structure and biogenesis	Ribosomal protein L37e	60S ribosomal protein L37-A OS=Saccharomyces cerevisiae (strain ATCC 204508 / S288c) OX=559292 GN=RPL37A PE=1 SV=2	J	Translation, ribosomal structure and biogenesis	hypothetical protein M413DRAFT_391468 [Hebeloma cylindrosporum h7]
SrGene11918	--	--	Cellular Component: cellular_component (GO:0005575);; Cellular Component: intracellular (GO:0005622);; Cellular Component: obsolete cell (GO:0005623);; Cellular Component: nucleus (GO:0005634);; Cellular Component: cytoplasm (GO:0005737);; Cellular Component: organelle (GO:0043226);; Cellular Component: membrane-bounded organelle (GO:0043227);; Cellular Component: intracellular organelle (GO:0043…	--	--	--	--	Histidine phosphatase superfamily (branch 1)	Probable phosphoglycerate mutase ARB_03491 OS=Arthroderma benhamiae (strain ATCC MYA-4681 / CBS 112371) OX=663331 GN=ARB_03491 PE=1 SV=1	G	Carbohydrate transport and metabolism	hypothetical protein HYPSUDRAFT_48179 [Hypholoma sublateritium FD-334 SS-4]
SrGene04699	--	--	--	K17535|1.9e-10|mrr:Moror_11328|K17535 serine/threonine-protein kinase TNNI3K [EC:2.7.11.1] | (RefSeq) kinase-likeprotein	--	--	--	--	--	--	--	hypothetical protein HYPSUDRAFT_216698 [Hypholoma sublateritium FD-334 SS-4]
SrGene11957	--	--	--	--	--	--	--	--	--	--	--	hypothetical protein HYPSUDRAFT_207167 [Hypholoma sublateritium FD-334 SS-4]
SrGene04942	--	--	--	--	--	--	--	--	--	--	--	hypothetical protein HYPSUDRAFT_208613 [Hypholoma sublateritium FD-334 SS-4]
SrGene02122	[MDT]	Cell wall/membrane/envelope biogenesis;; Cell cycle control, cell division, chromosome partitioning;; Signal transduction mechanisms	Molecular Function: ATP binding (GO:0005524);;	K22399|3.6e-187|lbc:LACBIDRAFT_303701|K22399 pachytene checkpoint protein 2 | (RefSeq) hypothetical protein	--	[O]	Posttranslational modification, protein turnover, chaperones	ATPase family associated with various cellular activities (AAA)	Pachytene checkpoint protein 2 OS=Saccharomyces cerevisiae (strain ATCC 204508 / S288c) OX=559292 GN=PCH2 PE=1 SV=2	O	Posttranslational modification, protein turnover, chaperones	hypothetical protein HYPSUDRAFT_53705 [Hypholoma sublateritium FD-334 SS-4]
SrGene09893	--	--	Biological Process: telomere maintenance (GO:0000723);; Molecular Function: DNA helicase activity (GO:0003678);; Molecular Function: ATP binding (GO:0005524);; Biological Process: DNA repair (GO:0006281);; Biological Process: DNA recombination (GO:0006310);;	--	--	--	--	PIF1-like helicase	ATP-dependent DNA helicase RRM3 OS=Saccharomyces cerevisiae (strain ATCC 204508 / S288c) OX=559292 GN=RRM3 PE=1 SV=1	L	Replication, recombination and repair	hypothetical protein CVT25_009301 [Psilocybe cyanescens]
SrGene09040	--	--	Biological Process: carbon catabolite activation of transcription from RNA polymerase II promoter (GO:0000436);; Molecular Function: RNA polymerase II cis-regulatory region sequence-specific DNA binding (GO:0000978);; Molecular Function: DNA-binding transcription activator activity, RNA polymerase II-specific (GO:0001228);; Cellular Component: nucleus (GO:0005634);; Cellular Component: CCAAT-bind…	K08065|7.2e-55|abp:AGABI1DRAFT115782|K08065 nuclear transcription Y subunit beta | (RefSeq) AGABI1DRAFT_115782; hypothetical protein	--	[K]	Transcription	Histone-like transcription factor (CBF/NF-Y) and archaeal histone	Transcriptional activator HAP3 OS=Saccharomyces cerevisiae (strain ATCC 204508 / S288c) OX=559292 GN=HAP3 PE=1 SV=1	K	Transcription	hypothetical protein HYPSUDRAFT_47067 [Hypholoma sublateritium FD-334 SS-4]
SrGene12507	--	--	Biological Process: endonucleolytic cleavage in ITS1 to separate SSU-rRNA from 5.8S rRNA and LSU-rRNA from tricistronic rRNA transcript (SSU-rRNA, 5.8S rRNA, LSU-rRNA) (GO:0000447);; Biological Process: maturation of 5.8S rRNA (GO:0000460);; Biological Process: maturation of SSU-rRNA from tricistronic rRNA transcript (SSU-rRNA, 5.8S rRNA, LSU-rRNA) (GO:0000462);; Biological Process: maturation of…	K14550|0.0e+00|lbc:LACBIDRAFT_318934|K14550 U3 small nucleolar RNA-associated protein 10 | (RefSeq) hypothetical protein	Ribosome biogenesis in eukaryotes (ko03008)	[S]	Function unknown	BP28CT (NUC211) domain	U3 small nucleolar RNA-associated protein 10 OS=Cryptococcus neoformans var. neoformans serotype D (strain JEC21 / ATCC MYA-565) OX=214684 GN=UTP10 PE=3 SV=1	S	Function unknown	hypothetical protein HYPSUDRAFT_191636 [Hypholoma sublateritium FD-334 SS-4]
SrGene08832	--	--	--	--	--	--	--	--	--	--	--	hypothetical protein D9619_000192 [Psilocybe cf. subviscida]
SrGene04971	--	--	Molecular Function: ATP binding (GO:0005524);; Cellular Component: integral component of membrane (GO:0016021);;	--	--	--	--	--	--	--	--	hypothetical protein D9619_013544 [Psilocybe cf. subviscida]
SrGene15501	--	--	--	--	--	--	--	Cupin domain	--	--	--	hypothetical protein HYPSUDRAFT_46012 [Hypholoma sublateritium FD-334 SS-4]
SrGene00683	--	--	Biological Process: nuclear-transcribed mRNA catabolic process, nonsense-mediated decay (GO:0000184);; Molecular Function: RNA binding (GO:0003723);;	K14327|0.0e+00|lbc:LACBIDRAFT_249126|K14327 regulator of nonsense transcripts 2 | (RefSeq) hypothetical protein	RNA transport (ko03013);; mRNA surveillance pathway (ko03015)	[A]	RNA processing and modification	MIF4G domain	Nonsense-mediated mRNA decay protein 2 OS=Schizosaccharomyces pombe (strain 972 / ATCC 24843) OX=284812 GN=upf2 PE=1 SV=1	A	RNA processing and modification	hypothetical protein HYPSUDRAFT_33531 [Hypholoma sublateritium FD-334 SS-4]
SrGene02572	--	--	Molecular Function: metal ion binding (GO:0046872);;	--	--	--	--	--	--	O	Posttranslational modification, protein turnover, chaperones	hypothetical protein HYPSUDRAFT_32081 [Hypholoma sublateritium FD-334 SS-4]
SrGene11511	--	--	Molecular Function: protein binding (GO:0005515);;	--	--	--	--	F-box-like	--	S	Function unknown	hypothetical protein HYPSUDRAFT_147629 [Hypholoma sublateritium FD-334 SS-4]
SrGene13250	--	--	Cellular Component: integral component of membrane (GO:0016021);;	--	--	--	--	--	--	--	--	hypothetical protein HYPSUDRAFT_139025, partial [Hypholoma sublateritium FD-334 SS-4]
SrGene00713	--	--	Cellular Component: nucleotide-excision repair factor 3 complex (GO:0000112);; Cellular Component: transcription factor TFIIH core complex (GO:0000439);; Molecular Function: nucleic acid binding (GO:0003676);; Cellular Component: transcription factor TFIIH holo complex (GO:0005675);; Biological Process: nucleotide-excision repair (GO:0006289);; Biological Process: transcription by RNA polymerase …	K03142|1.5e-190|sla:SERLADRAFT_465378|K03142 transcription initiation factor TFIIH subunit 2 | (RefSeq) hypothetical protein	Basal transcription factors (ko03022);; Nucleotide excision repair (ko03420)	[KL]	Transcription;; Replication, recombination and repair	Ssl1-like	General transcription and DNA repair factor IIH subunit ssl1 OS=Schizosaccharomyces pombe (strain 972 / ATCC 24843) OX=284812 GN=ssl1 PE=1 SV=1	--	--	hypothetical protein HYPSUDRAFT_33576 [Hypholoma sublateritium FD-334 SS-4]
SrGene02277	--	--	--	--	--	--	--	--	--	--	--	hypothetical protein HYPSUDRAFT_472679 [Hypholoma sublateritium FD-334 SS-4]
SrGene15702	--	--	--	--	--	--	--	--	--	--	--	hypothetical protein HYPSUDRAFT_207917 [Hypholoma sublateritium FD-334 SS-4]
SrGene03909	--	--	--	--	--	--	--	Scavenger mRNA decapping enzyme C-term binding	--	--	--	hypothetical protein HYPSUDRAFT_213501 [Hypholoma sublateritium FD-334 SS-4]
SrGene15195	--	--	Cellular Component: integral component of membrane (GO:0016021);;	K01845|3.7e-06|ani:AN7216.2|K01845 glutamate-1-semialdehyde 2,1-aminomutase [EC:5.4.3.8] | (RefSeq) hypothetical protein	Porphyrin and chlorophyll metabolism (ko00860)	--	--	CorA-like Mg2+ transporter protein	--	U	Intracellular trafficking, secretion, and vesicular transport	hypothetical protein HYPSUDRAFT_37835 [Hypholoma sublateritium FD-334 SS-4]
SrGene05274	--	--	Cellular Component: integral component of membrane (GO:0016021);;	K12272|2.5e-82|lbc:LACBIDRAFT_295266|K12272 signal recognition particle receptor subunit beta | (RefSeq) hypothetical protein	Protein export (ko03060)	[U]	Intracellular trafficking, secretion, and vesicular transport	Signal recognition particle receptor beta subunit	--	U	Intracellular trafficking, secretion, and vesicular transport	hypothetical protein HYPSUDRAFT_48835 [Hypholoma sublateritium FD-334 SS-4]
SrGene05369	--	--	--	--	--	--	--	--	--	--	--	hypothetical protein HYPSUDRAFT_56118 [Hypholoma sublateritium FD-334 SS-4]
SrGene13708	[IQR]	Lipid transport and metabolism;; Secondary metabolites biosynthesis, transport and catabolism;; General function prediction only	Molecular Function: molecular_function (GO:0003674);; Molecular Function: catalytic activity (GO:0003824);; Biological Process: biological_process (GO:0008150);; Biological Process: metabolic process (GO:0008152);; Molecular Function: oxidoreductase activity (GO:0016491);; Biological Process: oxidation-reduction process (GO:0055114);;	K10675|1.0e-20|ani:AN8773.2|K10675 cyanide hydratase [EC:4.2.1.66] | (RefSeq) hypothetical protein	Cyanoamino acid metabolism (ko00460)	--	--	short chain dehydrogenase	Oxidoreductase AN1596 OS=Emericella nidulans (strain FGSC A4 / ATCC 38163 / CBS 112.46 / NRRL 194 / M139) OX=227321 GN=AN1596 PE=2 SV=1	Q	Secondary metabolites biosynthesis, transport and catabolism	hypothetical protein HYPSUDRAFT_58495 [Hypholoma sublateritium FD-334 SS-4]
SrGene00671	--	--	Cellular Component: integral component of membrane (GO:0016021);;	--	--	--	--	--	--	--	--	hypothetical protein HYPSUDRAFT_33510 [Hypholoma sublateritium FD-334 SS-4]
SrGene14341	--	--	Cellular Component: integral component of membrane (GO:0016021);;	--	--	--	--	--	--	--	--	hypothetical protein HYPSUDRAFT_685147 [Hypholoma sublateritium FD-334 SS-4]
SrGene08542	--	--	Molecular Function: NAD+ ADP-ribosyltransferase activity (GO:0003950);;	--	--	--	--	RNA 2'-phosphotransferase, Tpt1 / KptA family	--	J	Translation, ribosomal structure and biogenesis	hypothetical protein HYPSUDRAFT_74440 [Hypholoma sublateritium FD-334 SS-4]
SrGene01798	[J]	Translation, ribosomal structure and biogenesis	Molecular Function: GTP binding (GO:0005525);;	K14538|9.2e-145|lbc:LACBIDRAFT_303781|K14538 nuclear GTP-binding protein | (RefSeq) hypothetical protein	Ribosome biogenesis in eukaryotes (ko03008)	[R]	General function prediction only	GNL3L/Grn1 putative GTPase	GTPase grn1 OS=Schizosaccharomyces pombe (strain 972 / ATCC 24843) OX=284812 GN=grn1 PE=1 SV=1	S	Function unknown	hypothetical protein HYPSUDRAFT_47760 [Hypholoma sublateritium FD-334 SS-4]
SrGene01226	--	--	Cellular Component: integral component of membrane (GO:0016021);;	--	--	--	--	--	--	--	--	hypothetical protein HYPSUDRAFT_33227 [Hypholoma sublateritium FD-334 SS-4]
SrGene07889	--	--	Molecular Function: metal ion binding (GO:0046872);;	K11380|5.5e-267|lbc:LACBIDRAFT_305001|K11380 NuA3 HAT complex component NTO1 | (RefSeq) BRD16203; bromodomain containing protein	--	[R]	General function prediction only	PHD-zinc-finger like domain	NuA3 HAT complex component NTO1 OS=Saccharomyces cerevisiae (strain ATCC 204508 / S288c) OX=559292 GN=NTO1 PE=1 SV=1	S	Function unknown	hypothetical protein HYPSUDRAFT_185810 [Hypholoma sublateritium FD-334 SS-4]
SrGene03420	[P]	Inorganic ion transport and metabolism	Cellular Component: integral component of membrane (GO:0016021);;	--	--	--	--	CorA-like Mg2+ transporter protein	--	P	Inorganic ion transport and metabolism	hypothetical protein HYPSUDRAFT_698333 [Hypholoma sublateritium FD-334 SS-4]
SrGene02756	[J]	Translation, ribosomal structure and biogenesis	Molecular Function: N-acetyltransferase activity (GO:0008080);;	K20791|5.5e-71|pco:PHACADRAFT_250531|K20791 N-alpha-acetyltransferase 10/11 [EC:2.3.1.255] | (RefSeq) hypothetical protein	--	[R]	General function prediction only	Acetyltransferase (GNAT) family	N-terminal acetyltransferase A complex catalytic subunit ard1 OS=Schizosaccharomyces pombe (strain 972 / ATCC 24843) OX=284812 GN=ard1 PE=1 SV=1	S	Function unknown	acyl-CoA N-acyltransferase [Crucibulum laeve]
SrGene04610	--	--	Biological Process: protein N-linked glycosylation (GO:0006487);; Cellular Component: integral component of membrane (GO:0016021);; Cellular Component: oligosaccharyltransferase I complex (GO:0034998);;	--	--	--	--	Oligosaccharyltransferase subunit 5	--	S	Function unknown	hypothetical protein CVT26_002474 [Gymnopilus dilepis]
SrGene08732	--	--	--	K11768|4.7e-209|lbc:LACBIDRAFT_302812|K11768 actin-related protein 9 | (RefSeq) actin-related protein	--	[Z]	Cytoskeleton	Actin	SWI/SNF and RSC complexes subunit arp9 OS=Schizosaccharomyces pombe (strain 972 / ATCC 24843) OX=284812 GN=arp9 PE=1 SV=1	Z	Cytoskeleton	hypothetical protein HYPSUDRAFT_172830 [Hypholoma sublateritium FD-334 SS-4]
SrGene00307	[Q]	Secondary metabolites biosynthesis, transport and catabolism	--	K00477|9.5e-136|cci:CC1G_03299|K00477 phytanoyl-CoA hydroxylase [EC:1.14.11.18] | (RefSeq) phytanoyl-CoA dioxygenase	Peroxisome (ko04146)	[I]	Lipid transport and metabolism	Phytanoyl-CoA dioxygenase (PhyH)	--	I	Lipid transport and metabolism	hypothetical protein GALMADRAFT_248818 [Galerina marginata CBS 339.88]
SrGene01394	--	--	--	--	--	--	--	--	--	--	--	hypothetical protein HYPSUDRAFT_815010 [Hypholoma sublateritium FD-334 SS-4]
SrGene13651	--	--	--	K19327|9.2e-15|pno:SNOG_02077|K19327 anoctamin-10 | (RefSeq) SNOG_02076; hypothetical protein	--	--	--	Heterokaryon incompatibility protein (HET)	--	S	Function unknown	hypothetical protein HYPSUDRAFT_890068 [Hypholoma sublateritium FD-334 SS-4]
SrGene03253	--	--	--	--	--	--	--	--	--	--	--	hypothetical protein BDEG_22518 [Batrachochytrium dendrobatidis JEL423]
SrGene00887	--	--	--	--	--	--	--	Plavaka transposase	--	--	--	hypothetical protein GALMADRAFT_130902 [Galerina marginata CBS 339.88]
SrGene02172	--	--	Biological Process: intracellular protein transport (GO:0006886);; Biological Process: vesicle-mediated transport (GO:0016192);; Cellular Component: clathrin adaptor complex (GO:0030131);;	K12398|2.1e-187|lbc:LACBIDRAFT_312029|K12398 AP-3 complex subunit mu | (RefSeq) hypothetical protein	--	[U]	Intracellular trafficking, secretion, and vesicular transport	Adaptor complexes medium subunit family	AP-1 complex subunit mu-1 OS=Schizosaccharomyces pombe (strain 972 / ATCC 24843) OX=284812 GN=apm1 PE=1 SV=1	U	Intracellular trafficking, secretion, and vesicular transport	hypothetical protein HYPSUDRAFT_38679 [Hypholoma sublateritium FD-334 SS-4]
SrGene10739	[G]	Carbohydrate transport and metabolism	--	K15634|2.7e-09|wse:WALSEDRAFT_67988|K15634 2,3-bisphosphoglycerate-dependent phosphoglycerate mutase [EC:5.4.2.11] | (RefSeq) phosphoglycerate mutase-like protein	Glycolysis / Gluconeogenesis (ko00010);; Glycine, serine and threonine metabolism (ko00260);; Methane metabolism (ko00680);; Carbon metabolism (ko01200);; Biosynthesis of amino acids (ko01230)	--	--	Histidine phosphatase superfamily (branch 1)	--	G	Carbohydrate transport and metabolism	hypothetical protein HYPSUDRAFT_37637 [Hypholoma sublateritium FD-334 SS-4]
NewGene_1664	--	--	Molecular Function: nucleic acid binding (GO:0003676);; Biological Process: DNA integration (GO:0015074);;	--	--	--	--	--	--	--	--	hypothetical protein M422DRAFT_238060, partial [Sphaerobolus stellatus SS14]
SrGene10562	--	--	--	--	--	--	--	--	--	--	--	hypothetical protein HYPSUDRAFT_42003 [Hypholoma sublateritium FD-334 SS-4]
SrGene00575	[CHR]	Energy production and conversion;; Coenzyme transport and metabolism;; General function prediction only	Molecular Function: oxidoreductase activity, acting on the CH-OH group of donors, NAD or NADP as acceptor (GO:0016616);; Molecular Function: NAD binding (GO:0051287);;	K00015|1.7e-154|cci:CC1G_14185|K00015 glyoxylate reductase [EC:1.1.1.26] | (RefSeq) 2-hydroxyacid dehydrogenase	Glyoxylate and dicarboxylate metabolism (ko00630)	[C]	Energy production and conversion	D-isomer specific 2-hydroxyacid dehydrogenase, NAD binding domain	Putative 2-hydroxyacid dehydrogenase UNK4.10 OS=Schizosaccharomyces pombe (strain 972 / ATCC 24843) OX=284812 GN=SPAC2E11.10 PE=2 SV=1	E	Amino acid transport and metabolism	hypothetical protein HYPSUDRAFT_128462 [Hypholoma sublateritium FD-334 SS-4]
SrGene00564	[A]	RNA processing and modification	Biological Process: mitochondrial genome maintenance (GO:0000002);; Molecular Function: 3'-5'-exoribonuclease activity (GO:0000175);; Biological Process: exonucleolytic trimming to generate mature 3'-end of 5.8S rRNA from tricistronic rRNA transcript (SSU-rRNA, 5.8S rRNA, LSU-rRNA) (GO:0000467);; Molecular Function: nucleic acid binding (GO:0003676);; Cellular Component: mitochondrion (GO:0005739…	K13288|1.2e-68|hir:HETIRDRAFT_144717|K13288 oligoribonuclease [EC:3.1.-.-] | (RefSeq) hypothetical protein	Ribosome biogenesis in eukaryotes (ko03008)	[A]	RNA processing and modification	Exonuclease	Probable oligoribonuclease OS=Schizosaccharomyces pombe (strain 972 / ATCC 24843) OX=284812 GN=rex2 PE=3 SV=2	A	RNA processing and modification	hypothetical protein HYPSUDRAFT_33388 [Hypholoma sublateritium FD-334 SS-4]
SrGene03607	--	--	--	--	--	--	--	--	--	--	--	hypothetical protein HYPSUDRAFT_62153 [Hypholoma sublateritium FD-334 SS-4]
SrGene01317	--	--	Molecular Function: methyltransferase activity (GO:0008168);; Biological Process: methylation (GO:0032259);;	K23010|9.6e-13|cfj:CFIO01_12859|K23010 metalloendopeptidase OMA1, mitochondrial [EC:3.4.24.-] | (RefSeq) methyltransferase	--	--	--	Methyltransferase domain	Secondary metabolism regulator laeA OS=Gibberella zeae (strain PH-1 / ATCC MYA-4620 / FGSC 9075 / NRRL 31084) OX=229533 GN=laeA PE=1 SV=2	S	Function unknown	hypothetical protein D9619_010823 [Psilocybe cf. subviscida]
SrGene05321	--	--	--	K11884|2.7e-50|cci:CC1G_13891|K11884 RNA-binding protein PNO1 | (RefSeq) RNA-binding protein pno1	--	--	--	--	--	--	--	hypothetical protein HYPSUDRAFT_35544 [Hypholoma sublateritium FD-334 SS-4]
SrGene15299	--	--	Cellular Component: integral component of membrane (GO:0016021);; Molecular Function: transmembrane transporter activity (GO:0022857);;	K08180|4.0e-122|shs:STEHIDRAFT_93630|K08180 MFS transporter, MCT family, solute carrier family 16 (monocarboxylic acid transporters), member 3 | (RefSeq) MFS general substrate transporter	--	[G]	Carbohydrate transport and metabolism	Major Facilitator Superfamily	MFS-type transporter dbaD OS=Emericella nidulans (strain FGSC A4 / ATCC 38163 / CBS 112.46 / NRRL 194 / M139) OX=227321 GN=dbaD PE=2 SV=1	G	Carbohydrate transport and metabolism	MFS general substrate transporter [Stereum hirsutum FP-91666 SS1]
SrGene12320	--	--	Cellular Component: integral component of membrane (GO:0016021);;	--	--	--	--	--	--	--	--	hypothetical protein HYPSUDRAFT_36378 [Hypholoma sublateritium FD-334 SS-4]
SrGene13995	--	--	Biological Process: ribosome biogenesis (GO:0042254);;	K14832|0.0e+00|lbc:LACBIDRAFT_316196|K14832 ribosome biogenesis protein MAK21 | (RefSeq) hypothetical protein	--	[JK]	Translation, ribosomal structure and biogenesis;; Transcription	CBF/Mak21 family	Ribosome biogenesis protein MAK21 OS=Saccharomyces cerevisiae (strain ATCC 204508 / S288c) OX=559292 GN=MAK21 PE=1 SV=1	--	--	hypothetical protein HYPSUDRAFT_207533 [Hypholoma sublateritium FD-334 SS-4]
SrGene14992	[E]	Amino acid transport and metabolism	Molecular Function: cysteine-type endopeptidase activity (GO:0004197);; Cellular Component: mitochondrion (GO:0005739);;	K01372|6.8e-157|lbc:LACBIDRAFT_183606|K01372 bleomycin hydrolase [EC:3.4.22.40] | (RefSeq) hypothetical protein	--	[E]	Amino acid transport and metabolism	Peptidase C1-like family	Cysteine proteinase 1, mitochondrial OS=Saccharomyces cerevisiae (strain RM11-1a) OX=285006 GN=LAP3 PE=3 SV=2	E	Amino acid transport and metabolism	hypothetical protein HYPSUDRAFT_189226 [Hypholoma sublateritium FD-334 SS-4]
SrGene02362	--	--	Molecular Function: protein binding (GO:0005515);;	K11321|5.2e-77|lbc:LACBIDRAFT_311832|K11321 bromodomain-containing protein 8 | (RefSeq) BRD16204; bromodomain containing protein	--	[T]	Signal transduction mechanisms	Mitochondrial branched-chain alpha-ketoacid dehydrogenase kinase	[Pyruvate dehydrogenase (acetyl-transferring)] kinase 2, mitochondrial OS=Saccharomyces cerevisiae (strain ATCC 204508 / S288c) OX=559292 GN=PKP2 PE=1 SV=3	K	Transcription	hypothetical protein HYPSUDRAFT_61095 [Hypholoma sublateritium FD-334 SS-4]
SrGene06348	[I]	Lipid transport and metabolism	Molecular Function: catalytic activity (GO:0003824);;	K01897|3.7e-167|cci:CC1G_06115|K01897 long-chain acyl-CoA synthetase [EC:6.2.1.3] | (RefSeq) acyl-CoA synthetase	Fatty acid biosynthesis (ko00061);; Fatty acid degradation (ko00071);; Fatty acid metabolism (ko01212);; Peroxisome (ko04146)	[I]	Lipid transport and metabolism	AMP-binding enzyme	Long-chain-fatty-acid--CoA ligase 2 OS=Schizosaccharomyces pombe (strain 972 / ATCC 24843) OX=284812 GN=lcf2 PE=3 SV=1	I	Lipid transport and metabolism	hypothetical protein GALMADRAFT_240655 [Galerina marginata CBS 339.88]
SrGene07280	--	--	Molecular Function: nucleotide binding (GO:0000166);; Cellular Component: RecQ family helicase-topoisomerase III complex (GO:0031422);;	K10990|1.2e-19|lbc:LACBIDRAFT_297007|K10990 RecQ-mediated genome instability protein 1 | (RefSeq) hypothetical protein	--	--	--	--	--	--	--	hypothetical protein HYPSUDRAFT_199138 [Hypholoma sublateritium FD-334 SS-4]
SrGene12228	--	--	--	--	--	--	--	Tetratricopeptide repeat	--	T	Signal transduction mechanisms	hypothetical protein CVT25_004866 [Psilocybe cyanescens]
SrGene04178	--	--	Cellular Component: integral component of membrane (GO:0016021);;	--	--	--	--	--	--	--	--	hypothetical protein HYPSUDRAFT_504840 [Hypholoma sublateritium FD-334 SS-4]
SrGene07743	--	--	Molecular Function: DNA binding (GO:0003677);; Cellular Component: nucleus (GO:0005634);;	K23581|2.3e-09|ppl:POSPLDRAFT_92418|K23581 transcription factor SOX4 (SOX group C) | (RefSeq) predicted protein	--	--	--	HMG (high mobility group) box	--	--	--	hypothetical protein HYPSUDRAFT_160669 [Hypholoma sublateritium FD-334 SS-4]
SrGene01014	--	--	--	--	--	--	--	--	--	--	--	hypothetical protein HYPSUDRAFT_68242 [Hypholoma sublateritium FD-334 SS-4]
SrGene11897	--	--	Molecular Function: peroxidase activity (GO:0004601);; Biological Process: response to oxidative stress (GO:0006979);; Molecular Function: heme binding (GO:0020037);; Molecular Function: metal ion binding (GO:0046872);;	K20205|1.3e-107|mrr:Moror_16339|K20205 manganese peroxidase [EC:1.11.1.13] | (RefSeq) manganese peroxidase	--	--	--	Peroxidase	Versatile peroxidase VPL2 OS=Pleurotus eryngii OX=5323 GN=vpl2 PE=1 SV=1	Q	Secondary metabolites biosynthesis, transport and catabolism	class II peroxidase [Hypholoma sublateritium FD-334 SS-4]
SrGene07826	--	--	Molecular Function: protein binding (GO:0005515);;	--	--	--	--	F-box-like	--	--	--	hypothetical protein CVT26_013903, partial [Gymnopilus dilepis]
SrGene05547	[FV]	Nucleotide transport and metabolism;; Defense mechanisms	Molecular Function: nucleotide binding (GO:0000166);; Biological Process: nucleotide catabolic process (GO:0009166);; Molecular Function: hydrolase activity (GO:0016787);;	K01081|6.0e-38|hir:HETIRDRAFT_311242|K01081 5'-nucleotidase [EC:3.1.3.5] | (RefSeq) hypothetical protein	Purine metabolism (ko00230);; Pyrimidine metabolism (ko00240);; Nicotinate and nicotinamide metabolism (ko00760)	--	--	--	--	F	Nucleotide transport and metabolism	hypothetical protein HYPSUDRAFT_144812 [Hypholoma sublateritium FD-334 SS-4]
SrGene13662	--	--	Cellular Component: integral component of membrane (GO:0016021);;	--	--	--	--	--	--	--	--	hypothetical protein HYPSUDRAFT_207280 [Hypholoma sublateritium FD-334 SS-4]
SrGene03186	--	--	Cellular Component: integral component of membrane (GO:0016021);;	--	--	--	--	Tetraspanin family	--	S	Function unknown	hypothetical protein HYPSUDRAFT_44398 [Hypholoma sublateritium FD-334 SS-4]
SrGene02893	--	--	Molecular Function: RNA binding (GO:0003723);;	--	--	--	--	RNA binding motif	--	--	--	hypothetical protein HYPSUDRAFT_125971 [Hypholoma sublateritium FD-334 SS-4]
SrGene11133	[I]	Lipid transport and metabolism	Molecular Function: hydrolase activity (GO:0016787);;	K01049|9.8e-136|abp:AGABI1DRAFT42497|K01049 acetylcholinesterase [EC:3.1.1.7] | (RefSeq) AGABI1DRAFT_42497; hypothetical protein	Glycerophospholipid metabolism (ko00564)	[T]	Signal transduction mechanisms	Carboxylesterase family	Lipase 1 OS=Geotrichum fermentans OX=44066 GN=LIP1 PE=1 SV=1	G	Carbohydrate transport and metabolism	hypothetical protein HYPSUDRAFT_51627 [Hypholoma sublateritium FD-334 SS-4]
SrGene04548	--	--	Biological Process: mitochondrial respiratory chain complex I assembly (GO:0032981);;	--	--	--	--	--	NADH-ubiquinone oxidoreductase 21.3 kDa subunit OS=Neurospora crassa (strain ATCC 24698 / 74-OR23-1A / CBS 708.71 / DSM 1257 / FGSC 987) OX=367110 GN=B13D24.010 PE=4 SV=1	S	Function unknown	hypothetical protein HYPSUDRAFT_32893 [Hypholoma sublateritium FD-334 SS-4]
SrGene08251	--	--	--	--	--	--	--	--	--	--	--	hypothetical protein HYPSUDRAFT_51613 [Hypholoma sublateritium FD-334 SS-4]
SrGene09202	[I]	Lipid transport and metabolism	Molecular Function: hydrolase activity (GO:0016787);;	K01049|5.9e-59|dsq:DICSQDRAFT_137620|K01049 acetylcholinesterase [EC:3.1.1.7] | (RefSeq) extracellular triacylglycerol lipase precursor	Glycerophospholipid metabolism (ko00564)	[T]	Signal transduction mechanisms	Carboxylesterase family	Secreted lipase ARB07186/07185 OS=Arthroderma benhamiae (strain ATCC MYA-4681 / CBS 112371) OX=663331 GN=ARB_07185 PE=1 SV=2	G	Carbohydrate transport and metabolism	hypothetical protein HYPSUDRAFT_132202 [Hypholoma sublateritium FD-334 SS-4]
SrGene11703	[BQ]	Chromatin structure and dynamics;; Secondary metabolites biosynthesis, transport and catabolism	Molecular Function: hydrolase activity (GO:0016787);;	K11484|4.7e-203|lbc:LACBIDRAFT_312055|K11484 histone deacetylase HOS3 [EC:3.5.1.98] | (RefSeq) HDA16206; histone deacetylase complex protein	--	[B]	Chromatin structure and dynamics	Histone deacetylase domain	Histone deacetylase HOS3 OS=Saccharomyces cerevisiae (strain ATCC 204508 / S288c) OX=559292 GN=HOS3 PE=1 SV=1	B	Chromatin structure and dynamics	hypothetical protein HYPSUDRAFT_150383 [Hypholoma sublateritium FD-334 SS-4]
SrGene09943	--	--	--	--	--	--	--	--	--	--	--	unnamed protein product [Agrocybe aegerita]
SrGene14081	--	--	--	K01869|1.2e-12|npa:UCRNP2_890|K01869 leucyl-tRNA synthetase [EC:6.1.1.4] | (RefSeq) putative leucyl-trna synthetase protein	Aminoacyl-tRNA biosynthesis (ko00970)	--	--	Heterokaryon incompatibility protein (HET)	--	S	Function unknown	hypothetical protein CVT25_007030 [Psilocybe cyanescens]
SrGene05791	[R]	General function prediction only	Molecular Function: protein kinase activity (GO:0004672);; Molecular Function: ATP binding (GO:0005524);;	K03083|2.3e-211|lbc:LACBIDRAFT_290801|K03083 glycogen synthase kinase 3 beta [EC:2.7.11.26] | (RefSeq) hypothetical protein	--	[G]	Carbohydrate transport and metabolism	Protein kinase domain	Glycogen synthase kinase 1 OS=Magnaporthe oryzae (strain 70-15 / ATCC MYA-4617 / FGSC 8958) OX=242507 GN=GSK1 PE=1 SV=1	G	Carbohydrate transport and metabolism	hypothetical protein HYPSUDRAFT_35866 [Hypholoma sublateritium FD-334 SS-4]
SrGene09368	[L]	Replication, recombination and repair	Biological Process: DNA dealkylation involved in DNA repair (GO:0006307);; Biological Process: oxidative single-stranded DNA demethylation (GO:0035552);; Molecular Function: dioxygenase activity (GO:0051213);;	K10859|2.3e-48|sla:SERLADRAFT_472053|K10859 DNA oxidative demethylase [EC:1.14.11.33] | (RefSeq) hypothetical protein	--	--	--	2OG-Fe(II) oxygenase superfamily	--	L	Replication, recombination and repair	hypothetical protein HYPSUDRAFT_47805 [Hypholoma sublateritium FD-334 SS-4]
SrGene12542	--	--	Biological Process: ubiquitin-dependent protein catabolic process (GO:0006511);; Biological Process: protein deubiquitination (GO:0016579);; Molecular Function: thiol-dependent ubiquitinyl hydrolase activity (GO:0036459);;	K11843|4.9e-210|lbc:LACBIDRAFT_190082|K11843 ubiquitin carboxyl-terminal hydrolase 14 [EC:3.4.19.12] | (RefSeq) hypothetical protein	--	[O]	Posttranslational modification, protein turnover, chaperones	Ubiquitin carboxyl-terminal hydrolase	Ubiquitin carboxyl-terminal hydrolase 6 OS=Schizosaccharomyces pombe (strain 972 / ATCC 24843) OX=284812 GN=ubp6 PE=1 SV=2	O	Posttranslational modification, protein turnover, chaperones	hypothetical protein HYPSUDRAFT_45886 [Hypholoma sublateritium FD-334 SS-4]
SrGene15464	--	--	Cellular Component: integral component of membrane (GO:0016021);;	K11806|0.0e+00|lbc:LACBIDRAFT_316979|K11806 DDB1- and CUL4-associated factor 13 | (RefSeq) glycosyltransferase family 32 protein	--	--	--	Glycosyltransferase sugar-binding region containing DXD motif	--	S	Function unknown	hypothetical protein HYPSUDRAFT_170047 [Hypholoma sublateritium FD-334 SS-4]
SrGene00278	--	--	--	--	--	--	--	--	--	S	Function unknown	hypothetical protein Hypma_009978 [Hypsizygus marmoreus]
SrGene05323	[R]	General function prediction only	Cellular Component: extracellular region (GO:0005576);; Biological Process: carbohydrate metabolic process (GO:0005975);; Molecular Function: lyase activity (GO:0016829);; Molecular Function: carbohydrate binding (GO:0030246);;	--	--	--	--	Polysaccharide lyase family 8, super-sandwich domain	--	G	Carbohydrate transport and metabolism	polysaccharide lyase family 8 protein [Hypholoma sublateritium FD-334 SS-4]
SrGene03617	--	--	Cellular Component: spindle pole (GO:0000922);; Cellular Component: cytoplasm (GO:0005737);; Cellular Component: microtubule organizing center (GO:0005815);; Cellular Component: microtubule (GO:0005874);; Biological Process: microtubule nucleation (GO:0007020);; Molecular Function: gamma-tubulin binding (GO:0043015);;	K16571|3.9e-244|lbc:LACBIDRAFT_170265|K16571 gamma-tubulin complex component 4 | (RefSeq) gamma-tubulin ring complex protein	--	--	--	Mycotoxin biosynthesis protein UstYa	--	Z	Cytoskeleton	hypothetical protein HYPSUDRAFT_129587 [Hypholoma sublateritium FD-334 SS-4]
SrGene08636	--	--	--	--	--	--	--	TPR repeat	--	S	Function unknown	hypothetical protein HYPSUDRAFT_48564 [Hypholoma sublateritium FD-334 SS-4]
SrGene06313	--	--	--	--	--	--	--	--	--	--	--	hypothetical protein CVT25_000429 [Psilocybe cyanescens]
SrGene10608	--	--	--	--	--	--	--	--	--	--	--	hypothetical protein GALMADRAFT_208439 [Galerina marginata CBS 339.88]
SrGene01212	--	--	--	--	--	--	--	--	--	--	--	hypothetical protein HYPSUDRAFT_211491 [Hypholoma sublateritium FD-334 SS-4]
SrGene08007	--	--	--	--	--	--	--	--	--	--	--	hypothetical protein CVT26_014755 [Gymnopilus dilepis]
SrGene07198	--	--	--	--	--	--	--	--	--	--	--	hypothetical protein HYPSUDRAFT_199073 [Hypholoma sublateritium FD-334 SS-4]
SrGene01634	--	--	Cellular Component: integral component of membrane (GO:0016021);;	K13354|9.8e-87|cci:CC1G_14125|K13354 solute carrier family 25 (peroxisomal adenine nucleotide transporter), member 17 | (RefSeq) hypothetical protein	Peroxisome (ko04146)	[C]	Energy production and conversion	Mitochondrial carrier protein	--	C	Energy production and conversion	hypothetical protein HYPSUDRAFT_82352 [Hypholoma sublateritium FD-334 SS-4]
SrGene01448	--	--	Cellular Component: integral component of membrane (GO:0016021);;	K14410|4.3e-183|abv:AGABI2DRAFT192925|K14410 lysosomal acid phosphatase [EC:3.1.3.2] | (RefSeq) AGABI2DRAFT_192925; hypothetical protein	Riboflavin metabolism (ko00740)	--	--	--	--	--	--	hypothetical protein HYPSUDRAFT_154731 [Hypholoma sublateritium FD-334 SS-4]
SrGene01507	--	--	Cellular Component: integral component of membrane (GO:0016021);;	--	--	--	--	Domain of unknown function (DUF1772)	--	S	Function unknown	hypothetical protein HYPSUDRAFT_219501 [Hypholoma sublateritium FD-334 SS-4]
SrGene05226	--	--	Cellular Component: integral component of membrane (GO:0016021);;	--	--	--	--	--	--	--	--	hypothetical protein HYPSUDRAFT_200804 [Hypholoma sublateritium FD-334 SS-4]
SrGene09777	--	--	--	--	--	--	--	PLAC8 family	--	S	Function unknown	hypothetical protein HYPSUDRAFT_140431 [Hypholoma sublateritium FD-334 SS-4]
SrGene15166	--	--	Cellular Component: integral component of membrane (GO:0016021);;	K00511|9.4e-22|cthr:CTHT_0018980|K00511 squalene monooxygenase [EC:1.14.14.17] | (RefSeq) hypothetical protein	Steroid biosynthesis (ko00100);; Sesquiterpenoid and triterpenoid biosynthesis (ko00909)	--	--	--	--	--	--	hypothetical protein GALMADRAFT_139208 [Galerina marginata CBS 339.88]
SrGene03038	--	--	Molecular Function: protein binding (GO:0005515);; Cellular Component: cellular_component (GO:0005575);; Cellular Component: intracellular (GO:0005622);; Cellular Component: obsolete cell (GO:0005623);; Cellular Component: nucleus (GO:0005634);; Cellular Component: cytoplasm (GO:0005737);; Biological Process: biological_process (GO:0008150);; Biological Process: cellular process (GO:0009987);; Bi…	--	--	[R]	General function prediction only	Tetratricopeptide repeat	TPR repeat-containing protein C19B12.01 OS=Schizosaccharomyces pombe (strain 972 / ATCC 24843) OX=284812 GN=SPAC19B12.01 PE=4 SV=2	S	Function unknown	hypothetical protein HYPSUDRAFT_174219 [Hypholoma sublateritium FD-334 SS-4]
SrGene06767	--	--	--	--	--	--	--	--	--	--	--	hypothetical protein HYPSUDRAFT_71520 [Hypholoma sublateritium FD-334 SS-4]
SrGene02321	--	--	Molecular Function: DNA binding (GO:0003677);; Cellular Component: nucleus (GO:0005634);; Biological Process: transcription initiation from RNA polymerase II promoter (GO:0006367);; Biological Process: positive regulation of transcription elongation from RNA polymerase II promoter (GO:0032968);;	K03138|4.2e-192|lbc:LACBIDRAFT_311792|K03138 transcription initiation factor TFIIF subunit alpha | (RefSeq) transcription initiation factor	Basal transcription factors (ko03022)	--	--	Transcription initiation factor IIF, alpha subunit (TFIIF-alpha)	--	K	Transcription	hypothetical protein HYPSUDRAFT_135826 [Hypholoma sublateritium FD-334 SS-4]
SrGene12838	--	--	Molecular Function: hydrolase activity, hydrolyzing O-glycosyl compounds (GO:0004553);; Biological Process: cellulose catabolic process (GO:0030245);;	K01225|2.9e-111|abp:AGABI1DRAFT116171|K01225 cellulose 1,4-beta-cellobiosidase [EC:3.2.1.91] | (RefSeq) AGABI1DRAFT_116171; hypothetical protein	Starch and sucrose metabolism (ko00500)	--	--	Glycosyl hydrolase family 7	Exoglucanase OS=Agaricus bisporus OX=5341 GN=cel2 PE=2 SV=1	T	Signal transduction mechanisms	hypothetical protein CVT26_001315 [Gymnopilus dilepis]
SrGene13519	--	--	--	--	--	--	--	--	--	--	--	predicted protein [Laccaria bicolor S238N-H82]
SrGene15349	--	--	Cellular Component: extracellular region (GO:0005576);; Biological Process: carbohydrate metabolic process (GO:0005975);; Molecular Function: cellulose binding (GO:0030248);;	K05972|3.9e-13|scm:SCHCODRAFT_236921|K05972 acetylxylan esterase [EC:3.1.1.72] | (RefSeq) carbohydrate esterase family 1 and carbohydrate-binding module family 1 protein	--	--	--	Glycoside hydrolase 131 catalytic N-terminal domain	Endoglucanase-4 OS=Hypocrea jecorina OX=51453 GN=cel61a PE=1 SV=1	S	Function unknown	carbohydrate-binding module family 1 protein [Hypholoma sublateritium FD-334 SS-4]
SrGene07288	--	--	Cellular Component: cytoplasm (GO:0005737);; Biological Process: vesicle-mediated transport (GO:0016192);; Molecular Function: protein-lysine N-methyltransferase activity (GO:0016279);; Biological Process: peptidyl-lysine monomethylation (GO:0018026);; Biological Process: peptidyl-lysine dimethylation (GO:0018027);;	K22856|1.0e-89|lbc:LACBIDRAFT_249707|K22856 EEF1A lysine methyltransferase 2 [EC:2.1.1.-] | (RefSeq) hypothetical protein	--	[R]	General function prediction only	Methyltransferase domain	Protein-lysine N-methyltransferase efm4 OS=Schizosaccharomyces pombe (strain 972 / ATCC 24843) OX=284812 GN=see1 PE=2 SV=1	J	Translation, ribosomal structure and biogenesis	hypothetical protein HYPSUDRAFT_36745 [Hypholoma sublateritium FD-334 SS-4]
NewGene_2189	--	--	--	K21440|1.95e-25|glz:GLAREA_05160|K21440 ankyrin repeat domain-containing protein 50 | (RefSeq) Ankyrin repeat-containing protein	--	--	--	Heterokaryon incompatibility protein (HET)	Vegetative incompatibility protein HET-E-1 OS=Podospora anserina OX=2587412 GN=HET-E1 PE=4 SV=1	S	Function unknown	hypothetical protein HYPSUDRAFT_37447 [Hypholoma sublateritium FD-334 SS-4]
SrGene04892	[DPM]	Cell cycle control, cell division, chromosome partitioning;; Inorganic ion transport and metabolism;; Cell wall/membrane/envelope biogenesis	Molecular Function: copper ion binding (GO:0005507);; Molecular Function: oxidoreductase activity (GO:0016491);;	K19791|3.5e-170|cci:CC1G_03936|K19791 iron transport multicopper oxidase | (RefSeq) laccase 2	--	[Q]	Secondary metabolites biosynthesis, transport and catabolism	Multicopper oxidase	Laccase-2 OS=Pleurotus ostreatus OX=5322 GN=POX2 PE=1 SV=1	Q	Secondary metabolites biosynthesis, transport and catabolism	multicopper oxidase [Hypholoma sublateritium FD-334 SS-4]
SrGene06008	--	--	--	K11557|2.9e-69|lbc:LACBIDRAFT_315937|K11557 kinetochore protein Spc24, fungi type | (RefSeq) hypothetical protein	--	--	--	Spc24 subunit of Ndc80	--	S	Function unknown	hypothetical protein GALMADRAFT_114540 [Galerina marginata CBS 339.88]
SrGene05619	--	--	--	--	--	--	--	--	--	--	--	hypothetical protein GALMADRAFT_227891 [Galerina marginata CBS 339.88]
SrGene05963	--	--	Molecular Function: ubiquitin binding (GO:0043130);; Biological Process: proteasome-mediated ubiquitin-dependent protein catabolic process (GO:0043161);;	K14018|3.7e-200|cci:CC1G_01210|K14018 phospholipase A-2-activating protein | (RefSeq) phospholipase A-2-activating protein	Protein processing in endoplasmic reticulum (ko04141)	[I]	Lipid transport and metabolism	PFU (PLAA family ubiquitin binding)	Ubiquitin homeostasis protein lub1 OS=Schizosaccharomyces pombe (strain 972 / ATCC 24843) OX=284812 GN=lub1 PE=1 SV=2	I	Lipid transport and metabolism	hypothetical protein HYPSUDRAFT_35572 [Hypholoma sublateritium FD-334 SS-4]
SrGene06340	--	--	Molecular Function: protein kinase activity (GO:0004672);; Molecular Function: ATP binding (GO:0005524);;	K14758|1.0e-61|hir:HETIRDRAFT_414157|K14758 casein kinase I homolog HRR25 [EC:2.7.11.1] | (RefSeq) hypothetical protein	Ribosome biogenesis in eukaryotes (ko03008)	[T]	Signal transduction mechanisms	--	Casein kinase I homolog hhp1 OS=Schizosaccharomyces pombe (strain 972 / ATCC 24843) OX=284812 GN=hhp1 PE=2 SV=1	T	Signal transduction mechanisms	hypothetical protein M413DRAFT_438931 [Hebeloma cylindrosporum h7]
SrGene04044	--	--	Cellular Component: mitochondrial inner membrane (GO:0005743);;	--	--	--	--	--	--	S	Function unknown	hypothetical protein GALMADRAFT_233720 [Galerina marginata CBS 339.88]
SrGene06951	--	--	--	--	--	--	--	--	--	--	--	hypothetical protein HYPSUDRAFT_138388 [Hypholoma sublateritium FD-334 SS-4]
SrGene04330	[R]	General function prediction only	Molecular Function: catalytic activity (GO:0003824);;	K03953|2.1e-14|cot:CORT_0D07090|K03953 NADH dehydrogenase (ubiquinone) 1 alpha subcomplex subunit 9 | (RefSeq) membrane protein	Oxidative phosphorylation (ko00190)	[C]	Energy production and conversion	RmlD substrate binding domain	--	C	Energy production and conversion	hypothetical protein HYPSUDRAFT_37330 [Hypholoma sublateritium FD-334 SS-4]
SrGene12105	[HT]	Coenzyme transport and metabolism;; Signal transduction mechanisms	Molecular Function: molecular_function (GO:0003674);; Molecular Function: catalytic activity (GO:0003824);; Molecular Function: protein kinase activity (GO:0004672);; Molecular Function: binding (GO:0005488);; Cellular Component: cellular_component (GO:0005575);; Cellular Component: intracellular (GO:0005622);; Cellular Component: obsolete cell (GO:0005623);; Cellular Component: cytoplasm (GO:000…	K08869|2.3e-206|pco:PHACADRAFT_126247|K08869 aarF domain-containing kinase | (RefSeq) hypothetical protein	--	[R]	General function prediction only	ABC1 family	Protein ABC1 homolog, mitochondrial OS=Schizosaccharomyces pombe (strain 972 / ATCC 24843) OX=284812 GN=abc1 PE=2 SV=1	S	Function unknown	hypothetical protein CVT25_005242 [Psilocybe cyanescens]
SrGene02969	[R]	General function prediction only	Cellular Component: vacuolar membrane (GO:0005774);; Biological Process: amino acid transport (GO:0006865);; Biological Process: autophagy (GO:0006914);; Cellular Component: integral component of membrane (GO:0016021);;	K06902|1.3e-29|cfj:CFIO01_12638|K06902 MFS transporter, UMF1 family | (RefSeq) autophagy protein Atg22	Autophagy - yeast (ko04138)	--	--	Vacuole effluxer Atg22 like	Autophagy-related protein 22 OS=Pichia angusta OX=870730 GN=ATG22 PE=3 SV=1	P	Inorganic ion transport and metabolism	hypothetical protein HYPSUDRAFT_125838 [Hypholoma sublateritium FD-334 SS-4]
SrGene11480	[G]	Carbohydrate transport and metabolism	Molecular Function: beta-N-acetylhexosaminidase activity (GO:0004563);; Biological Process: carbohydrate metabolic process (GO:0005975);; Molecular Function: N-acetyl-beta-D-galactosaminidase activity (GO:0102148);;	K12373|5.9e-216|tvs:TRAVEDRAFT_135976|K12373 hexosaminidase [EC:3.2.1.52] | (RefSeq) N-acetylhexosaminidase	Other glycan degradation (ko00511);; Various types of N-glycan biosynthesis (ko00513);; Amino sugar and nucleotide sugar metabolism (ko00520);; Glycosaminoglycan degradation (ko00531);; Glycosphingolipid biosynthesis - globo and isoglobo series (ko00603);; Glycosphingolipid biosynthesis - ganglio series (ko00604)	[G]	Carbohydrate transport and metabolism	Glycosyl hydrolase family 20, catalytic domain	Beta-hexosaminidase ARB_07893 OS=Arthroderma benhamiae (strain ATCC MYA-4681 / CBS 112371) OX=663331 GN=ARB_07893 PE=1 SV=1	G	Carbohydrate transport and metabolism	glycoside hydrolase family 20 protein [Hypholoma sublateritium FD-334 SS-4]
SrGene10304	[G]	Carbohydrate transport and metabolism	Molecular Function: trehalose-phosphatase activity (GO:0004805);; Cellular Component: alpha,alpha-trehalose-phosphate synthase complex (UDP-forming) (GO:0005946);; Biological Process: trehalose biosynthetic process (GO:0005992);; Biological Process: cellular response to nitrogen starvation (GO:0006995);; Biological Process: positive regulation of autophagy (GO:0010508);; Biological Process: posit…	K16055|0.0e+00|lbc:LACBIDRAFT_306794|K16055 trehalose 6-phosphate synthase/phosphatase [EC:2.4.1.15 3.1.3.12] | (RefSeq) trehalose 6-phosphate phosphatase, glycosyltransferase family 20 protein	Starch and sucrose metabolism (ko00500)	[G]	Carbohydrate transport and metabolism	Glycosyltransferase family 20	Trehalose-phosphatase OS=Schizosaccharomyces pombe (strain 972 / ATCC 24843) OX=284812 GN=tpp1 PE=1 SV=2	G	Carbohydrate transport and metabolism	glycosyltransferase family 20 protein [Hypholoma sublateritium FD-334 SS-4]
SrGene12500	[E]	Amino acid transport and metabolism	Molecular Function: oxidoreductase activity (GO:0016491);;	--	--	--	--	FAD dependent oxidoreductase	--	S	Function unknown	hypothetical protein HYPSUDRAFT_151099 [Hypholoma sublateritium FD-334 SS-4]
SrGene14819	--	--	--	K21440|3.9e-38|glz:GLAREA_05160|K21440 ankyrin repeat domain-containing protein 50 | (RefSeq) Ankyrin repeat-containing protein	--	--	--	Heterokaryon incompatibility protein (HET)	Vegetative incompatibility protein HET-E-1 OS=Podospora anserina OX=2587412 GN=HET-E1 PE=4 SV=1	--	--	hypothetical protein HYPSUDRAFT_45537 [Hypholoma sublateritium FD-334 SS-4]
SrGene09299	--	--	--	--	--	--	--	--	--	--	--	hypothetical protein M413DRAFT_72593 [Hebeloma cylindrosporum h7]
SrGene14675	--	--	--	--	--	--	--	--	--	--	--	hypothetical protein HYPSUDRAFT_196860 [Hypholoma sublateritium FD-334 SS-4]
SrGene08461	[Q]	Secondary metabolites biosynthesis, transport and catabolism	Molecular Function: transferase activity (GO:0016740);;	--	--	--	--	KR domain	--	I	Lipid transport and metabolism	polyketide synthetase [Hypholoma sublateritium FD-334 SS-4]
SrGene10577	--	--	Cellular Component: integral component of membrane (GO:0016021);;	--	--	--	--	--	--	--	--	hypothetical protein HYPSUDRAFT_67735 [Hypholoma sublateritium FD-334 SS-4]
SrGene08752	--	--	--	--	--	--	--	--	--	--	--	hypothetical protein HYPSUDRAFT_145507, partial [Hypholoma sublateritium FD-334 SS-4]
SrGene00156	[G]	Carbohydrate transport and metabolism	Cellular Component: integral component of membrane (GO:0016021);; Molecular Function: transmembrane transporter activity (GO:0022857);;	K08712|2.1e-68|ure:UREG_04691|K08712 ATP-binding cassette, subfamily G (WHITE), member 2, SNQ2 | (RefSeq) similar to ABC transporter	ABC transporters (ko02010)	[G]	Carbohydrate transport and metabolism	Major Facilitator Superfamily	Uncharacterized transporter C1683.12 OS=Schizosaccharomyces pombe (strain 972 / ATCC 24843) OX=284812 GN=SPBC1683.12 PE=3 SV=1	G	Carbohydrate transport and metabolism	hypothetical protein HYPSUDRAFT_66363 [Hypholoma sublateritium FD-334 SS-4]
[truncated: 11,405 more rows]

## Sheet: Function_anno.stat
#Anno_Database	Annotated_Number	Annotated_Percent
[truncated: 9 more rows]

[truncated: 4 more sheets: GO.list, GO_tree.stat, Kegg.pathway, Kegg.ko]
