# Supplementary material for: Analysis of Gene Regulatory Network and Transcription Factors in Different Tissues of the Stropharia rugosoannulata Fruiting Body
Source: J Fungi (Basel). 2025 Feb 7;11(2):123. doi: 10.3390/jof11020123 (PMC11856722; doi:10.3390/jof11020123)
Supplement: Supplementary file 1 [file jof-11-00123-s001.zip › jof-3422908-supplementary/Table S4.xlsx]

## Sheet: Sheet1
tissue	GO_BP_Term
pileipellis	DNA integration
pileipellis	mycotoxin biosynthetic process
pileipellis	cellular response to glucose stimulus
pileipellis	alkaloid metabolic process
pileipellis	cellular bud site selection
pileipellis	regulation of nuclear cell cycle DNA replication
pileipellis	regulation of vesicle-mediated transport
pileipellis	invasive filamentous growth
pileipellis	indole-containing compound biosynthetic process
pileipellis	RNA processing
pileipellis	regulation of cyclin-dependent protein serine/threonine kinase activity
pileipellis	vesicle fusion
pileipellis	pseudohyphal growth
pileipellis	response to oxidative stress
pileipellis	rRNA metabolic process
pileipellis	regulation of cytoplasmic translation
pileipellis	ribosome biogenesis
pileipellis	rRNA processing
pileipellis	cellular metabolic compound salvage
pileipellis	establishment of localization in cell
pileipellis	intra-Golgi vesicle-mediated transport
pileipellis	regulation of DNA-dependent DNA replication initiation
pileipellis	negative regulation of DNA-dependent DNA replication
pileipellis	purine ribonucleoside salvage
pileipellis	sulfur amino acid metabolic process
pileipellis	cellular localization
pileipellis	heme biosynthetic process
pileipellis	intracellular transport
pileipellis	establishment of organelle localization
pileipellis	nucleoside salvage
pileipellis	purine-containing compound salvage
pileipellis	endoplasmic reticulum organization
pileipellis	response to pheromone involved in conjugation with cellular fusion
pileipellis	macromolecule localization
pileipellis	protein localization
pileipellis	nonribosomal peptide biosynthetic process
pileipellis	serine family amino acid metabolic process
pileipellis	positive regulation of gene expression, epigenetic
pileipellis	positive regulation of cell communication
pileipellis	response to drug
pileipellis	mitotic cytokinesis
pileipellis	negative regulation of DNA replication
pileipellis	rRNA transcription
pileipellis	cellular amino acid biosynthetic process
pileipellis	RNA polyadenylation
pileipellis	lipid localization
pileipellis	DNA replication initiation
pileipellis	cellular response to drug
pileipellis	RNA modification
pileipellis	positive regulation of cytokinesis
pileipellis	purine nucleobase metabolic process
pileipellis	metal ion transport
pileipellis	organonitrogen compound metabolic process
pileipellis	aspartate family amino acid metabolic process
pileipellis	transcription from RNA polymerase I promoter
pileipellis	drug metabolic process
pileipellis	regulation of protein localization
pileipellis	heterocycle biosynthetic process
pileipellis	retrograde vesicle-mediated transport, Golgi to ER
pileus	DNA integration
pileus	cellular response to glucose stimulus
pileus	alkaloid metabolic process
pileus	cellular bud site selection
pileus	regulation of nuclear cell cycle DNA replication
pileus	regulation of vesicle-mediated transport
pileus	indole-containing compound biosynthetic process
pileus	regulation of cyclin-dependent protein serine/threonine kinase activity
pileus	vesicle fusion
pileus	mycotoxin biosynthetic process
pileus	rRNA processing
pileus	response to pheromone involved in conjugation with cellular fusion
pileus	pseudohyphal growth
pileus	organic heteropentacyclic compound biosynthetic process
pileus	regulation of cytoplasmic translation
pileus	cellular process
pileus	intracellular transport
pileus	macromolecule localization
pileus	cellular metabolic compound salvage
pileus	cellular amino acid biosynthetic process
pileus	protein localization
pileus	RNA processing
pileus	intra-Golgi vesicle-mediated transport
pileus	regulation of DNA-dependent DNA replication initiation
pileus	negative regulation of DNA-dependent DNA replication
pileus	purine ribonucleoside salvage
pileus	establishment of organelle localization
pileus	nucleoside salvage
pileus	purine-containing compound salvage
pileus	endoplasmic reticulum organization
pileus	mitotic cell cycle
pileus	nonribosomal peptide biosynthetic process
pileus	invasive filamentous growth
pileus	positive regulation of cell communication
pileus	aromatic compound biosynthetic process
pileus	mitotic cytokinesis
pileus	carboxylic acid biosynthetic process
pileus	organic acid biosynthetic process
pileus	cellular protein localization
pileus	lipid localization
pileus	positive regulation of gene expression, epigenetic
pileus	negative regulation of DNA replication
pileus	organonitrogen compound biosynthetic process
pileus	RNA polyadenylation
pileus	rRNA transcription
pileus	mitotic cell cycle process
pileus	heterocycle biosynthetic process
pileus	DNA replication initiation
pileus	organic cyclic compound biosynthetic process
pileus	organonitrogen compound metabolic process
pileus	cellular macromolecule localization
pileus	transcription from RNA polymerase I promoter
pileus	regulation of protein localization
pileus	purine nucleobase metabolic process
pileus	positive regulation of cytokinesis
pileus	metal ion transport
pileus	heterocycle metabolic process
pileus	organic cyclic compound metabolic process
pileus	positive regulation of protein phosphorylation
pileus	retrograde vesicle-mediated transport, Golgi to ER
pileus	regulation of organelle organization
pileus	positive regulation of GTPase activity
pileus	purine-containing compound metabolic process
pileus	nitrogen compound metabolic process
pileus	positive regulation of signaling
pileus	positive regulation of intracellular signal transduction
pileus	positive regulation of signal transduction
pileus	GTP metabolic process
pileus	chromatin silencing at telomere
pileus	mRNA processing
pileus	regulation of cell communication
veil	DNA integration
veil	cellular response to glucose stimulus
veil	mycotoxin biosynthetic process
veil	cellular bud site selection
veil	regulation of nuclear cell cycle DNA replication
veil	cellular metabolic compound salvage
veil	regulation of vesicle-mediated transport
veil	rRNA processing
veil	indole-containing compound biosynthetic process
veil	regulation of cyclin-dependent protein serine/threonine kinase activity
veil	vesicle fusion
veil	macromolecule localization
veil	pseudohyphal growth
veil	intracellular transport
veil	regulation of cytoplasmic translation
veil	lipid localization
veil	RNA processing
veil	cellular process
veil	transcription from RNA polymerase I promoter
veil	alkaloid metabolic process
veil	intra-Golgi vesicle-mediated transport
veil	negative regulation of DNA-dependent DNA replication
veil	regulation of DNA-dependent DNA replication initiation
veil	regulation of transcription from RNA polymerase I promoter
veil	purine ribonucleoside salvage
veil	protein localization
veil	establishment of organelle localization
veil	nucleoside salvage
veil	purine-containing compound salvage
veil	endoplasmic reticulum organization
veil	response to pheromone involved in conjugation with cellular fusion
veil	L-methionine biosynthetic process
veil	nonribosomal peptide biosynthetic process
veil	invasive filamentous growth
veil	reciprocal meiotic recombination
veil	reciprocal DNA recombination
veil	endocytosis
veil	positive regulation of cell communication
veil	negative regulation of DNA replication
veil	positive regulation of gene expression, epigenetic
veil	mitotic cytokinesis
veil	RNA polyadenylation
veil	rRNA transcription
veil	small GTPase mediated signal transduction
veil	regulation of DNA-templated transcription, elongation
veil	RNA modification
veil	cellular macromolecule localization
veil	DNA replication initiation
veil	mRNA processing
veil	aspartate family amino acid metabolic process
veil	positive regulation of cytokinesis
veil	regulation of protein localization
veil	purine nucleobase metabolic process
veil	nuclear export
veil	metal ion transport
veil	cellular protein localization
veil	positive regulation of protein phosphorylation
veil	retrograde vesicle-mediated transport, Golgi to ER
veil	organic heteropentacyclic compound metabolic process
veil	organic heteropentacyclic compound biosynthetic process
gill	translation
gill	DNA repair
gill	DNA replication initiation
gill	tRNA processing
gill	DNA strand elongation involved in DNA replication
gill	ribosome biogenesis
gill	base-excision repair
gill	cellular process
gill	DNA replication
gill	nuclear DNA replication
gill	double-strand break repair via break-induced replication
gill	tRNA modification
gill	protein-DNA complex assembly
gill	chromosome organization
gill	double-strand break repair
gill	chromosome segregation
gill	RNA methylation
gill	rRNA metabolic process
gill	reciprocal meiotic recombination
gill	microtubule anchoring
gill	tRNA wobble base modification
gill	microtubule nucleation
gill	tRNA methylation
gill	chromatin silencing at telomere
gill	RNA processing
gill	RNA modification
gill	ribosomal small subunit biogenesis
gill	proteasome assembly
gill	mitotic DNA replication
gill	rRNA processing
gill	ncRNA processing
gill	tRNA wobble uridine modification
gill	regulation of DNA-dependent DNA replication initiation
gill	mitotic cell cycle
gill	microtubule polymerization or depolymerization
gill	microtubule polymerization
gill	pseudouridine synthesis
gill	positive regulation of gene expression, epigenetic
gill	attachment of spindle microtubules to kinetochore
gill	regulation of DNA replication
gill	DNA modification
gill	DNA dealkylation
gill	regulation of DNA-dependent DNA replication
gill	ribosome assembly
gill	chromatin silencing at centromere
gill	mitotic cell cycle process
gill	chromatin organization
gill	sister chromatid cohesion
gill	lagging strand elongation
gill	DNA conformation change
gill	cellular response to carbohydrate stimulus
gill	cellular response to monosaccharide stimulus
gill	cellular response to hexose stimulus
gill	cellular response to glucose stimulus
gill	response to monosaccharide
gill	response to carbohydrate
gill	response to hexose
gill	response to glucose
gill	protein complex assembly
gill	protein complex biogenesis
gill	RNA splicing, via endonucleolytic cleavage and ligation
gill	tRNA splicing, via endonucleolytic cleavage and ligation
gill	maintenance of location
gill	protein folding
gill	monocarboxylic acid catabolic process
gill	intra-Golgi vesicle-mediated transport
gill	ncRNA metabolic process
gill	macromolecule deacylation
trama	DNA integration
trama	cellular response to glucose stimulus
trama	negative regulation of DNA-dependent DNA replication
trama	cellular bud site selection
trama	mycotoxin biosynthetic process
trama	regulation of nuclear cell cycle DNA replication
trama	regulation of vesicle-mediated transport
trama	cellular metabolic compound salvage
trama	regulation of cyclin-dependent protein serine/threonine kinase activity
trama	indole-containing compound biosynthetic process
trama	G2/M transition of mitotic cell cycle
trama	vesicle fusion
trama	pseudohyphal growth
trama	rRNA processing
trama	response to pheromone involved in conjugation with cellular fusion
trama	regulation of cytoplasmic translation
trama	cellular localization
trama	organic heteropentacyclic compound metabolic process
trama	organic heteropentacyclic compound biosynthetic process
trama	establishment of localization in cell
trama	endoplasmic reticulum organization
trama	protein localization
trama	intracellular transport
trama	cellular process
trama	chromatin silencing at telomere
trama	macromolecule localization
trama	mitotic G2/M transition checkpoint
trama	positive regulation of protein phosphorylation
trama	DNA integrity checkpoint
trama	regulation of protein localization
trama	intra-Golgi vesicle-mediated transport
trama	regulation of DNA-dependent DNA replication initiation
trama	alkaloid metabolic process
trama	mitotic cell cycle
trama	cellular protein localization
trama	purine ribonucleoside salvage
trama	negative regulation of mitotic cell cycle
trama	nucleoside salvage
trama	purine-containing compound salvage
trama	pathogenesis
trama	establishment of organelle localization
trama	regulation of RNA biosynthetic process
trama	regulation of transcription, DNA-templated
trama	cellular macromolecule localization
trama	mitotic cell cycle process
trama	regulation of organelle organization
trama	mitotic DNA integrity checkpoint
trama	regulation of mitotic cell cycle
trama	cellular monovalent inorganic cation homeostasis
trama	monovalent inorganic cation homeostasis
trama	nonribosomal peptide biosynthetic process
trama	positive regulation of gene expression, epigenetic
trama	invasive filamentous growth
trama	rRNA transcription
trama	mitotic cytokinesis
trama	positive regulation of cell communication
trama	organonitrogen compound metabolic process
trama	RNA polyadenylation
trama	RNA processing
trama	heterocycle biosynthetic process
trama	positive regulation of phosphorylation
trama	regulation of RNA metabolic process
trama	G1/S transition of mitotic cell cycle
trama	cell cycle G1/S phase transition
trama	organonitrogen compound biosynthetic process
trama	lipid localization
stipe	cellular bud site selection
stipe	DNA integration
stipe	cellular response to glucose stimulus
stipe	purine ribonucleoside salvage
stipe	regulation of nuclear cell cycle DNA replication
stipe	regulation of vesicle-mediated transport
stipe	rRNA processing
stipe	NAD metabolic process
stipe	indole-containing compound biosynthetic process
stipe	regulation of cyclin-dependent protein serine/threonine kinase activity
stipe	vesicle fusion
stipe	pseudohyphal growth
stipe	intracellular transport
stipe	regulation of cytoplasmic translation
stipe	protein localization
stipe	cellular process
stipe	regulation of protein localization
stipe	pyridine nucleotide biosynthetic process
stipe	nicotinamide nucleotide biosynthetic process
stipe	RNA processing
stipe	intra-Golgi vesicle-mediated transport
stipe	alkaloid metabolic process
stipe	regulation of DNA-dependent DNA replication initiation
stipe	negative regulation of DNA-dependent DNA replication
stipe	establishment of organelle localization
stipe	cellular protein localization
stipe	positive regulation of response to stimulus
stipe	endoplasmic reticulum organization
stipe	mycotoxin metabolic process
stipe	mycotoxin biosynthetic process
stipe	toxin biosynthetic process
stipe	toxin metabolic process
stipe	response to pheromone involved in conjugation with cellular fusion
stipe	heterocycle biosynthetic process
stipe	cellular macromolecule localization
stipe	glucosamine-containing compound metabolic process
stipe	regulation of RNA biosynthetic process
stipe	regulation of transcription, DNA-templated
stipe	alpha-amino acid catabolic process
stipe	nonribosomal peptide biosynthetic process
stipe	invasive filamentous growth
stipe	aromatic compound biosynthetic process
stipe	aromatic amino acid family catabolic process
stipe	positive regulation of cell communication
stipe	mitotic cytokinesis
stipe	positive regulation of gene expression, epigenetic
stipe	multi-organism process
stipe	RNA polyadenylation
stipe	rRNA transcription
stipe	negative regulation of DNA replication
stipe	lipid localization
stipe	small GTPase mediated signal transduction
stipe	establishment of protein localization
stipe	DNA replication initiation
stipe	transcription from RNA polymerase I promoter
stipe	metal ion transport
stipe	protein transport
stipe	purine nucleobase metabolic process
stipe	positive regulation of cytokinesis
stipe	drug metabolic process
stipe	regulation of RNA metabolic process
stipe	mitotic cell cycle
stipe	maturation of SSU-rRNA from tricistronic rRNA transcript (SSU-rRNA, 5.8S rRNA, LSU-rRNA)
stipe	ribosomal small subunit biogenesis
stipe	Golgi vesicle transport
stipe	retrograde vesicle-mediated transport, Golgi to ER
stipe	RNA metabolic process
stipe	positive regulation of protein phosphorylation
stipe	regulation of organelle organization
