# Supplementary material for: Analysis of Gene Regulatory Network and Transcription Factors in Different Tissues of the Stropharia rugosoannulata Fruiting Body
Source: J Fungi (Basel). 2025 Feb 7;11(2):123. doi: 10.3390/jof11020123 (PMC11856722; doi:10.3390/jof11020123)
Supplement: Supplementary file 1 [file jof-11-00123-s001.zip › jof-3422908-supplementary/Table S5.xlsx]

## Sheet: Sheet1
ID	Preferred Sample	TAU Index	V	T	S	P	M	G
SrGene06671	M	1	0	0	0	0	0.124573	0
NewGene_820	M	1	0	0	0	0	0.102421	0
SrGene06811	M	1	0	0	0	0	0.272937	0
NewGene_2764	M	1	0	0	0	0	0.0973177	0
NewGene_2143	M	1	0	0	0	0	0.0937407	0
NewGene_2687	M	1	0	0	0	0	0.473715	0
NewGene_1434	M	1	0	0	0	0	0.0945283	0
NewGene_1644	M	1	0	0	0	0	0.0761003	0
NewGene_738	M	1	0	0	0	0	0.171357	0
NewGene_48	M	1	0	0	0	0	0.107211	0
SrGene03228	M	1	0	0	0	0	0.226056	0
NewGene_296	M	1	0	0	0	0	0.089308	0
SrGene01282	M	1	0	0	0	0	0.069962	0
NewGene_756	M	1	0	0	0	0	0.069172	0
NewGene_2334	M	1	0	0	0	0	0.168688	0
SrGene09043	M	1	0	0	0	0	0.069613	0
NewGene_1019	M	1	0	0	0	0	0.759172	0
SrGene15100	M	1	0	0	0	0	1.79984	0
NewGene_818	M	1	0	0	0	0	0.252732	0
NewGene_2686	M	1	0	0	0	0	0.234372	0
SrGene06400	M	1	0	0	0	0	0.187847	0
SrGene08904	M	1	0	0	0	0	0.0846393	0
SrGene03218	M	1	0	0	0	0	0.082618	0
SrGene04941	M	1	0	0	0	0	0.138179	0
SrGene12949	M	1	0	0	0	0	0.0653823	0
NewGene_548	M	1	0	0	0	0	0.165722	0
SrGene11115	M	1	0	0	0	0	0.156287	0
SrGene08927	M	1	0	0	0	0	4.23716	0
NewGene_1011	M	1	0	0	0	0	0.098774	0
SrGene06399	M	1	0	0	0	0	3.55345	0
SrGene11153	M	1	0	0	0	0	1.71206	0
NewGene_486	M	1	0	0	0	0	0.080324	0
NewGene_737	M	1	0	0	0	0	0.153224	0
SrGene13789	M	1	0	0	0	0	0.599266	0
SrGene09757	M	1	0	0	0	0	0.0862987	0
SrGene06193	M	1	0	0	0	0	0.092667	0
NewGene_1298	M	1	0	0	0	0	0.103293	0
NewGene_2177	T	1	0	0.520596	0	0	0	0
NewGene_1905	T	1	0	0.0958427	0	0	0	0
NewGene_2871	T	1	0	0.0766473	0	0	0	0
SrGene14095	T	1	0	0.35574	0	0	0	0
NewGene_866	T	1	0	0.0768423	0	0	0	0
SrGene12518	T	1	0	0.0941527	0	0	0	0
NewGene_1076	T	1	0	0.0607383	0	0	0	0
NewGene_283	T	1	0	0.0996387	0	0	0	0
SrGene14723	T	1	0	0.0779113	0	0	0	0
SrGene03185	T	1	0	0.153677	0	0	0	0
NewGene_88	T	1	0	0.181197	0	0	0	0
NewGene_1336	T	1	0	0.111497	0	0	0	0
SrGene07697	T	1	0	0.0620833	0	0	0	0
SrGene07658	T	1	0	0.0607613	0	0	0	0
NewGene_2431	T	1	0	0.114495	0	0	0	0
SrGene15560	T	1	0	0.0609513	0	0	0	0
SrGene09159	T	1	0	0.0763713	0	0	0	0
SrGene15722	T	1	0	8.29101	0	0	0	0
NewGene_1297	T	1	0	0.088754	0	0	0	0
NewGene_1376	T	1	0	0.06062	0	0	0	0
NewGene_1613	T	1	0	0.071768	0	0	0	0
SrGene06955	S	1	0	0	0.077352	0	0	0
NewGene_846	S	1	0	0	0.0779947	0	0	0
NewGene_1147	S	1	0	0	0.0609133	0	0	0
NewGene_2209	S	1	0	0	0.321815	0	0	0
SrGene00762	S	1	0	0	0.0705383	0	0	0
NewGene_750	S	1	0	0	0.151238	0	0	0
NewGene_2867	S	1	0	0	0.15629	0	0	0
NewGene_1375	S	1	0	0	0.0610937	0	0	0
SrGene03169	S	1	0	0	0.0701197	0	0	0
SrGene01652	S	1	0	0	0.095848	0	0	0
NewGene_1795	S	1	0	0	0.0616317	0	0	0
NewGene_2802	S	1	0	0	0.0976463	0	0	0
NewGene_2660	S	1	0	0	0.0602397	0	0	0
NewGene_615	S	1	0	0	0.106147	0	0	0
NewGene_2422	S	1	0	0	0.102906	0	0	0
NewGene_2352	P	1	0	0	0	0.080945	0	0
NewGene_26	P	1	0	0	0	0.122852	0	0
SrGene06516	G	1	0	0	0	0	0	0.130411
NewGene_1074	G	1	0	0	0	0	0	0.089858
SrGene09460	G	1	0	0	0	0	0	0.075364
NewGene_1096	G	1	0	0	0	0	0	0.184733
SrGene13161	G	1	0	0	0	0	0	0.087283
NewGene_1643	G	1	0	0	0	0	0	0.0726567
NewGene_541	G	1	0	0	0	0	0	0.110434
NewGene_192	G	1	0	0	0	0	0	0.10216
SrGene03531	G	1	0	0	0	0	0	5.3325
NewGene_2951	G	1	0	0	0	0	0	0.398192
NewGene_47	G	1	0	0	0	0	0	0.148528
NewGene_1157	G	1	0	0	0	0	0	0.0775733
SrGene01865	G	1	0	0	0	0	0	0.12576
SrGene01496	G	1	0	0	0	0	0	0.450888
NewGene_2663	G	1	0	0	0	0	0	0.10136
NewGene_3000	G	1	0	0	0	0	0	0.173983
NewGene_1937	G	1	0	0	0	0	0	0.124215
NewGene_1904	G	1	0	0	0	0	0	0.102618
NewGene_2233	G	1	0	0	0	0	0	0.116097
NewGene_2815	G	1	0	0	0	0	0	0.118999
NewGene_755	G	1	0	0	0	0	0	0.144254
SrGene06503	G	1	0	0	0	0	0	0.183735
SrGene12300	G	1	0	0	0	0	0	0.0970903
SrGene06489	G	1	0	0	0	0	0	0.717081
NewGene_1633	G	1	0	0	0	0	0	0.574781
NewGene_3095	G	1	0	0	0	0	0	0.109467
SrGene10243	G	1	0	0	0	0	0	0.905357
NewGene_1160	G	1	0	0	0	0	0	0.0652617
NewGene_2321	G	1	0	0	0	0	0	0.0755157
SrGene14619	G	1	0	0	0	0	0	0.418685
SrGene00420	G	1	0	0	0	0	0	0.328357
NewGene_686	G	1	0	0	0	0	0	0.0755677
NewGene_1611	G	1	0	0	0	0	0	0.138449
SrGene01893	G	1	0	0	0	0	0	0.299567
SrGene06956	G	1	0	0	0	0	0	0.263211
SrGene08631	G	1	0	0	0	0	0	0.529618
SrGene01517	G	1	0	0	0	0	0	0.360157
NewGene_267	G	1	0	0	0	0	0	0.417121
NewGene_644	G	1	0	0	0	0	0	0.0996547
NewGene_2258	G	1	0	0	0	0	0	0.361645
SrGene13157	G	1	0	0	0	0	0	0.0678123
NewGene_1030	G	1	0	0	0	0	0	0.475443
SrGene14469	G	1	0	0	0	0	0	0.558129
NewGene_3016	G	1	0	0	0	0	0	0.213115
NewGene_922	G	1	0	0	0	0	0	0.0708877
NewGene_2456	G	1	0	0	0	0	0	0.0959403
NewGene_414	G	1	0	0	0	0	0	0.426109
SrGene15018	G	1	0	0	0	0	0	0.110016
NewGene_1211	G	1	0	0	0	0	0	0.104143
SrGene02037	V	1	0.28608	0	0	0	0	0
NewGene_2250	V	1	0.10628	0	0	0	0	0
NewGene_1143	V	1	0.10695	0	0	0	0	0
NewGene_1567	V	1	0.396366	0	0	0	0	0
NewGene_1652	V	1	0.119269	0	0	0	0	0
NewGene_1598	V	1	0.184735	0	0	0	0	0
NewGene_617	V	1	0.112365	0	0	0	0	0
SrGene01554	V	1	0.0665293	0	0	0	0	0
NewGene_1641	V	1	0.0652397	0	0	0	0	0
NewGene_1317	V	1	0.114747	0	0	0	0	0
SrGene06402	V	1	0.0955813	0	0	0	0	0
NewGene_1442	V	1	0.120687	0	0	0	0	0
SrGene09684	V	1	0.0641683	0	0	0	0	0
SrGene11983	V	1	0.291354	0	0	0	0	0
SrGene12099	V	1	0.598239	0	0	0	0	0
SrGene13191	V	1	0.0892747	0	0	0	0	0
NewGene_360	V	1	0.303426	0	0	0	0	0
SrGene12276	V	1	0.119146	0	0	0	0	0
SrGene14121	V	1	0.136383	0	0	0	0	0
NewGene_108	V	1	0.175521	0	0	0	0	0
SrGene12903	V	1	0.14318	0	0	0	0	0
NewGene_2863	V	1	0.0665323	0	0	0	0	0
SrGene01280	V	1	0.0635133	0	0	0	0	0
NewGene_1093	V	1	0.0728983	0	0	0	0	0
SrGene13261	V	1	0.157983	0	0	0	0	0
SrGene09721	V	0.999712	13.6807	0	0	0	0.0104403	0.00927867
SrGene12987	T	0.999612	0.059093	30.4796	0	0	0	0
SrGene12970	T	0.999543	0.0706743	141.012	0.205656	0.012444	0.0334383	0
SrGene13010	T	0.999484	0.0271783	15.6737	0	0	0	0.013265
SrGene06787	M	0.999349	0.0206677	0.034428	0	0.107901	84.89	0.113495
SrGene12328	G	0.999194	0	0	0	0	0.057507	14.2664
SrGene08903	M	0.998818	0.325057	0	0.0269557	0	136.786	0.45624
SrGene06405	M	0.998592	0.467319	0.043385	0.0429253	0.0336907	91.4382	0.05632
NewGene_1864	M	0.998587	0.199027	0.104126	0.0489757	0	58.9822	0.0647007
SrGene09022	M	0.998552	0	0	0	0.0122697	1.69458	0
SrGene07666	G	0.998296	0	0.0270297	0	0	0.344268	43.5683
SrGene02035	G	0.998273	0.00766633	0	0	0	0	0.887573
SrGene04922	M	0.998072	0.024258	0.0181403	0.035117	0	8.04101	0
SrGene12458	G	0.998039	0	0.0109037	0	0	0.180311	19.5049
SrGene01377	G	0.997773	1.79253	0.052152	0.667809	0.189326	32.4455	3157.03
SrGene01444	G	0.997677	0.067588	0	0.04935	0	5.62393	494.347
SrGene01653	G	0.997588	4.50042	2.08983	2.15633	1.04336	42.2617	4316.82
SrGene15286	G	0.997513	0	0	0	0	0.687248	55.2575
SrGene07665	G	0.997416	0	0	0	0	0.471657	36.5045
NewGene_2565	G	0.99737	0.0196003	0.012767	0	0	0.107178	10.6114
SrGene03217	M	0.997321	2.17986	0.0396247	0.0317457	0	169.333	0.0171487
NewGene_1446	G	0.997088	0	0	0	0.008176	0.0295437	2.59028
NewGene_1097	G	0.99708	0	0	0	0	0.00731633	0.501084
SrGene10127	G	0.997041	0.0120137	0.027913	0	0	0.0343543	5.02125
SrGene12132	S	0.996845	0.0117613	0	0.745664	0	0	0
SrGene09290	G	0.996799	0	0.0498477	0.0645273	0.0161303	0.561613	43.2393
SrGene09333	G	0.996667	0.0776327	0	0.272745	0	2.15683	150.461
SrGene01288	V	0.996637	5513.66	2.63539	9.04875	0	69.7162	11.3203
SrGene06542	G	0.996429	0	0	0	0	0.0207753	1.16358
SrGene00158	T	0.996352	0.060095	23.8296	0.309225	0.0369873	0.0141173	0.0142107
SrGene14317	G	0.996352	0	0	0	0	0.034874	1.91181
SrGene09321	G	0.996312	0.0602743	0	0	0	0.753415	44.1289
SrGene01302	T	0.996195	0.120138	74.3013	1.02483	0.0195177	0.177569	0.0714973
SrGene14866	G	0.996156	0	0.076206	0.00767133	0	0.0434837	6.62672
SrGene03147	G	0.996148	0.129978	0.254688	0.568553	0	1.43859	124.199
SrGene02993	G	0.996143	0.228543	0.0481953	0.0194143	0.177301	2.23505	140.451
NewGene_2049	G	0.996143	0	0.0112767	0	0.0709237	1.05572	59.0019
NewGene_416	G	0.996083	0.257783	0.354279	0.039943	0.0287613	0.708348	70.9303
SrGene00079	G	0.99607	0.0505517	0.0206937	0	0	1.80225	95.3448
SrGene00080	G	0.996046	0.0500533	0	0	0	1.16183	61.2992
NewGene_2953	G	0.996046	0.009247	0	0	0	0	0.467683
SrGene09548	G	0.996038	0.0351613	0	0	0	0.039992	3.7936
SrGene11127	M	0.996001	0.294581	0	0	0	14.7324	0
SrGene09538	G	0.995953	0.0552997	0	0	0	0.110695	8.20376
SrGene14089	V	0.995951	585.479	0	0.213146	0.0274443	5.54894	6.06466
SrGene15099	M	0.995948	0	0	0.0779437	0.0283187	5.24478	0
SrGene14106	G	0.995842	0	0	0	0	0.202046	9.71728
SrGene01665	M	0.995833	0.295195	0.278728	0.18172	0.195826	48.3642	0.0560903
SrGene14783	M	0.9958	0.0275273	0	0	0	1.31098	0
SrGene13037	M	0.995792	0	0	0.0158157	0.0213067	2.5518	0.0165713
SrGene12510	G	0.995621	1.52308	2.86449	0.295768	0.0824447	5.48422	468.105
NewGene_488	G	0.995571	0.0252173	0	0.0382077	0	0	2.86397
SrGene13809	M	0.995563	0.210561	0	0	0	9.49144	0
SrGene01621	M	0.995493	2.88007	0.138469	0.059384	0.0608653	166.249	0.607709
SrGene10081	G	0.995437	0.764711	0.109068	0.251982	0.021438	1.63184	121.821
SrGene00078	G	0.995378	0	0	0	0	0.132483	5.73245
SrGene13803	M	0.995256	0.0695573	0	0.0116097	0.034994	7.49343	0.061583
SrGene12096	G	0.995206	0	0	0	0.0109273	0	0.455848
SrGene01898	G	0.995079	0.664907	0.232178	1.89856	0.0923413	2.06885	201.442
SrGene08072	G	0.994986	0	0	0	0	0.107821	4.30067
SrGene11899	G	0.994938	0	0	0	0	0.196904	7.77914
SrGene03121	G	0.994839	1.39305	1.44035	0.61212	1.10947	9.58922	548.098
SrGene10069	M	0.994743	0.699471	0.145562	0	0	32.1462	0
SrGene07734	G	0.994664	0.138286	0.854264	0.321745	0.011625	0.655195	74.259
NewGene_2047	P	0.99463	0	0	0	1.65335	0.0443903	0
SrGene09012	G	0.994534	0.181021	0	0	0	1.38838	57.4198
NewGene_343	S	0.994519	0	0	0.771576	0.0211457	0	0
SrGene15449	G	0.994464	0.047049	0.017725	0.904751	0.013896	1.33719	83.8443
SrGene04729	M	0.994364	10.2392	2.04152	3.3368	1.1121	742.698	4.20071
SrGene09291	G	0.994331	0	0.416427	0.256881	0.052864	1.25255	69.8119
SrGene04534	G	0.994274	0.131505	0.268222	0.117708	0.0741033	0.534761	39.3403
SrGene11075	G	0.994117	0.393037	0.336226	0.886571	0.121498	1.3125	103.688
SrGene11059	T	0.994098	0.015062	0.51041	0	0	0	0
SrGene07816	G	0.993911	0.274781	0.013112	0	0.04101	0.100285	14.0975
NewGene_165	G	0.99389	0.0106447	0.173929	0.0747527	0.0473467	0.3529	21.5902
SrGene07651	G	0.993854	0.149256	0.0546443	0.0908353	0.0101097	0.551685	27.8734
SrGene00361	G	0.993822	0	0.0487547	0	0	0.034535	2.69614
SrGene10244	G	0.99381	0.368159	0.488919	0.833688	0.069855	3.96913	185.115
SrGene03207	M	0.993732	1.45639	0	0.0460753	0	60.6358	0.397997
NewGene_2078	G	0.993645	0	0	0	0	0.0345827	1.08838
SrGene06876	G	0.99359	0.879185	0.961979	0.621002	0.382751	2.85393	177.821
SrGene05333	G	0.993588	0.271334	0.285727	0.0497883	0.166472	0.505486	39.8877
SrGene13824	M	0.993554	2.01551	0	0	0	69.4156	0.221836
NewGene_35	M	0.993338	0.221511	0	0	0	6.64986	0
SrGene11055	G	0.993173	0.114022	0.0352027	0.412399	0.158628	0.510252	36.0494
SrGene03206	M	0.993065	1.3911	0	0	0	54.9904	0.515734
SrGene14804	M	0.992992	0.609627	0.278988	0.0251717	0	26.3932	0.0110227
NewGene_2852	G	0.992963	0.039547	0.351946	0	0	0.340342	20.7994
NewGene_2203	G	0.992945	0	0	0	0	0.0266573	0.755729
SrGene13697	G	0.992929	0	0.032718	0.0210073	0.0385687	0.104795	5.57449
SrGene01895	G	0.992719	0.608126	0.323982	4.10391	0.257303	3.75116	248.457
SrGene06624	M	0.99267	0	0	0	0	0.167404	0.00613533
NewGene_2618	M	0.992653	1.36283	0.0333587	0	0.113935	51.339	0.375799
SrGene01894	G	0.992573	0.825555	0.465794	9.54773	0.590808	7.86955	519.745
SrGene14780	M	0.992564	0.052684	0	0	0	1.41699	0
SrGene14198	M	0.992562	16.221	0.395841	4.20262	0.680883	984.112	15.0979
SrGene14618	G	0.992508	0.0198873	0	0	0	0	0.530886
SrGene07298	G	0.992478	0.0573677	0.090781	0.162343	0.160117	0.281855	20.0081
SrGene10343	V	0.992435	5.8329	0	0	0	0.174115	0.04652
NewGene_573	M	0.992282	0	0	0	0.044115	1.14311	0
SrGene07715	M	0.992256	61.7406	0.372986	2.05657	0	1657.3	0
SrGene01729	T	0.992235	0	2.49209	0.096753	0	0	0
SrGene04785	M	0.991903	0.14736	0.0906017	0.0430837	0.0216657	8.02447	0.022156
SrGene15439	G	0.991902	0	0	0	0.0594213	0.066814	3.11788
SrGene14372	G	0.991742	0.0124363	0	0.0991553	0.0156403	0.366416	11.9559
SrGene14946	G	0.991718	0.128707	0.535256	0.494761	0	0.718247	45.3267
SrGene06544	M	0.991644	0.201462	0.246141	0.144824	0.0341893	15.3425	0.0143773
SrGene08052	G	0.991616	0.404362	0.061038	0.0273627	0	0.964573	34.7636
NewGene_117	G	0.991491	0	0	0	0.002715	0	0.063817
SrGene10390	G	0.99149	6.80103	0.677268	6.50428	0.0902083	5.35241	456.548
SrGene12640	M	0.991434	4.60481	0.360956	2.1748	0.48561	195.066	0.728564
SrGene09835	V	0.991357	7.45483	0	0	0	0.00970833	0.312468
NewGene_2464	G	0.991201	0.0426343	0.254495	0.295757	0.0189547	0.208211	18.6396
SrGene11897	M	0.991191	2.19775	0.266074	0.463229	0.0985273	71.3758	0.118158
SrGene12321	M	0.991126	0.947459	1.00237	0.226318	0.0505263	67.8349	0.78325
SrGene13277	G	0.990924	0.013072	0.0518943	0.0277907	0.0349233	0.115093	5.34981
SrGene05244	G	0.990907	0.084013	0.730133	0.110258	0.01863	1.04347	43.6907
SrGene14255	M	0.990803	103.714	0.944337	4.92617	0.465628	2687.59	13.541
SrGene14865	G	0.990775	0	0.112395	0.007409	0.0131663	0.124027	5.57182
SrGene06370	M	0.990707	1.09072	0.0733697	0.144193	0	29.1862	0.0478857
SrGene13034	T	0.990675	0.614184	20.2991	0.126717	0	0.205565	0
SrGene10398	G	0.990652	0.0233317	0	0	0.0166783	0	0.856044
SrGene07414	M	0.99062	0.721452	0.232385	0.225193	0.0163393	34.5047	0.422969
SrGene14809	G	0.990596	0	0.0976747	0	0	0.276852	7.96554
NewGene_824	S	0.990594	0	0.0191267	0.406693	0	0	0
SrGene03204	M	0.990519	0.010551	0.016083	0	0	0.561843	0
SrGene00144	M	0.990507	0	0.0235647	0.0330193	0	1.19212	0
NewGene_206	T	0.990479	0	0.368223	0.0175297	0	0	0
SrGene00419	G	0.990357	0.189809	0.0487193	0.0349997	0.0173227	0.206155	10.3083
SrGene00815	G	0.990331	0.211195	0.0732137	0.097922	0.019546	0.296879	14.4538
SrGene12191	G	0.990015	0	0.0405043	0.179995	0	0.147448	7.37036
NewGene_3043	G	0.989988	0	0	0	0	0.020305	0.405625
SrGene06192	G	0.98986	0.0460957	0.0115923	0.0290987	0	0.167921	5.02372
NewGene_2659	M	0.989858	0.0410737	0	0	0	1.02135	0.0107187
SrGene08892	G	0.989799	0.0863503	0.088511	0.018802	0.0810283	0.497678	15.1425
SrGene12098	V	0.989323	4.3271	0	0.041501	0	0.162528	0.026974
SrGene13425	G	0.989297	1.27185	0.0385693	8.16312	0.0554773	2.99575	234.045
SrGene01790	G	0.989131	0	0	0	0	0.00892533	0.164227
NewGene_1760	G	0.989105	0.103883	0	0.026539	0	0.222277	6.47447
SrGene03120	G	0.989092	4.2014	3.86261	2.67036	2.8549	8.20497	399.614
SrGene10643	G	0.989024	0.770673	1.33307	1.20003	1.26104	3.74085	151.348
SrGene10650	G	0.989012	0.951536	0.288569	0.281915	0.262874	0.847155	47.9097
SrGene13072	G	0.989	0.00600933	0	0	0	0.005951	0.217469
SrGene10725	G	0.988966	0	0	0	0.00680067	0	0.123269
SrGene05254	G	0.988956	0.42107	0.237308	0.184618	0.145167	0.732021	31.1519
SrGene04535	G	0.988866	0.297723	0.293317	0.174508	0.408246	0.521032	30.4451
NewGene_1640	V	0.988682	0.583093	0.0194007	0	0	0.0135963	0
SrGene10080	G	0.988675	0.0664263	0.0583137	0.0832623	0	0.0692973	4.89722
NewGene_445	G	0.988667	0	0.0184373	0	0	0	0.325383
SrGene13162	G	0.988621	0	0	0	0	0.027456	0.482594
SrGene13983	M	0.988571	15.0154	1.17973	3.9401	1.13406	435.916	3.64139
NewGene_1453	T	0.988566	0	1.19555	0.068348	0	0	0
SrGene14784	G	0.988511	0	0	0	0	0.108138	1.88252
SrGene03830	G	0.988453	0.00583667	0	0	0	0.143831	2.59224
NewGene_2887	V	0.988385	7.16615	0.278261	0	0	0.137896	0
SrGene07720	M	0.988367	0.128516	0	0	0	2.20943	0
SrGene00576	G	0.988207	0.336597	0.256211	0.410111	0.135966	0.677869	30.8097
NewGene_850	V	0.988068	0.332707	0	0	0.019849	0	0
SrGene13795	M	0.988059	0.533033	0	0	0	8.92765	0
SrGene06499	G	0.988059	0.00986333	0	0	0	0	0.165194
NewGene_432	T	0.988016	0	0.299553	0.0179497	0	0	0
SrGene13614	G	0.988008	0.0133077	0.0453633	0	0	0	0.978503
SrGene07717	M	0.987977	30.1918	0	0	0	502.217	0
NewGene_1676	G	0.987947	0.0343597	0.0515497	0	0.012083	0.122937	3.66609
SrGene01169	G	0.987917	12.5901	8.81876	6.8365	7.01851	28.2737	1051.64
NewGene_991	G	0.987801	0	0.042604	0	0	0	0.698459
SrGene08234	G	0.987718	0	0.0306223	0	0.0385127	0.098095	2.72319
SrGene15495	S	0.987641	0.483041	4.16945	143.506	4.03363	0.0737007	0.108096
NewGene_1548	V	0.987464	0.609421	0	0	0	0.0382	0
SrGene08038	V	0.987379	6705.37	152.993	268.302	0.742545	0.181702	0.905726
SrGene12067	M	0.987313	3.8591	1.80164	0.195876	0.0737357	95.7151	0.14111
SrGene10005	G	0.987268	0.0229947	0	0	0	0	0.361201
SrGene15168	G	0.987254	0.210068	11.5209	1.59249	0.225456	4.24657	279.238
SrGene06543	M	0.987042	2.59685	12.4694	4.14201	0.166456	299.827	0.0508893
NewGene_1505	G	0.987033	0.204173	0.0370143	0.0308223	0	0.154369	6.57614
NewGene_555	G	0.986821	0.0191463	0.597729	0.140456	0.022737	0.181027	14.5852
SrGene12774	M	0.986796	0.517226	0.152121	0.117679	0.0249957	13.2119	0.06025
SrGene13128	M	0.986776	0.0500283	0.0562337	0.166576	0.0731193	7.87243	0.174561
SrGene04405	G	0.986771	0.882582	1.67942	1.12831	0.384848	2.19062	94.7314
SrGene12691	G	0.98676	0	0.172953	0.0849593	0.00635367	0.0650437	4.9744
SrGene01664	M	0.986374	0.0475257	0.241198	0.371013	0.133851	12.8725	0.083391
NewGene_1903	M	0.986305	0	0	0	0	0.258641	0.0177107
SrGene15441	G	0.986267	0	0.182324	0	0.025998	0.016984	3.28132
SrGene08361	G	0.986252	0.0276533	0.01987	0.0124543	0	0.018999	1.14896
SrGene08168	M	0.986195	0.215749	0.485521	0.064753	0	11.0975	0
SrGene12068	M	0.986135	4.34464	1.62619	0.111787	0	89.4845	0.121018
SrGene10684	G	0.986104	3.26983	1.31178	4.44473	0.64769	9.79787	280.249
SrGene06875	G	0.986054	2.22587	2.56727	2.86082	0.779285	6.41275	212.902
SrGene01321	M	0.985936	0.00442067	0	0	0	0.062864	0
NewGene_784	M	0.985895	0	0	0	0.019565	0.27742	0
NewGene_1520	G	0.985838	0	0	0	0	0.02534	0.357852
SrGene06531	G	0.985803	0.0431177	0	0.0875793	0.0390563	0.044268	3.01505
SrGene12368	G	0.985774	0.00150033	0	0	0.00522667	0	0.0945763
SrGene09535	M	0.985681	11.9076	0.049938	0.793575	0	180.993	0.207059
SrGene10897	T	0.985487	0	1.52567	0.11071	0	0	0
SrGene09792	M	0.985448	0.764953	0.204402	1.00284	0.123322	32.2804	0.253141
SrGene08042	M	0.985436	0.341331	0.0330807	0.093125	0.00768833	6.52609	0
SrGene13853	G	0.985332	0.087502	0.0655313	0.0478943	0.0151917	0.0983197	4.28743
SrGene00173	M	0.985305	0.469698	0.355547	0.268616	0.145465	20.4782	0.265308
SrGene01570	G	0.985185	0.515332	2.00071	1.40743	1.05735	2.23804	97.4548
SrGene00052	G	0.985173	0	0.0803367	0	0	0.0624327	1.92585
SrGene15723	V	0.985136	2.79699	0.0831853	0.0970373	0	0.0108173	0.016829
NewGene_938	G	0.9851	0	0.022904	0	0	0	0.307428
SrGene13840	G	0.985083	0.016875	0	0	0.036396	0	0.714221
SrGene11119	G	0.98502	0	0	0.00873667	0	0	0.116643
SrGene13139	G	0.985019	0.211406	0.241769	0.293259	0.014674	0.657652	18.9412
SrGene10131	G	0.984973	0	0	0.0525427	0	0.16335	2.87346
SrGene05152	G	0.984937	0.0945047	0.194683	0.105864	0.0880193	0.721317	15.9913
SrGene01645	G	0.984816	0.194443	0.67747	1.94484	0.288172	0.435328	46.6301
NewGene_2991	G	0.98481	0	0.019699	0	0	0	0.259371
SrGene12869	M	0.98476	0	0	0.0283677	0	0.372282	0
SrGene12560	G	0.98464	0.250772	0.0429107	0.0315763	0.022166	0.268887	8.02509
SrGene04075	G	0.984579	2.88172	0.075494	0.558749	0.0160033	4.63135	105.875
SrGene10589	G	0.984463	0.142597	0.0139917	0.00286167	0	0.118483	3.57774
SrGene09797	M	0.984216	2.91805	0.049824	0.423285	0	43.1803	0.0166623
SrGene08045	M	0.984174	0.0218747	0.0816903	0.061888	0	2.09092	0
SrGene13792	V	0.984132	0.65348	0.0299853	0	0.00866633	0.0131943	0
NewGene_2419	M	0.984003	0.296031	0	0.017607	0	3.92114	0
SrGene05572	M	0.983972	2.00094	2.18872	2.4734	0.844566	163.163	5.56806
SrGene10156	M	0.983948	1.49151	0	0	0	87.3179	5.51672
SrGene11070	T	0.983937	0.12097	725.348	55.0444	2.26499	0.615777	0.208756
SrGene04670	G	0.983895	0.00869	0	0.0105873	0	0.103946	1.53024
SrGene11199	G	0.983874	0.126649	0.122546	0.0399483	0.0100447	0.0998143	4.94861
SrGene12907	V	0.983804	13.7863	0.0480983	0.073441	0	0.969235	0.0256687
SrGene06915	G	0.983767	0.414196	0.738799	0.280101	0.344713	1.31629	38.1202
SrGene15329	S	0.983685	0.447539	0.517719	21.011	0.191092	0.114978	0.442631
NewGene_1099	M	0.983678	0	0.136842	0.0227983	0	1.95612	0
SrGene08046	M	0.983559	0.0821087	0.612111	0.23367	0.0691027	12.1283	0
SrGene06500	G	0.983484	0	0.0227497	0	0	0	0.275483
SrGene14125	G	0.983392	0.267109	0.0114933	0	0	0.280657	6.73476
SrGene00451	G	0.983368	1.88241	0.329704	0.956529	0.097749	1.44195	56.6182
SrGene11071	T	0.983365	0.048861	485.826	37.8159	1.73628	0.591187	0.217131
SrGene14917	M	0.983335	0.963736	0.287714	0.540572	0.179264	30.0626	0.533713
NewGene_1465	G	0.983329	1.38033	1.98159	0.450765	0.081118	1.54162	65.2099
SrGene01287	V	0.983113	33.3504	0.254561	1.17069	0.0930217	1.00417	0.293574
SrGene07406	G	0.983109	0.136007	0	0	0	0	1.61037
NewGene_2401	G	0.98302	0.102736	0.0183997	0	0	0.0778173	2.34344
SrGene06520	M	0.98302	0	0.374243	0	0.00952733	4.52034	0
NewGene_2427	G	0.983008	0	0	0	0.0291707	0	0.343337
SrGene14438	V	0.982963	0.360242	0.015038	0	0	0.015649	0
SrGene10866	M	0.982867	9.84323	0.58407	4.6462	0.0320077	179.651	0.284322
SrGene10344	V	0.982852	1.76691	0	0	0	0.151496	0
SrGene13030	S	0.982845	4.71189	2.15413	151.072	0.101664	5.9908	0
SrGene01249	M	0.982653	4.53245	0.123435	0.848688	3.32235	137.231	3.0761
SrGene09918	G	0.982597	1.40496	0.080217	0.329395	0.0301783	0.646813	28.6338
NewGene_2503	V	0.982587	0.193388	0	0	0	0.0168377	0
SrGene10605	G	0.982582	1.04095	0.701315	0.325808	0.487353	0.725199	37.6695
SrGene05341	G	0.982578	0.674995	0.356854	0.423981	0.453844	1.00144	33.4196
NewGene_1606	G	0.982521	0	0.0113857	0	0.0117207	0.0843667	1.22976
SrGene00165	M	0.98246	0.0965997	0.101441	0.164406	0	5.33295	0.105248
SrGene09010	M	0.982374	0.196908	0	0	0	2.23431	0
SrGene01919	G	0.982278	0.0419103	0.0348863	0.0442837	0	0.0383527	1.79927
SrGene04652	G	0.982185	0.508743	0.367261	0.469611	0.155655	0.543705	22.9578
SrGene08402	G	0.982182	0.511923	0.271994	0.158972	0.739446	1.15424	31.8388
SrGene13207	G	0.982152	0.020012	0.0272327	0.0256917	0.01423	0.114877	2.26404
SrGene07476	V	0.982067	1.47262	0.0965783	0	0	0	0.035461
NewGene_136	T	0.981964	0.0439083	0.486885	0	0	0	0
NewGene_2263	G	0.981843	0.0248827	0	0.0258883	0	0.0146357	0.720467
SrGene04025	G	0.981824	1.76662	2.39916	1.38746	2.55226	6.14523	156.806
SrGene10382	G	0.981774	0.841593	3.39677	1.76483	2.6844	3.3319	131.895
SrGene13476	M	0.981751	0.45318	0.202923	0.126427	0.034768	11.6031	0.241428
SrGene09187	M	0.98162	0.082699	0.0183053	0.0492007	0	1.63446	0
NewGene_412	T	0.981361	6.36399	746.176	5.24705	8.26714	3.53456	46.129
NewGene_1715	G	0.981358	0.341465	0.0314537	0.0161473	0	0.135001	5.62233
NewGene_2127	P	0.981241	0.0212253	0.157856	0.07656	2.72558	0	0
SrGene13212	G	0.981232	0.0100673	0.0353693	0.052668	0.0144727	0.171543	3.02763
SrGene09793	M	0.9812	0.927565	0.323125	0.976475	0.320449	31.7568	0.43755
NewGene_2925	V	0.981194	0.397129	0.02598	0	0.011362	0	0
SrGene06722	G	0.981173	0.197839	0.0405653	0	0.0898557	0.21302	5.75009
SrGene10551	G	0.981142	2.36406	5.65173	1.37175	14.1235	20.3114	464.752
NewGene_831	S	0.980956	0	0.0630453	0.662112	0	0	0
NewGene_1089	S	0.980856	0	0.0156683	0.16369	0	0	0
SrGene04134	G	0.980843	4.15182	1.81585	6.38242	0.858211	3.70678	176.591
SrGene08956	G	0.980779	0.0720547	0.0208023	0	0.04794	0.374769	5.36461
SrGene14084	V	0.980586	10.2924	0.0422673	0	0	0.95682	0
SrGene12578	T	0.980549	0.586519	10.2789	0.187222	0.0565147	0.121246	0.0481577
SrGene01473	S	0.980501	7.07648	2.26401	201.022	1.91719	3.24374	5.09683
SrGene13955	M	0.980361	172.457	3.55333	3.37159	0.0454927	2167	33.3639
SrGene03412	G	0.980255	0.459908	2.10816	0.512371	0.970421	2.55491	66.9121
NewGene_1975	V	0.980228	0.475385	0	0	0	0.0248667	0.0221293
SrGene14134	G	0.980048	23.5238	8.84322	2.48018	4.15392	15.9417	550.752
NewGene_927	G	0.980048	0.190359	0	0.0458353	0.0196463	0.080249	3.36896
SrGene10160	G	0.979952	0.052571	0.280262	0.0991957	0.013145	0.220625	6.64192
NewGene_1947	G	0.979894	0.100696	0.077821	0	0.011847	0.113871	3.02626
SrGene04786	M	0.979832	1.78071	1.02316	1.10985	0.469983	53.1688	0.977799
SrGene01972	G	0.9798	0.0140853	0.036054	0.045976	0.01315	0.0794287	1.86823
SrGene11034	G	0.979695	0.0162047	0.0180197	0	0	0	0.337105
SrGene09732	M	0.979593	6.55447	0.216332	0.189743	0.183133	88.3538	1.87153
SrGene06812	M	0.979545	4.84453	0.107867	0.179679	1.12519	89.7849	2.92531
SrGene10060	M	0.97952	0.059127	0.05372	0.0239477	0	1.33591	0
SrGene13606	V	0.979465	495.949	4.31967	9.66921	12.5394	4.39307	20.0007
NewGene_2716	G	0.979462	0.129352	1.26995	3.3421	1.39044	2.35248	82.6218
SrGene00007	T	0.979454	0	0.307689	0.0316087	0	0	0
NewGene_2856	M	0.979392	0.010267	0	0	0	0.0996403	0
SrGene06522	G	0.979297	0.0708703	0.035502	0.0286857	0.0363513	0.0473137	2.11299
SrGene05157	G	0.97916	0.080247	0.25185	0.194674	0.146687	0.48759	11.1424
NewGene_160	G	0.979142	0	0	0.0102827	0	0	0.098595
NewGene_1595	V	0.979078	0.166612	0	0.017429	0	0	0
SrGene09317	G	0.978932	0.0981583	0.321514	2.59498	0.0227383	0.785289	36.2884
SrGene04076	G	0.978867	2.32966	0.107443	0.365089	0.0136563	3.58416	60.5681
NewGene_1781	G	0.978743	0.036097	0.187296	0	0	0.0748093	2.80566
SrGene03291	G	0.978686	10.497	40.5684	29.3904	32.818	25.8758	1305.69
SrGene06735	M	0.978681	0.259663	0.104437	0.0772613	0.028345	4.72817	0.034293
SrGene13374	M	0.978666	1.1291	0.12405	0.0320423	0.0199427	12.3537	0.012625
SrGene00305	G	0.978627	0.620093	0.0744437	0	1.6976	3.9946	59.7654
SrGene01425	M	0.978541	0.0182527	0	0.0949733	0	1.05526	0
SrGene14280	S	0.978526	5.00775	2.93333	124.517	0.856475	0.707972	3.86359
SrGene10512	G	0.978508	4.51467	5.63203	2.49297	19.1282	34.9805	621.159
SrGene10157	M	0.978487	250.387	149.495	96.7019	208.539	9369.38	302.717
SrGene08039	V	0.97847	2375.33	79.4907	173.743	0.0806037	2.0782	0.308466
SrGene01531	M	0.978426	0.0129093	0	0.0903123	0.799035	8.55065	0.0200977
SrGene14224	M	0.978396	2.90294	1.32029	0.611037	0.15044	56.6557	1.13534
SrGene04871	G	0.978387	0	0	0	0	0.0396647	0.367047
SrGene09826	G	0.978326	0.425236	0.0137527	0	0	0.53421	8.98016
NewGene_2857	M	0.978129	0.064555	0.393123	0.218703	0.0229093	6.59906	0.022337
SrGene06558	T	0.978027	0.00994667	0.316529	0.0115777	0.0132503	0	0
NewGene_2640	G	0.977933	0.0400993	0	0	0	0	0.363434
NewGene_2942	G	0.977926	0.040006	0.0324393	0	0.008155	0.015112	0.867214
SrGene10381	G	0.977915	0.713432	2.72869	1.91969	2.16712	2.71173	92.7386
NewGene_2319	G	0.977883	0.0154543	0	0.0400773	0	0.0213657	0.695371
SrGene07719	M	0.977875	0.0306597	0	0	0	0.277145	0
SrGene13594	G	0.977828	0.406169	0.0404153	0.125699	0.160633	0.538371	11.4675
SrGene07053	G	0.977674	0.156795	0.0731047	0	0	0.23987	4.20836
SrGene14884	G	0.977602	0.0215167	0.160159	0	0	0	1.62228
SrGene07827	M	0.977581	0.121921	0.0231783	0.0719223	0	1.93609	0
NewGene_1844	G	0.977532	0	0	0.1905	0	0.075367	2.36662
NewGene_775	G	0.977457	0	0	0	0	0.0193313	0.171508
SrGene00128	G	0.977415	0.801647	0.539188	0.88533	0.0705533	0.813482	27.5422
NewGene_656	G	0.977376	0.205861	0.05127	0.112333	0.034644	0.432982	7.39989
SrGene07333	G	0.977352	0.0523137	0.445255	0.158231	0.035984	0.33932	9.10535
SrGene06198	G	0.977228	0.0403843	0.109866	0.031485	0.02178	0.034891	2.09382
SrGene13211	G	0.97718	0.131543	0.119622	0.144832	0.0292883	0.301197	6.36701
SrGene07767	T	0.977045	0.0352917	0.420826	0	0	0	0.013008
SrGene10994	G	0.976994	0.029659	0	0	0.0219323	0	0.448508
SrGene10091	G	0.976993	0.0405917	0	0	0	0	0.352869
SrGene01702	M	0.976969	0.637898	0.173987	1.39723	2.01924	42.6821	0.68662
SrGene09489	G	0.976814	0.26307	0.755473	0.624156	0.0520803	1.0765	23.9049
SrGene08024	V	0.976729	27.487	1.14627	0.479144	0.345551	0.643512	0.5838
SrGene05991	M	0.976692	0.859375	0.21048	0.204951	0.0134737	14.2735	0.375161
SrGene13270	G	0.976605	0.859799	0.542871	0.352087	0.519991	0.795093	26.2441
SrGene14126	G	0.976515	0.685062	0.235833	0	0	0.17872	9.36431
NewGene_1112	G	0.976505	0.0903287	0.123248	0.259847	0.00810433	0.068643	4.68332
SrGene13704	T	0.976474	0	0.274	0.0322303	0	0	0
SrGene04341	G	0.976408	0.399353	0.907571	0.397587	0.743412	1.01203	29.3313
SrGene11280	G	0.97631	0.242634	0.0369317	0.173341	0.0141137	0.401412	7.33157
SrGene15283	G	0.97624	0.0377127	0.0268923	0	0.100228	0.074146	2.01158
SrGene14900	G	0.975996	0.0453157	0.241823	0.11972	0.0106297	0.234623	5.43328
SrGene08343	G	0.975899	3.19615	0.160328	0.434661	0.142898	1.99985	49.2417
SrGene14655	G	0.975868	0.080485	0	0	0	0	0.66703
SrGene08898	M	0.975765	0	0.0303367	0	0	0.665392	0.0502917
SrGene14902	G	0.975661	0.0906227	0.0522937	0.245484	0.102051	0.277726	6.31238
SrGene14361	G	0.975573	0.0402247	0.262941	0.190135	0.0108887	0.00356667	4.15734
SrGene12111	M	0.975565	0.029229	0	0	0	0.239235	0
SrGene12913	G	0.975502	0.908082	0.255663	0.267724	0.0615953	0.258465	14.2996
SrGene02176	G	0.975479	0.102158	0	0.0159273	0.00790567	0.0301583	1.27357
SrGene06721	G	0.975434	0.367593	0.264853	0.167177	0.00493767	0.032758	6.81682
SrGene09733	G	0.97543	0	0	0	0.534039	0.228661	6.20842
SrGene06554	G	0.975295	0.458171	0.84624	1.0628	0.752338	1.52835	37.6267
NewGene_49	M	0.975173	0.0289387	0	0	0	0.233118	0
NewGene_2113	M	0.975098	0.007425	0	0	0	0.059633	0
SrGene07736	V	0.975022	67.8917	2.72298	2.20247	0.245644	3.13104	0.176793
SrGene00112	M	0.975022	0	0.0495187	0.113194	0.071801	1.87776	0
SrGene01867	S	0.974795	0.144479	0.934775	8.8862	0	0	0.0406093
NewGene_1982	G	0.974746	0.005399	0	0	0	0.02299	0.224829
SrGene11637	V	0.974702	329.337	1.192	1.50209	3.01872	2.91627	33.0283
SrGene13169	M	0.974679	1.81728	0.0800313	0.174793	0.515664	20.6971	0.0325763
SrGene10130	G	0.974626	0.0435217	0.156201	0.147244	0	0.299409	5.09475
SrGene11572	M	0.97459	34.183	4.89508	5.9563	3.50043	586.215	25.945
SrGene14304	G	0.974465	0.246883	0.498708	0	0.0332813	0.221154	7.83272
SrGene09563	M	0.97436	0.623651	0.361546	0.0822273	0	12.5928	0.546977
NewGene_942	G	0.974164	0	0.024486	0	0	0	0.189546
SrGene06535	V	0.974104	2.8993	0.146512	0.0681493	0.0387353	0.122012	0
NewGene_2406	G	0.973979	0	0	0	0	0.0237153	0.182281
SrGene01971	G	0.973975	0	4.70155	1.70449	0	0.91947	56.2955
SrGene00121	G	0.973966	1.08756	0.19101	0.063076	0.065979	0.400699	13.8919
NewGene_349	M	0.973866	0	0.0779903	0.0245687	0	0.784864	0
SrGene11048	V	0.973723	0.620248	0.061908	0	0.00690933	0	0.0126733
SrGene06398	M	0.973438	16.7736	0.711014	0.409777	0.440106	466.309	43.5968
SrGene12831	G	0.973341	0.0357657	0.216661	0.0547927	0.070768	0.160317	4.0385
SrGene13872	G	0.973311	0.00600933	0	0	0	0.00596533	0.0897357
NewGene_429	T	0.973308	2.41987	58.967	0.593992	1.90589	0.997705	1.95218
SrGene12383	G	0.973217	0.167699	0.093753	0.037625	0.106689	0.544044	7.0927
SrGene08392	G	0.97319	0	0.116754	0.0197513	0.116715	0.458715	5.31096
SrGene08726	G	0.973165	0.229696	0.144086	0.025936	0.1594	0.192929	5.60495
SrGene10317	G	0.973091	0.201639	0.205885	0.487243	0.137022	0.491884	11.3248
NewGene_1188	V	0.973031	0.371477	0	0	0	0.0500913	0
NewGene_1575	G	0.972869	0.218477	0.0598253	0.117695	0.0259533	0.237358	4.86026
SrGene08017	V	0.972855	0.354108	0.015733	0.010055	0	0.022273	0
NewGene_1122	V	0.972826	0.343841	0.0467177	0	0	0	0
SrGene09195	G	0.972781	0.343314	0.442651	0.609143	0.311145	0.401612	15.4882
SrGene13762	T	0.972613	1.19416	45.5114	4.68548	0.313448	0.0390257	0
SrGene13528	T	0.972572	0.0886033	29.0089	2.96089	0.412742	0.403315	0.112798
SrGene01155	G	0.972511	0.076919	0	0.0304173	0	0.140077	1.80012
NewGene_1117	V	0.972497	524.068	1.14626	6.19514	29.9113	34.7592	0.054116
SrGene06362	S	0.97245	0.0776967	0.0501003	2.22802	0.06736	0.0617677	0.0499877
NewGene_1151	G	0.972433	0.0587253	0	0	0	0	0.426051
SrGene07729	M	0.972404	3.3418	8.06824	0.821734	0.0446713	88.9739	0
SrGene00253	G	0.972391	2.50418	3.58476	0.532602	0.866587	4.04015	83.5101
SrGene00032	G	0.972386	0.0414067	0.065071	0.00910667	0.000772333	0.0225867	1.00631
SrGene12094	G	0.972346	0	0.0699813	0.0505633	0	0.0305077	1.09245
SrGene09459	G	0.972302	2.07435	2.61381	1.48129	2.56052	3.98849	91.8362
NewGene_1901	V	0.972282	0.463808	0.0221983	0	0	0.029086	0.0129953
SrGene13659	G	0.971968	2.58673	0.310096	0.510877	0.107692	1.07833	32.7748
SrGene12185	M	0.97191	0.672176	3.36828	3.74118	0.024452	55.58	0
SrGene07574	V	0.971864	22.598	0.110891	0.0248693	0.304529	2.2713	0.467448
SrGene03012	G	0.971852	0	0	0	0	0.0229043	0.162744
NewGene_1331	G	0.971825	0.037068	0.0904877	0.0323997	0.0163407	0.074018	1.77684
SrGene05149	M	0.971715	0	0.202581	0.0702517	0.010943	5.21295	0.453467
NewGene_1677	G	0.971662	0.0532563	0.0536663	0.00827533	0	0.142732	1.82041
NewGene_2331	M	0.971582	0	0	0	0.0519143	0.365357	0
SrGene05861	G	0.971417	1.1288	1.6075	1.57951	0.983222	2.23554	52.7207
NewGene_2217	M	0.971381	0	0.0214853	0	0	0.150147	0
SrGene13206	G	0.971349	0.0872323	0	0.0271687	0.010134	0.051922	1.23177
SrGene14265	T	0.971328	2.89418	346.256	36.8336	2.79203	2.39358	4.72612
SrGene11101	G	0.971267	1.10753	4.03257	7.23624	0.639323	3.51401	115.057
NewGene_2631	M	0.971265	0.01504	0	0	0	0.104679	0
SrGene07530	V	0.971246	0.487368	0.0120613	0.0217637	0	0.0362433	0
SrGene09229	G	0.971109	0.290413	2.11461	1.11188	1.65379	1.85577	48.6414
SrGene12100	M	0.971076	0.100473	0.500458	0.179201	0	6.21202	0.118257
SrGene09260	G	0.971049	1.24688	1.8376	3.00004	0.982274	2.03051	62.8453
SrGene14649	V	0.970896	0.364893	0.0530997	0	0	0	0
SrGene04814	G	0.970892	0.0703533	0.104933	0	0.0141703	0.165131	2.43635
SrGene13683	G	0.970879	0.0522537	0.158695	0.0522613	0	0.187233	3.0936
SrGene07798	G	0.970844	0.367624	0.651209	0.378245	0.444785	0.751994	17.7928
NewGene_1034	T	0.970724	0.0245187	0.782281	0.072504	0.00994833	0.00754033	0
SrGene05148	M	0.970662	0	0.171244	0.030157	0	1.9489	0.08448
SrGene13205	G	0.970651	0.127782	0.047353	0.112723	0	0.117217	2.76043
SrGene13084	T	0.970483	0.018609	0.332194	0	0	0.030418	0
NewGene_50	M	0.970417	0.0421007	0	0	0.010413	0.458866	0.0153603
SrGene14311	G	0.970416	1.72326	0.690615	1.20488	4.24139	11.5894	131.485
NewGene_430	T	0.970365	2.22687	237.798	3.26804	4.92408	2.47479	22.3424
SrGene10666	G	0.970278	1.36006	0.214777	0.32391	0.169571	0.869881	19.7712
SrGene08691	G	0.970165	0.96982	0	0.06694	0.051186	2.20201	22.0542
SrGene10238	M	0.970088	0.0191153	0	0	0	0.236425	0.016244
SrGene13540	G	0.970006	5.43933	7.72869	5.97488	0.606053	4.23253	159.909
SrGene15282	G	0.969964	0.472105	1.50189	1.43474	0.399712	0.467024	28.4693
SrGene00191	M	0.969943	1.77922	1.3423	0.545421	7.75036	77.3531	0.207525
NewGene_969	M	0.969746	0	0.048008	0	0.019155	0.443992	0
NewGene_1334	G	0.969739	0.21263	0.197487	0.138398	0.061471	0.474102	7.16492
SrGene12327	G	0.969683	2.92106	2.13967	1.37659	0.941072	1.84175	60.8255
SrGene14899	G	0.969608	0.881443	0.651556	0.539743	0.648899	0.973886	24.3192
SrGene02828	S	0.969592	0.756599	0.832064	82.7102	0.705653	0.466365	9.81475
SrGene12114	T	0.969531	0	0.142783	0	0	0	0.0217523
SrGene09546	G	0.969531	0.892376	1.5338	0.709306	2.26486	5.66505	72.633
SrGene11137	M	0.969517	0.234357	0	0	0.192726	2.978	0.0268043
SrGene14904	G	0.969471	0.711322	0.455006	0.293018	0.024734	0.459864	12.7352
NewGene_1967	G	0.969435	0.0864433	0.070194	0.0614607	0.053764	0.0881437	2.35565
SrGene11118	G	0.969382	0.0234113	0.292264	0.0601317	0.036182	0.119942	3.47464
NewGene_1328	G	0.969371	0.853586	0.447922	0.205577	0.131392	0.932619	16.7886
SrGene09687	G	0.969337	0.474779	0.454814	0.223482	0.063551	0.184857	9.14113
SrGene12625	G	0.969326	1.60882	0.576132	5.74599	3.62308	1.83198	87.2786
SrGene09749	G	0.969271	0.125536	0.0544173	0.0902857	0	0.068896	2.20723
SrGene10129	G	0.969261	0	0.137168	0.0384083	0.0295947	0.012545	1.41653
SrGene15304	G	0.969204	0.11311	0.227333	0.056245	0.57379	0.119969	7.08176
SrGene11274	G	0.969067	0.079755	0	0.0166507	0.0685463	0	1.06652
SrGene05668	M	0.968908	85.7946	105.819	314.599	9.48797	3508.45	29.7321
NewGene_574	M	0.968767	0.101867	0.204174	0	0	1.95973	0
SrGene11587	M	0.968717	1.30749	0.302934	1.22309	0.146833	24.4356	0.841786
NewGene_1597	V	0.968653	0.343837	0	0	0	0.0538907	0
SrGene09065	M	0.968631	0.331957	0.239597	0.305767	0.0173047	5.70396	0
SrGene13480	G	0.968544	0.902822	0.460848	0.165149	0.490248	0.980808	19.0733
SrGene13839	G	0.968499	0	0	0	0.0258557	0	0.164158
SrGene09549	G	0.968495	0.542075	0.0238483	0.199878	0.244496	0.643875	10.501
SrGene13940	G	0.96848	0.203584	0	0.031412	0.015112	0.0616673	1.97828
SrGene10421	G	0.968435	0.00933867	0	0	0	0.0108297	0.127788
SrGene07650	G	0.968418	1.94555	0.912851	1.06936	0.0580933	1.20402	32.8659
SrGene06518	S	0.968378	0	2.12838	17.2925	0.046292	0.23245	0.327009
SrGene05167	G	0.968328	0.142202	6.70615	1.23645	1.32766	2.74673	76.7809
SrGene13866	M	0.968303	0.798622	0.018012	0.0812393	0	5.76612	0.0159827
NewGene_1802	V	0.968283	1.55467	0.0718157	0.0750463	0.0248207	0.0620007	0.0128677
SrGene01291	M	0.968267	0.738983	5.43529	1.43478	0.213024	57.2062	1.25458
SrGene13746	M	0.968144	0.139965	0.64633	0.960352	0.202173	17.1709	0.786122
SrGene10764	M	0.968107	154.542	0	1.1831	7.82538	1127.63	16.2683
NewGene_1663	V	0.968005	0.155939	0	0.0249463	0	0	0
SrGene08889	M	0.967929	0.0831983	0	0.0483933	0.0217233	0.956092	0
NewGene_910	G	0.967873	0.095059	0.104913	0.17373	0.020511	0.15574	3.42358
NewGene_1698	G	0.967798	0.305624	0.200043	0.234967	0.214656	0.70441	10.3081
SrGene14881	T	0.967704	0.00806167	1.15342	0.106157	0.0291967	0.037842	0.00499933
SrGene03500	G	0.967488	0.349219	0.0861597	0.312794	0.164151	0.478916	8.55836
SrGene10451	M	0.967348	48.7925	5.04521	42.0729	4.48867	633.579	3.03735
SrGene12946	T	0.96727	0	0.854645	0.139864	0	0	0
SrGene01410	T	0.967224	0.106861	5.21231	0.572244	0	0.157447	0.0176363
SrGene09449	G	0.967217	0.089082	0.0710423	0.404385	0.009331	0.679034	7.64354
NewGene_1135	M	0.967066	0	0	0	0.0352907	0.214315	0
SrGene05640	G	0.966945	0.349475	0.487074	1.09288	0.268613	1.63195	23.1733
SrGene06288	G	0.966942	1.41003	0.573588	0.90102	0.608843	1.33648	29.2208
NewGene_1322	M	0.966929	0	0.0701523	0	0	0.424247	0
SrGene14459	G	0.966887	0.227291	0.629603	0.506825	0.0849177	0.342723	10.8195
NewGene_703	P	0.966818	0	0	0	0.107024	0.0177563	0
NewGene_2240	G	0.96668	0	0	0	0	0.0389887	0.234028
NewGene_233	M	0.966603	2.19947	1.48069	1.14956	0.189676	53.8014	3.96467
SrGene04788	M	0.966476	1.55945	0.116318	2.25	0	24.1609	0.124034
SrGene01801	M	0.96643	29.2869	20.0994	23.7615	3.84073	544.895	14.472
SrGene02493	M	0.966419	13.5573	3.11704	2.16179	4.56068	209.827	11.8342
SrGene06599	V	0.96641	0.303644	0	0	0.00373267	0	0.0472637
SrGene11726	G	0.966327	1.45832	1.36845	1.50019	1.18781	3.42071	53.0726
SrGene08514	G	0.966258	0	0	0	0.0307957	0.095091	0.746166
SrGene06322	G	0.96624	0.0213443	0	0	0	0.0441943	0.388268
NewGene_815	T	0.966188	0.0499347	12.1205	0.664853	0.0833563	0.596315	0.654664
SrGene14565	G	0.966063	0.100734	0.382752	0.470007	0.014148	0.14086	6.53263
SrGene09490	G	0.965865	0.286928	1.73909	0.904261	0.164006	0.298172	19.8768
NewGene_512	T	0.965847	0.001548	0.053014	0.00488033	0.00119033	0.000725667	0.000708667
NewGene_1352	V	0.965824	0.597757	0	0.011987	0	0.0340157	0.0561407
SrGene10072	T	0.965816	5.68883	537.195	11.8885	42.4069	0.453162	31.3794
SrGene09536	M	0.965816	2.76296	3.10298	1.08049	0.452329	45.2098	0.328525
SrGene15383	V	0.965788	107.985	3.59943	7.98418	0.738283	5.96589	0.184238
SrGene07505	P	0.965703	197.372	7.51712	20.49	1735.27	10.2367	61.9571
NewGene_1799	G	0.965443	0	0.00131033	0.0205263	0.2015	0.0686423	1.68982
SrGene02259	G	0.965392	0.138192	0.402897	0.320881	4.5696	1.75896	41.5544
SrGene10265	T	0.965238	0.00244433	0.06255	0.00842733	0	0	0
SrGene14433	G	0.965197	0.311653	0.176014	0.150224	0	0.030276	3.83969
SrGene13215	G	0.965171	0.304769	0.118121	0.295776	0.00976267	0.234892	5.53163
SrGene10021	G	0.96516	0.650698	0.182334	0.179471	0.033163	0.280281	7.61165
NewGene_2242	G	0.965063	0	0	0	0.0123947	0.044012	0.322901
SrGene10009	G	0.964955	0.155418	0.0334633	0.0519467	0.0841393	0.145799	2.68664
SrGene12808	S	0.964929	0.411014	11.018	80.0394	0.0406877	1.6261	0.939579
SrGene11564	M	0.964807	71.5672	8.55786	14.0336	5.98613	712.243	25.1845
SrGene02642	V	0.964767	5151.52	21.5048	146.001	57.702	579.225	103.092
SrGene13544	G	0.964747	0.0158923	0	0	0	0	0.0901623
SrGene05135	G	0.964712	0.0940283	0.263251	0	0.07776	0.430135	4.90349
SrGene00379	G	0.964645	2.47387	2.58432	1.71873	1.27231	5.27309	75.364
SrGene12453	T	0.964559	0.21915	53.1874	5.55787	0.444015	1.56373	1.64032
NewGene_2118	G	0.964477	0	0.0278043	0	0	0.0162693	0.248141
NewGene_841	T	0.964439	0	0.32801	0.0191727	0.00304233	0.036107	0
NewGene_1133	V	0.964415	0.101767	0	0	0	0	0.018107
SrGene08819	G	0.964268	0.015473	0.0360247	0.00661733	0	0	0.325282
NewGene_610	M	0.964243	0.0325167	0.097178	0.080221	0	1.17412	0
NewGene_326	G	0.96422	0	0	0.0252947	0	0	0.141391
NewGene_2523	M	0.964198	0	0	0.0286727	0	0.160173	0
SrGene12079	T	0.964166	0	0.224747	0.0312857	0	0.00898233	0
SrGene06183	G	0.964114	0.10465	0.265363	0.0495127	0.581153	0.30494	7.27648
SrGene05098	M	0.964066	1.20594	21.887	17.5559	0	226.242	0
SrGene12277	M	0.963997	409.729	1.6877	20.0048	0.248765	2406.1	1.46492
SrGene10298	G	0.963992	0.031678	0.095048	0.686403	0	0.317693	6.28094
SrGene15002	G	0.963828	3.80408	1.27969	0.964607	1.31155	4.43398	65.211
NewGene_2921	M	0.963668	0.306015	0.015382	0.0112373	0	1.83109	0
SrGene14753	T	0.963622	0.0152177	0.083664	0	0	0	0
SrGene02648	G	0.963593	1.33044	0.229065	0.943835	4.19131	4.62397	62.1775
SrGene06643	T	0.963587	0	0.23982	0.037127	0	0.00653633	0
NewGene_185	V	0.963364	7.37387	0.935802	0	0	0.414943	0
NewGene_1451	G	0.963359	0.01193	0	0.0526557	0	0.0238703	0.482831
SrGene15538	M	0.963342	0.26314	0.139797	0.387441	0.131971	5.77749	0.136616
SrGene01532	G	0.963292	0	0	0.030613	0	0	0.166794
NewGene_1292	M	0.963263	0	0.030059	0	0	0.163646	0
SrGene07040	G	0.963213	0.139109	0.254077	0.191245	0.487957	0.93206	10.8976
SrGene01650	V	0.963147	0.161861	0	0.029825	0	0	0
NewGene_2241	G	0.963125	0.00725533	0.090112	0	0.060309	0.0233583	0.981871
SrGene15298	T	0.963094	0.019444	4.56224	0.545713	0.0213157	0.0435223	0.211883
SrGene07218	G	0.963053	1.00465	0.128711	0.372409	0	0.120206	8.80178
SrGene06724	T	0.962799	0	0.0616023	0	0	0	0.0114583
SrGene09562	M	0.96276	0.0524153	0.0967063	0.0385367	0	1.00784	0
SrGene14539	T	0.962745	0.01373	0.0737083	0	0	0	0
SrGene11415	G	0.962635	0.223672	0.397211	0.320983	0.542791	0.453863	10.3761
NewGene_2868	S	0.962593	0.023831	0	0.127414	0	0	0
NewGene_1114	G	0.962494	0.460964	0.95656	0.763994	0.44233	0.713076	17.7941
SrGene07823	V	0.962466	449.205	5.33374	23.6664	10.2096	23.3376	21.7554
SrGene08027	V	0.962382	3.10536	0.007954	0.0769187	0.004421	0.207664	0.287124
SrGene14950	G	0.962345	0.561701	0.222385	0.131428	0.334122	1.51357	14.6763
SrGene11699	G	0.962329	0.691753	0.357485	0.333298	0.35764	0.583222	12.3351
SrGene09689	G	0.962285	0.0142623	0	0	0	0	0.0756317
SrGene06896	G	0.962264	6.00739	6.04844	9.07689	1.80786	20.6394	230.971
NewGene_718	G	0.962172	0.113401	0.067548	0.0948583	0.232805	0.248904	4.00508
NewGene_2155	T	0.962169	0.26678	1.41039	0	0	0	0
SrGene15102	M	0.962093	0.528941	0.417533	0.676159	0.143688	9.91786	0.113443
SrGene06704	G	0.961999	0.504339	0.224888	0.19705	0.542528	0.809185	11.9892
NewGene_799	G	0.961928	0.0576793	0.0618587	0.240242	0	0.0676233	2.24524
NewGene_1148	G	0.96191	0.0729	0	0	0	0	0.382778
SrGene14797	T	0.961812	0.03012	1.82944	0.09449	0	0.0746863	0.150019
SrGene03597	G	0.961591	1.31494	1.54532	1.4796	0.620652	2.29595	37.7856
SrGene05286	V	0.961536	657.56	31.0061	25.4915	34.1213	26.4844	9.35738
SrGene12748	V	0.961465	768.109	0.340193	0.12715	0.0386077	2.1477	145.341
SrGene10022	G	0.961387	0.356473	0.045128	0.077342	0.0129243	0.385721	4.54562
SrGene06224	G	0.961349	0.641	0.263002	0.743907	1.7925	2.32205	29.8183
SrGene10459	M	0.961318	0.538467	0.517528	0.425906	0.167675	12.1203	0.694619
SrGene01896	G	0.961271	0.562695	0.159059	0.339992	0.387808	0.665333	10.9214
NewGene_2187	T	0.961265	0.036736	0.189681	0	0	0	0
NewGene_1205	G	0.961257	0.0752383	0.258762	0	0	0.0249123	1.85277
SrGene13520	G	0.961217	0	0.117536	0.0277667	0.0998383	0.291263	2.76618
SrGene04527	G	0.961115	0.7992	1.55017	0.812304	1.77319	1.19697	31.5384
SrGene08190	G	0.960685	0.215834	0.47228	0.485138	0.26912	1.0391	12.6236
SrGene11590	G	0.960664	1.47571	0.858866	1.15762	0.867216	2.07393	32.71
SrGene12154	M	0.960566	23.6835	40.5962	17.9339	0.733381	432.12	2.25331
SrGene02156	G	0.960508	0.521589	0.379999	0.876184	0.561985	2.00284	21.9925
NewGene_2671	G	0.960378	0.713538	2.83283	1.02382	3.70741	3.59512	59.93
NewGene_2105	S	0.960186	0	0	0.0588783	0.011721	0	0
NewGene_2667	S	0.960145	0	0.0200533	0.100632	0	0	0
SrGene04347	G	0.96014	0.503585	0.51258	0.613011	0.339118	1.95396	19.6801
SrGene14945	G	0.959858	0.99963	1.30532	2.90204	0.419404	5.19524	53.9173
SrGene14289	M	0.959795	1.71607	0.310156	1.71067	1.17582	25.2292	0.158971
SrGene06556	G	0.959713	0.714763	0.747887	0.363367	0.687569	0.210379	13.5229
SrGene10585	G	0.959699	1.32257	2.37499	4.00193	11.6343	6.75889	129.49
SrGene01286	V	0.959393	0.831848	0.0277423	0	0	0.141153	0
SrGene10418	M	0.959367	0.00877933	0	0.00938733	0	0.089418	0
SrGene03098	G	0.959299	0.200339	0.030568	0.0504977	0.0213467	0.048268	1.72488
SrGene04526	G	0.959298	0	0.0148157	0.00860133	0.008319	0.007979	0.195152
SrGene05877	S	0.959239	11.4384	39.5251	401.644	9.05161	2.29927	19.5436
SrGene07990	G	0.959114	0.303094	0.659571	0.347947	0.477081	0.835944	12.8338
SrGene05369	M	0.958925	47.1802	27.4757	17.1113	15.1459	595.726	15.4327
SrGene02696	G	0.958908	0.661692	1.99298	1.23998	9.06307	2.07097	73.1474
SrGene03336	G	0.958853	0.0325243	0	0	0	0.0690623	0.493776
SrGene14752	G	0.958684	0.0226603	0.0186173	0	0.012852	0	0.262026
SrGene01289	M	0.958656	0	0	0	0	0.0630783	0.0130397
SrGene11600	G	0.95865	1.11582	0.024958	0.17897	0.0595877	8.44146	47.5005
SrGene14869	G	0.958608	0.38686	0	0	0	0.0203737	1.96767
NewGene_1095	T	0.958528	0	0.467591	0.0627877	0.034171	0	0
NewGene_639	V	0.958434	2.21868	0.0645093	0.168899	0.0190563	0.0521127	0.156536
SrGene06768	M	0.958224	1.21972	1.36758	0.763047	0.135682	17.7944	0.230911
NewGene_7	G	0.958098	0.159811	0	0.0275947	0.0713663	0.0392107	1.42228
NewGene_2013	G	0.958085	0	0	0.0588567	0	0	0.280836
SrGene10696	G	0.958052	0.63659	0.623699	0.514114	0.0589177	0.719858	12.1731
SrGene04308	G	0.958042	1.54141	0.704205	0.987759	1.10645	4.26305	41.0067
NewGene_2092	G	0.958021	0.0488607	0.040434	0.0253003	0	0	0.545966
SrGene07925	G	0.957982	0.536547	0.451996	0.35003	0.168567	0.37881	8.97691
SrGene09685	G	0.957913	0.132437	0.0268667	0	0	0.0291407	0.895489
NewGene_2417	M	0.957909	0.274315	0	0	0.026071	9.4495	1.68831
SrGene12956	S	0.957883	0	0.0174743	0.0829793	0	0	0
SrGene13954	M	0.957862	17.7355	1.3651	3.35302	0.481336	113.189	0.912982
SrGene07838	M	0.957832	0.750666	0.151448	0.022163	0.0154873	4.45721	0
SrGene14470	G	0.957724	0.00914133	0.30732	0.71791	0.0198473	0.034242	5.14926
SrGene08741	G	0.957664	4.45385	7.56252	4.10919	19.3317	21.3953	268.579
NewGene_1807	G	0.95747	0.245971	0	0	0.0107013	0.07248	1.54785
SrGene00356	G	0.957451	1.69044	2.09841	2.78819	0.85839	2.93284	48.736
SrGene00294	G	0.95742	0.629318	0.490631	0.351955	0.459136	0.694586	12.3327
SrGene04253	M	0.957363	429.124	45.1879	55.1029	23.7796	2793.08	42.2556
SrGene05136	G	0.957328	0.0748337	0.259472	0.0206337	0.257628	0.47613	5.10259
SrGene09539	G	0.957256	0.125243	0.10645	0.0985827	0.0275037	2.11533	11.5718
SrGene08982	V	0.957054	27.3397	0.314688	0.154409	0.075005	5.1395	0.187052
SrGene00350	G	0.957041	0.0167227	0.063616	0.027271	0	0.035067	0.66425
NewGene_1951	V	0.956854	0.0865807	0	0	0.018678	0	0
SrGene09228	G	0.956743	0.120608	0.412522	0.274145	0.356743	0.540808	7.88227
SrGene10750	G	0.95673	0.378188	0.389225	0.311916	0.369168	0.500973	9.01072
NewGene_318	V	0.956667	0.330722	0	0	0	0	0.071656
SrGene03889	G	0.956496	3.26095	11.0318	7.77907	20.9482	22.1099	299.419
SrGene09650	G	0.956383	0.0330957	0	0	0	0.0423997	0.346174
NewGene_317	V	0.956352	0.82704	0.0273093	0	0	0	0.153185
SrGene06605	V	0.95605	7.97724	0.173067	0.0465663	0.032409	1.43649	0.06446
SrGene09759	S	0.955867	0	0.0296287	0.219244	0.018751	0	0
SrGene15226	V	0.955813	1.32545	0	0	0	0.292842	0
NewGene_1872	M	0.955761	2.56987	0.104846	0.643872	0.0405267	16.5656	0.305147
SrGene09009	M	0.95548	0	0	0	0	0.050262	0.0111883
NewGene_1924	M	0.955469	0.0447037	0.0397943	0.075912	0	0.720444	0
NewGene_1956	M	0.955144	0	0	0	0	0.110034	0.0246787
SrGene02880	G	0.955128	3.28022	6.66159	10.0142	4.32619	7.078	139.777
SrGene09015	M	0.955122	0.453722	0	0	0	2.02204	0
NewGene_1831	V	0.955083	0.0843327	0	0	0	0	0.01894
SrGene09061	V	0.955048	2.81237	0.0494353	0.0535153	0.080313	0.448839	0
SrGene03263	G	0.954958	0.888199	0.710684	0.7121	1.1286	1.10347	20.1725
NewGene_1535	G	0.954942	0	0.183105	0.15698	0	0.018917	1.59353
SrGene09064	G	0.954922	0.833505	3.62013	1.02949	3.56743	3.3325	54.9401
NewGene_852	V	0.954901	245.29	0.0542483	21.1161	0.0596923	34.0463	0.03554
SrGene06187	V	0.954848	0.226253	0	0.0198443	0	0.021264	0.00997
NewGene_538	S	0.954762	0	0	0.240231	0	0.0543377	0
SrGene00062	V	0.95469	0.126083	0	0	0.0285643	0	0
SrGene07874	G	0.954606	21.8268	2.9191	3.83274	1.23864	56.5469	380.511
SrGene13066	M	0.954404	43.2046	0	0.761744	0.0764857	199.145	1.35803
SrGene10146	G	0.954307	0.154347	0.153634	0.0142427	0.007912	0	1.44501
NewGene_1118	V	0.954247	7.97467	0	0.0239643	1.09096	0.709389	0
SrGene09735	M	0.954186	15.0419	7.24717	31.38	0.0668547	388.989	35.37
SrGene13249	G	0.954174	1.45604	2.88971	0.996042	2.21167	0.838815	36.6265
SrGene08690	G	0.954114	1.96474	0.382417	0.741888	0.499749	5.66755	40.345
SrGene05906	G	0.954097	0.89989	1.27982	1.05953	0.549377	1.09421	21.2748
SrGene00011	V	0.954062	0.090747	0.00235633	0.00423167	0.006316	0.00204467	0.005895
SrGene12747	V	0.953939	652.731	0.369573	0.317972	0.00808233	2.42019	147.21
SrGene07517	M	0.953759	46.4374	9.99508	31.6828	0.210846	388.041	1.38984
NewGene_2069	G	0.953712	0.0798147	0.473656	1.42144	0	0.348765	10.0401
NewGene_1721	G	0.953704	0	0.0258093	0.0920723	0	0.006323	0.53657
NewGene_1335	M	0.95369	0.14038	0	0	0	0.664067	0.013383
SrGene12350	G	0.95363	0.830608	0.145447	0.264169	0.0567307	1.11288	10.3939
NewGene_2424	S	0.953625	0	0	0.111514	0	0	0.025857
NewGene_771	G	0.953524	0	0	0	0.0417267	0.01548	0.246176
NewGene_796	M	0.953476	0.0503003	0	0	0	0.216235	0
NewGene_1654	V	0.953471	0.144989	0.033731	0	0	0	0
SrGene05112	M	0.953377	6.97547	9.15246	1.1809	4.88094	99.3662	0.973933
NewGene_1326	G	0.953369	0.371926	0.398212	0.109542	0.0978063	0.341387	5.65662
SrGene08244	M	0.953366	0.703667	0.421943	0.840754	3.33554	37.8941	3.53394
SrGene09318	G	0.953353	0.239118	0.502306	0.345076	0.141148	0.571308	7.713
SrGene10606	V	0.953278	17.1041	0.651296	0.324131	0.185425	0.806469	2.02838
SrGene05115	V	0.953226	15.5995	0.537652	0.444826	0.221374	1.36619	1.07824
SrGene14819	T	0.953061	0	0.16464	0.0386403	0	0	0
NewGene_279	G	0.953036	0.021817	0	0.094887	0.053743	0	0.725857
SrGene09003	M	0.952998	0.0678223	0.22551	0.401927	0.0205427	3.1704	0.0292693
SrGene12939	G	0.952951	0.589631	4.26514	0.577437	0.0307753	1.14654	28.0966
SrGene00767	G	0.952944	0.0261923	0	0	0	0.0620923	0.375235
NewGene_1168	G	0.952889	0.169107	0.026419	0.035702	0	0.515539	3.17028
NewGene_2996	T	0.952851	0.0335623	0.142366	0	0	0	0
SrGene09127	V	0.952832	0.154585	0	0	0	0.0364573	0
NewGene_1415	M	0.95283	0	0	0	0	0.128248	0.0302473
SrGene09194	G	0.952747	0.328161	1.02081	0.702667	1.29374	0.696825	17.1087
NewGene_1165	M	0.952745	0.030373	0	0	0.01905	0.209177	0
SrGene12489	M	0.952726	108.595	30.8832	119.411	4.04798	1173	14.3215
NewGene_2122	G	0.952642	0.116347	0.0203963	0.0338987	0.159463	0.676205	4.24983
SrGene15101	M	0.952473	0.829428	0.402904	0.52716	0.152009	8.65281	0.144712
SrGene12188	T	0.952448	6.4598	86.5935	2.69411	5.71908	2.27309	3.44228
NewGene_351	P	0.952434	0	0	0.017066	0.575679	0	0.119846
NewGene_2128	P	0.952427	0	0.0937863	0.0358033	0.880409	0.0798287	0
SrGene01717	T	0.95237	0.027424	0.115153	0	0	0	0
SrGene01656	G	0.952325	0.184318	0.0411247	0.138484	0.404623	0.051348	3.43956
SrGene07694	G	0.952283	0.0786967	0.0811973	0.195649	0	0.173712	2.21829
NewGene_2641	V	0.952089	0.199528	0	0	0.047798	0	0
SrGene15106	G	0.952087	0.316898	0.095154	0.129071	1.13542	1.1023	11.5996
NewGene_1417	G	0.951998	0.0151053	0	0	0.0151773	0	0.126172
SrGene15125	G	0.951995	0.690729	0.293304	0.590853	0.107038	0.201493	7.84678
SrGene13328	G	0.951856	3.02308	0.626991	1.32055	1.16091	109.246	479.305
SrGene03405	G	0.951795	3.40305	0.85423	0.935663	0.988725	4.25269	43.2915
SrGene08386	M	0.951787	0.27833	0	0	0	1.62309	0.11294
SrGene10134	G	0.951592	0.353965	4.70733	4.80172	0.422839	1.52742	48.807
SrGene06545	V	0.951462	0.403477	0.0341503	0.0323093	0.0314607	0	0
SrGene14959	G	0.951427	50.4166	193.755	80.4606	521.555	739.749	6530.08
SrGene11890	M	0.951402	3.31884	1.21043	0.992138	0.566407	27.2348	0.529943
SrGene13142	S	0.951212	2.22275	0.269505	11.9278	0	0.112999	0.304434
NewGene_854	V	0.951164	8935.39	4.35661	650.856	23.2827	1502	1.3678
NewGene_143	T	0.951159	0	0.253155	0.061822	0	0	0
NewGene_556	G	0.950991	0.04278	0	0	0	0	0.174579
NewGene_113	T	0.950956	0	0.675645	0.162801	0.002882	0	0
NewGene_2074	P	0.950937	1.14943	4.06881	0.3297	43.2513	1.99859	3.06369
SrGene15097	G	0.950804	0	0	0	0	0.0684153	0.278136
NewGene_1712	V	0.950739	378.326	8.73638	32.1554	3.59042	6.69626	42.0061
SrGene03301	G	0.950623	0.479416	0.897196	0.996147	0.920658	2.13219	21.9763
SrGene15720	G	0.950589	0	0.01542	0	0	0	0.062415
NewGene_1506	G	0.950533	0	0	0	0.709925	0	2.87032
SrGene14091	V	0.950392	398.003	7.80771	8.25472	25.7975	29.1678	27.6923
SrGene10099	M	0.95031	0	0.0332357	0.458057	0	2.37595	0.0990123
SrGene03151	G	0.950294	0.917252	0.172702	0.218707	0.148065	0.279301	6.98515
SrGene01556	G	0.950227	0.161685	0.114097	0.138316	0.1025	0.413255	3.73638
SrGene04919	M	0.950199	0.164898	0.0861907	0	0	1.00837	0
SrGene03711	G	0.950108	4.99952	1.1797	0.904358	1.34788	2.63008	44.3423
SrGene00265	G	0.950017	2.9013	4.61362	4.92314	0.498342	7.96385	83.6288
SrGene00063	V	0.949849	0.133334	0	0	0	0	0.0334343
NewGene_1400	V	0.949768	620.795	0	13.0934	2.75827	140.067	0
SrGene11614	G	0.949739	0.312023	0.210846	0.397432	0.128698	0.249717	5.16789
SrGene14531	M	0.94971	0.22712	0.342005	0.250421	0.162973	6.36529	0.618032
NewGene_683	M	0.9496	0.021044	0	0	0	0.0835077	0
SrGene09113	G	0.949548	0.148209	0.104825	0.123025	0.0236743	0.0337653	1.71845
NewGene_146	V	0.949527	1.46123	0.130742	0.127372	0.051501	0.0262907	0.032857
SrGene09520	G	0.949436	0.208876	0.313415	0.0715387	0.046551	0.166497	3.19151
NewGene_719	G	0.949399	0.0967673	0	0.0419	0.112114	0.416937	2.63914
NewGene_2904	M	0.949307	0	0	0	0.029846	0.117752	0
SrGene10858	M	0.948856	0.402663	1.8555	1.90733	0.151774	19.1433	0.578083
NewGene_1288	G	0.948779	0.208984	0.0547773	0.12475	0.0510273	0.174017	2.3957
SrGene07795	G	0.948758	3.21999	2.06507	1.41829	2.55303	2.92883	47.5592
SrGene11586	M	0.948741	5.34184	1.27175	4.06126	0.572628	63.8782	5.12417
SrGene11610	G	0.948718	0.22879	0.584943	0.312262	2.20696	2.3479	22.1553
SrGene11279	G	0.948681	0.726445	0.241417	0.347793	0.054196	0.917162	8.91296
SrGene14216	G	0.94868	0.324504	0.375047	0.326793	0.140369	0.401931	6.11317
NewGene_2034	V	0.948672	1133.65	113.326	147.257	5.98826	14.8215	9.5464
SrGene09486	V	0.948654	0.0638103	0.016382	0	0	0	0
NewGene_628	M	0.948564	0.0368567	0	0	0	0.143312	0
NewGene_2139	M	0.948564	1.15508	0.306531	0.0875327	0.0565883	7.7401	0.384871
NewGene_467	G	0.948516	0.0271273	0	0	0	0.0265237	0.208418
SrGene12866	T	0.948464	0	0.326638	0.0577143	0.0264543	0	0
SrGene08912	G	0.948354	0.109073	0.351735	0.132063	0.38475	0.182821	4.49386
SrGene12134	V	0.948348	0.371637	0.05449	0	0	0.0228237	0.0186647
NewGene_1441	G	0.948342	0.180386	0	0.0177347	0	0.0172897	0.833982
SrGene07839	M	0.948291	6.73992	0.152545	0.109091	0.064121	27.9299	0.155438
SrGene08203	G	0.948235	0.230366	0.0161913	0	0	0	0.952605
SrGene12266	M	0.948227	0	0.0555417	0	0.0640797	0.462097	0
SrGene00577	G	0.94819	0.191046	0.251073	0.141538	0.537418	0.429684	5.98635
SrGene09324	M	0.948153	0.433002	1.08524	0.520447	0.275314	9.86524	0.243434
SrGene15433	G	0.948143	0.473048	0.150437	0.119648	0.597753	0.939566	8.7952
SrGene13952	T	0.948118	0	0.496734	0	0.0322537	0.096605	0
NewGene_1478	G	0.948071	0.101055	0.0674803	0	0	0	0.649098
NewGene_3056	G	0.948055	0.057705	0	0.0478373	0	0.0186683	0.478237
SrGene05559	G	0.948046	1.79514	2.42546	2.97957	4.97828	4.16586	62.9178
SrGene05237	G	0.947945	0.60638	0.699106	0.655498	0.0239917	0.509133	9.58259
NewGene_1124	G	0.947944	0	0.0363043	0	0.0794533	0.145272	1.00288
NewGene_1475	G	0.94791	0.020444	0	0	0	0.125498	0.560348
SrGene07667	G	0.947904	0.101448	0	0	0.0475813	0.0633193	0.815222
NewGene_611	M	0.94786	0.143861	0.010841	0.0562523	0	1.34	0.138385
SrGene07811	M	0.947763	4.31912	3.62414	24.5982	3.05125	164.571	7.3911
SrGene09068	M	0.947636	0.166412	0.0588687	0.0673027	0.062547	1.53571	0.0469523
SrGene11916	G	0.947523	0.906892	1.04293	0.918118	0.4388	1.0646	16.66
NewGene_2079	G	0.947464	0	0	0.0354043	0	0	0.134781
SrGene13768	V	0.947382	0.433839	0.024089	0	0	0.0900493	0
SrGene14088	V	0.947368	17.1291	0.101441	0.0116677	0.125709	0.918451	3.35041
SrGene13125	G	0.947368	1.28964	0.568864	0.396521	0.634325	1.01996	14.8552
SrGene15091	G	0.947307	0.816021	0.0783987	0	0	0	3.39485
SrGene12787	G	0.947281	0.571619	0.384181	0.301154	0.291586	1.10327	10.0602
SrGene03369	G	0.947237	2.1798	13.8779	1.50187	0.403792	1.4185	73.467
NewGene_1268	G	0.946987	0	0	0	0.0328977	0	0.124112
SrGene10170	G	0.946965	6.29859	8.37565	3.08468	0.800809	5.59389	91.0861
SrGene13669	G	0.946933	0.499846	0.225692	0.335411	0.12225	0.762462	7.33284
SrGene15369	V	0.94686	519.059	3.76243	7.65867	2.4998	114.489	9.50299
SrGene13201	G	0.946623	0.152099	12.0003	3.20221	3.19002	2.12976	77.4652
NewGene_1385	V	0.946608	3304.33	0	31.8928	13.838	836.155	0.237152
SrGene11058	G	0.946583	0.741568	1.49862	0.821304	2.78063	0.987117	25.5693
SrGene09027	G	0.946578	0.479995	0.783878	1.0582	0.408064	1.0419	14.1216
SrGene03056	G	0.946572	0.012576	0.177408	0.312887	0.113332	0.273456	3.3303
SrGene01615	S	0.946462	21.7254	18.9049	210.17	1.40082	5.49492	8.73391
SrGene05236	G	0.946457	0.043213	0.0465817	0.164981	0.027131	0.0524107	1.24879
NewGene_971	S	0.946428	0.317558	0.100702	4.78992	0.0178777	0.102302	0.744577
SrGene05418	G	0.94628	0.0987193	0.13116	0.086437	0.031442	0.232974	2.16207
NewGene_1106	M	0.946239	1.87217	0.095382	0.616279	0.00887267	10.6022	0.257216
SrGene03499	G	0.946175	0.0781493	0.189847	0.0392167	0.049011	0.151586	1.88689
SrGene10923	V	0.94605	0.150324	0.0155517	0.00866533	0.012455	0.00387767	0
SrGene09938	V	0.945964	0.397749	0.0571557	0.0503077	0	0	0
SrGene13685	S	0.945919	0.00562033	0.0112807	0.0625023	0	0	0
SrGene12643	M	0.94588	4.28765	0.59935	0.445398	0.783992	31.837	2.49868
SrGene12298	G	0.945721	0.287036	0	0.0286023	0	0	1.16303
SrGene14817	P	0.945694	0.00254633	0.024375	0.0732787	0.712733	0.0808113	0.012518
SrGene11194	M	0.945691	13.8909	2.43238	5.54364	2.74257	105.744	4.10504
NewGene_1462	G	0.94557	0.103231	0.0465133	0.286581	0	0.137607	2.10889
SrGene11804	M	0.945528	0.0405043	0.086707	0	0.035012	0.662605	0.0182443
SrGene13033	S	0.945332	33.9904	86.0185	443.7	1.24487	0.0262783	0
SrGene07197	M	0.945309	21.9564	1.93145	1.35881	1.89966	114.14	4.06576
NewGene_764	P	0.945189	0.0270557	0	0.041419	0.89288	0.176225	0
SrGene06560	T	0.945171	0	0.253683	0.0271333	0.010464	0	0.0319483
SrGene04822	V	0.945037	390.747	78.9136	2.70962	4.69082	15.6244	5.44456
SrGene02123	G	0.944848	0.207646	0.368321	0.439989	0.255711	0.34906	5.87729
SrGene14647	T	0.944827	0.268142	0.972008	0	0	0	0
NewGene_474	G	0.944819	0	0.32104	0.0656147	0.0658033	0.0970583	1.99168
SrGene01261	V	0.944797	12.6077	0.134743	0.212916	0.0935943	2.69771	0.340948
NewGene_2322	G	0.944791	0.365224	0.392411	0.118536	0.284022	0.336884	5.42332
SrGene02667	G	0.944782	5.92709	11.5661	11.9958	5.61552	6.20785	149.633
NewGene_1418	M	0.944658	0.022855	0	0	0	0.0825957	0
SrGene06541	G	0.944649	0.091383	0.0720543	0.116802	0.090955	0.144097	1.86189
SrGene07290	V	0.944526	6.06026	0.452192	0.954626	0.219003	0.0551173	0
SrGene05622	M	0.944499	40.8425	53.9955	13.2684	2.32429	424.835	7.46373
SrGene07415	M	0.944421	0.164812	0.528903	0.428927	0.20222	5.74376	0.271302
SrGene09410	V	0.944391	1.66493	0.139173	0.210235	0.113519	0	0
SrGene07659	M	0.944247	5.68419	3.17284	0.366133	0.183335	44.4127	2.9741
SrGene05937	G	0.944204	0.370085	0.289361	0.625952	0.539498	1.47411	11.8252
SrGene08233	G	0.944153	0.715145	0.916346	1.35156	0.426964	1.26132	16.729
SrGene10710	G	0.944031	0.173582	0.0759123	0.041965	0.0830473	0.128627	1.79789
SrGene08649	G	0.943966	0	0	0	0	0.151373	0.540286
SrGene12695	T	0.943892	1.18641	58.4037	10.9578	3.52894	0	0.71139
NewGene_1744	G	0.943857	0.0829457	0.031172	0.213291	0.0159757	0.153532	1.77017
SrGene08626	S	0.943832	3.41536	42.8926	284.444	13.0889	11.5107	8.97638
NewGene_2149	V	0.943818	0.151866	0	0	0	0	0.042661
SrGene08919	M	0.943781	0.130541	0.05465	0.0949737	0.0799107	1.43072	0.0420913
SrGene02013	G	0.943768	0.527888	2.35233	1.7865	2.91665	4.26108	42.1269
NewGene_2010	G	0.943762	0.420375	0.036374	0.039432	0.132822	0.123467	2.67603
NewGene_2831	T	0.943738	0	0.596426	0.0966653	0.0490153	0.0221	0
SrGene13330	G	0.943693	0.0544697	0	0	0.029369	0.862639	3.36187
SrGene04864	T	0.943647	0.7272	6.18618	0.513397	0.111059	0.0145173	0.37687
SrGene15334	G	0.943643	0.983753	3.06849	2.87451	1.37705	1.32938	34.1864
SrGene07187	G	0.943489	0	0	0	0.0238737	0.0289573	0.186975
SrGene05018	M	0.943364	0.892112	0.726835	0.327912	0.532424	14.9485	1.75382
SrGene02378	G	0.94328	62.0667	24.4001	22.2013	30.439	107.231	868.606
SrGene12080	T	0.943209	0.0202967	1.86738	0.408004	0.0196823	0.0822727	0
SrGene10020	G	0.94318	0.699509	0.309887	0.24774	0.0978013	0.245903	5.63479
SrGene11800	M	0.943088	0.070568	0.588077	1.48716	0.0643087	7.76683	0
SrGene13774	T	0.943078	0.066294	1.10878	0.111562	0.0978367	0.039881	0
NewGene_1396	T	0.94307	0.0136247	0.799971	0.0650973	0.0803793	0	0.068609
NewGene_2938	G	0.943046	0.277079	0.06062	0.287252	0.0527553	0.203626	3.09491
SrGene15107	G	0.942968	0.312902	0.065513	0.234334	1.39073	1.25199	11.4163
SrGene11306	G	0.94295	0.359167	0.15612	0.186997	0.0156003	0.0272577	2.61223
SrGene01359	G	0.942891	0	0	0.0323013	0	0	0.113122
SrGene00854	G	0.94289	0.085456	0.64516	0.150567	0.0357513	0.301269	4.26619
NewGene_2656	M	0.942888	0	0	0.0468113	0	0.163928	0
SrGene15556	V	0.942885	400.935	3.92603	1.91838	1.7041	105.873	1.07504
SrGene06418	G	0.942875	0	0.25557	0.285293	0.449212	0.574762	5.4786
SrGene06760	G	0.942845	40.9455	10.8099	10.9233	16.9166	67.2527	513.858
NewGene_1755	G	0.942826	0.157397	0.0694583	0.164784	0.032687	0.0137853	1.53254
NewGene_1229	M	0.94276	0.478826	0.0863283	0.0287397	0.411261	3.60829	0.027542
SrGene12394	S	0.94274	0	0.051735	0.232476	0	0	0.0148233
SrGene14915	G	0.942662	2.72978	2.74682	2.98717	2.5517	4.95052	55.6908
SrGene00254	G	0.942609	13.3316	2.05659	1.29695	1.5111	8.58995	93.3458
NewGene_1169	T	0.942585	0.0883427	11.0634	1.21125	0.662182	0.761425	0.452812
NewGene_322	V	0.942585	0.211895	0.0452437	0	0.015586	0	0
SrGene05798	G	0.942555	4.04929	4.06322	2.71789	3.05388	9.6584	81.9665
NewGene_1054	S	0.942515	0	0	0.325077	0	0.0556183	0.0378177
SrGene13773	M	0.94246	8.75179	52.6863	13.0564	2.68805	302.291	9.78628
SrGene15484	G	0.942281	0.0180307	0	0.0373627	0	0.01598	0.247315
SrGene13479	G	0.942271	0.525095	0.23922	0.368028	0.361089	1.3755	9.93937
SrGene02315	G	0.942259	7.06277	1.60431	0.193319	0.259893	2.70565	40.9622
NewGene_1469	M	0.942076	0	0.0231457	0	0	0.079918	0
SrGene06442	T	0.941786	0	0.163674	0.022696	0	0	0.0249447
SrGene13036	V	0.941725	1.34103	0	0	0	0.39074	0
SrGene04951	V	0.941669	7.62396	0.562916	0.0430497	0.0759783	1.54161	0
SrGene06615	G	0.941659	0.170614	0.228736	0.531751	0.0516237	0.193393	4.03189
SrGene10477	G	0.941542	0.361638	0.602048	0.449066	1.34796	0.651965	11.6758
SrGene04999	M	0.941484	12.4446	4.04689	2.48639	4.15374	92.5331	3.9417
SrGene01283	G	0.941459	0	0	0	0	0.072138	0.246453
SrGene08032	V	0.941453	0.148692	0.0312227	0.0123043	0	0	0
NewGene_103	M	0.941415	0	0.0160857	0	0	0.0549137	0
SrGene14774	G	0.941413	0.0213903	0.041469	0.032542	0.0178423	0.00497967	0.403584
SrGene03219	G	0.941366	0.263144	0.127681	0.186846	0.189763	1.11701	6.42778
SrGene14596	G	0.941193	0.641833	0.178616	0.180821	0.148833	0.367567	5.16154
SrGene12696	T	0.941072	4.61202	230.823	45.975	13.7387	0.912256	2.77194
NewGene_2848	V	0.941021	0.0924	0	0.0272483	0	0	0
SrGene06620	M	0.940971	0.367126	0	0.158146	0	1.7797	0
SrGene03974	G	0.940883	0.115376	0.699642	0.66047	0	0.152624	5.50813
SrGene12095	G	0.940846	0.0456823	0.0317147	0.04812	0.0409043	0	0.562674
SrGene12915	V	0.940822	32.2503	5.41954	1.10312	0.133263	0.766793	2.11983
SrGene10709	G	0.940777	27.8563	0.348861	0.474711	52.8469	152.338	789.772
SrGene05325	G	0.940741	0.991465	0.292107	0.548461	0.314864	0.928622	10.3799
SrGene12103	V	0.940717	0.122519	0.0281707	0	0.00814567	0	0
SrGene04932	M	0.9407	0.0356487	0	0	0	0.120231	0
NewGene_858	S	0.940509	0.10524	0	0.353804	0	0	0
NewGene_2260	G	0.940405	0	0	0	0	0.0549137	0.18429
SrGene15265	G	0.940398	0.0140697	0	0	0	0	0.047212
SrGene10047	V	0.940343	0.0651317	0.0194277	0	0	0	0
NewGene_2059	G	0.940307	0.568833	0.0672317	0.153794	0.461948	0.624712	6.28725
NewGene_1381	M	0.940262	0	0.033756	0	0	0.113014	0
SrGene14785	G	0.940184	0.508357	0.389592	0.371001	0.520275	0.544547	7.8032
SrGene04882	V	0.940165	6.84657	0.0668187	0	0.11673	0.381586	1.4832
SrGene15123	V	0.940151	4.92046	0.021323	0.985152	0	0.465954	0
NewGene_2183	V	0.940127	2.44105	0.22223	0.122555	0.120075	0.063047	0.202859
SrGene05891	G	0.940102	0.0186077	0	0	0	0.076368	0.317122
NewGene_1837	V	0.939962	3.74959	0.133731	0.179727	0	0.734323	0.0778067
SrGene11810	G	0.939902	7.18526	0.325549	1.55936	0.375414	2.90222	41.0925
NewGene_1544	V	0.93982	26.8754	2.5032	3.62805	0.220371	1.57466	0.160488
SrGene07364	G	0.939805	0.026541	0.117147	0.102564	0.0214803	0.173584	1.4663
SrGene08952	V	0.939715	0.991334	0	0	0	0.0980733	0.200741
SrGene10941	M	0.939695	0.0215387	0	0	0	0.071432	0
NewGene_2630	V	0.939614	1.27187	0.0805707	0.050017	0.106683	0.146744	0
NewGene_1547	V	0.93959	0.764542	0.0975597	0.0956117	0	0.0189863	0.0187717
SrGene04833	G	0.939581	0.236967	0.0782793	0.31527	0.0214023	0.527063	3.90268
SrGene03983	G	0.939406	0.623261	0.26275	0.331711	0.0813613	1.40868	8.93745
SrGene03304	G	0.939398	0.602241	1.06984	0.796052	0.692529	0.758075	12.9326
SrGene08800	M	0.939371	1.48359	1.32575	0.611205	1.20756	48.7629	10.1542
SrGene15080	T	0.939342	1.10595	37.4524	2.10827	4.44035	0.673711	3.03071
SrGene06006	G	0.939125	0.363589	1.50553	0.338139	1.05299	1.32808	15.0746
SrGene05602	G	0.939118	1.97243	0.930852	0.718852	0.584783	0.84999	16.6122
NewGene_1917	S	0.939102	0	0.375817	1.39283	0	0.0482843	0
SrGene09667	G	0.939093	0.276114	0.0708643	0.082142	0	0.129846	1.83546
NewGene_1808	G	0.938993	1.94873	0	0.147343	1.36245	0.642404	13.444
SrGene03246	M	0.938979	0.175226	0.336879	0.131678	0.0177157	2.41701	0.075946
SrGene14846	S	0.938926	0	0	0.120627	0	0	0.0368357
SrGene11242	G	0.938916	1.94219	1.4008	1.47085	2.40112	1.35301	28.0532
SrGene09970	G	0.938736	7.6414	3.24237	9.44061	6.06466	5.13272	102.905
SrGene08228	G	0.938716	0.447221	0.0423757	0.124349	0.068903	0.922898	5.24033
NewGene_2593	M	0.938698	0.0117693	0.0265407	0	0.01167	0.267118	0.031895
SrGene11773	M	0.938694	0.260783	0	0	0	2.46846	0.495869
SrGene00934	V	0.938661	441.904	31.4112	31.3886	11.2802	39.4955	21.9544
NewGene_545	T	0.93857	0.0504927	0.470103	0.0938987	0	0	0
SrGene07989	G	0.93846	0	0.0518067	0.0455737	0.0234027	0.628605	2.43546
SrGene00100	G	0.938452	0.761297	0.844761	0.492075	2.02426	1.78486	19.1955
NewGene_2408	T	0.938406	0	0.415875	0.0496037	0.0240947	0.0543787	0
SrGene08093	G	0.938373	113.244	38.564	18.4636	42.265	148.034	1170.17
NewGene_1684	G	0.938317	0.363199	0.227494	0.11639	0.449314	1.72623	9.34662
SrGene12128	G	0.938312	1.36347	0.322991	0.642517	0.919018	1.58578	15.6718
SrGene11615	G	0.938216	0.547205	0.545625	0.161454	0.0718833	0.317672	5.32122
SrGene08929	G	0.93812	0.416868	0	0.245988	0.0577033	0.393627	3.6011
SrGene11603	G	0.938038	0.116105	0.090897	0.0780963	0	0.169676	1.46792
SrGene06040	V	0.937997	0.0747743	0.0113413	0.0118397	0	0	0
NewGene_1275	G	0.937964	83.7237	12.7791	9.22617	31.6649	101.771	771.048
SrGene07698	V	0.937862	19.4429	0	0.0711613	0	5.96956	0
SrGene10272	G	0.937847	0.47719	0.201333	1.81086	0.367101	2.19201	16.2454
SrGene01583	M	0.937832	5.93409	25.9415	5.63298	0.088257	123.15	0.68303
SrGene12330	V	0.937699	1.11476	0.0737877	0	0	0.16754	0.105922
SrGene08073	G	0.937697	0.0724847	0	0	0	0.0121647	0.271734
SrGene08165	G	0.937579	0.0122687	0	0	0.020993	0.09525	0.411761
SrGene12550	S	0.937384	81.4247	294.28	1579.62	67.8731	31.982	18.9899
NewGene_1150	G	0.937346	0	0	0.017768	0	0.0782713	0.306572
SrGene07868	V	0.937322	1974.25	403.539	157.534	5.5376	27.7986	24.3011
NewGene_177	M	0.937242	0.542337	0.125308	0.299249	0.461721	8.06469	1.10201
SrGene04257	G	0.937019	97.018	23.3163	24.7214	4.09711	40.3597	601.812
NewGene_674	S	0.93696	0	0	0.113069	0	0.0356397	0
SrGene01859	G	0.936957	1.90556	0.914871	0.804332	4.93149	1.80085	32.8573
NewGene_1353	G	0.936937	0.399248	0	0	0.0309263	0.804994	3.91724
NewGene_1109	S	0.936933	0	0.049758	0.157793	0	0	0
NewGene_2386	S	0.936692	0.019314	0	0.0610157	0	0	0
SrGene04881	T	0.936673	0	0.064968	0.020571	0	0	0
SrGene09808	V	0.93654	0.120563	0	0.038255	0	0	0
SrGene09921	G	0.936398	0	0.019058	0	0.0384387	0.03876	0.302686
SrGene09543	G	0.936372	0.506614	0.166941	0.255099	0.129815	0.882897	6.10224
SrGene11900	M	0.936358	30.1236	3.29333	1.85868	7.81791	223.195	27.9291
SrGene02913	M	0.936334	5.75702	0.0456093	0.0579923	0.059581	20.3275	0.550631
SrGene03391	S	0.936305	0	0.0969047	0.411306	0.0159623	0.00599833	0.012126
NewGene_2941	G	0.936253	0.136486	0.022037	0	0	0	0.497349
SrGene05725	G	0.936172	0.534594	1.34445	1.5212	1.2568	1.46939	19.1966
SrGene12092	G	0.93613	0.030816	0.116324	0.0277593	0.0431647	0.192332	1.2851
SrGene12807	S	0.9361	2.11605	15.2231	94.4931	1.15377	8.10919	3.58825
NewGene_527	G	0.935997	0	0	0.044697	0	0.023591	0.213389
SrGene12059	G	0.935964	0.0322587	0.167697	0.083787	0.011636	0.0233957	0.995611
NewGene_2282	S	0.935898	0	0	0.115289	0.0369513	0	0
SrGene14933	G	0.935718	0.446908	0.499799	0.552241	0.114296	2.10681	11.5741
SrGene00339	G	0.935698	0.262009	0.74937	0.287218	0.878431	1.14138	10.3214
SrGene14984	M	0.935688	0.466362	1.13358	1.32203	0.658588	14.6234	1.12175
NewGene_828	V	0.93566	0.0963517	0.0309963	0	0	0	0
SrGene03976	M	0.935628	1.32848	3.25706	2.03087	0.0385477	32.5253	3.81371
NewGene_1388	M	0.935586	0.07423	0	0	0	0.230479	0
SrGene10283	G	0.935519	1.9327	6.64101	17.5748	6.92881	6.87666	123.924
SrGene13187	G	0.935437	0	0	0.039597	0	0.223463	0.814893
SrGene12981	P	0.935412	0	0.026692	0	0.124786	0.00670933	0.00689667
SrGene05241	G	0.935403	1.27727	0.679367	0.914394	0.757428	3.05222	20.6841
NewGene_248	G	0.93534	1.0603	0.341361	0.204098	0.718333	1.49564	11.8149
SrGene00102	G	0.93529	0.03915	0	0	0.04563	0.039845	0.385182
NewGene_398	G	0.93523	0.0253463	0	0.0178027	0	0	0.133238
SrGene13976	M	0.935225	6.80866	2.02095	4.50546	0.0844467	41.4341	0
SrGene13643	G	0.935135	4.39693	12.3598	1.14974	2.44922	8.23648	88.1591
SrGene03321	T	0.934983	0.35139	81.214	8.69214	14.9436	1.03122	1.38329
NewGene_988	G	0.934973	0.0512267	0.196048	0.188026	0.072368	0.121094	1.93386
NewGene_2353	G	0.9349	0.359494	0.775309	0.712271	0.369003	0.784667	9.21889
SrGene09310	M	0.93473	9.84207	7.39239	9.05755	2.9303	103.678	4.61296
NewGene_1881	V	0.934659	7.66657	0.457227	0.112291	0	1.86911	0.0660967
NewGene_1051	G	0.934515	0.0590963	0.276872	0.164134	0.025321	0.129743	2.00096
SrGene14911	G	0.934456	0.455296	0.494474	0.340889	0.0527117	0.074494	4.32644
SrGene02533	G	0.93445	3.40947	5.34076	6.946	1.79479	13.1952	93.6269
SrGene10476	M	0.934326	0.250184	0.0547623	0.11282	0.560189	5.06019	0.683665
SrGene14464	G	0.93426	9.4131	1.76757	2.4068	1.25586	4.04376	57.46
SrGene14270	G	0.934231	0.365515	0.470644	0.311863	0.250751	0.662608	6.26858
SrGene14701	T	0.934215	4.00391	25.7029	1.11954	0.779097	0.926163	1.62557
SrGene10634	G	0.934215	0.501193	0.803194	0.68754	0.567597	1.01605	10.8705
NewGene_1522	G	0.934163	0.378162	0.53186	0.192817	0.077946	0.203253	4.20445
SrGene09466	T	0.93409	0	0.125271	0.0329467	0	0	0.00833667
SrGene07225	G	0.934075	0.350456	0.203658	0.35283	0.551557	0.465729	5.83766
NewGene_1991	G	0.933952	0.083331	0.154618	0.0358153	0.033973	0.164257	1.42925
SrGene00578	G	0.933948	0.701645	0.233566	0.387739	0.949584	0.804614	9.31736
SrGene11807	G	0.933828	0.0499597	0.0328553	0.0934053	0.009725	0.0807653	0.806108
SrGene07918	G	0.933824	3.8252	0.155045	0.236445	0.200508	2.87806	22.048
NewGene_2807	T	0.933803	0.029406	1.96636	0.193306	0.31907	0.0203793	0.0886703
SrGene06571	S	0.93367	0	0.274785	1.029	0.0173997	0.0490827	0
NewGene_481	M	0.933667	0.338777	0.100402	0.126436	0.693919	6.5609	0.916489
NewGene_2189	T	0.933643	0	0.320209	0.070575	0	0.0356663	0
SrGene09828	G	0.933602	0.0306467	0.0577077	0.0553273	0.12294	0.0327667	0.901794
SrGene14441	V	0.933579	0.321299	0	0.0925997	0	0	0.0141057
SrGene02319	G	0.93355	0.075793	0.072702	0.034143	0	0.114795	0.895213
SrGene01443	G	0.933387	0.152489	0.0237593	0.07817	0.0237797	0.263482	1.62634
NewGene_1215	G	0.93332	0.15607	0	0	0.024896	0.0376033	0.65558
NewGene_2740	G	0.933268	0.749619	0.891128	1.05856	0.345957	1.72428	14.2946
SrGene01871	M	0.932976	4.09945	1.14584	2.28259	1.49758	34.7335	2.61439
NewGene_1055	S	0.932955	0	0	0.158069	0	0.0167027	0.036286
SrGene01401	G	0.932714	0.912317	1.05709	0.505443	0.156482	0.138629	8.23336
NewGene_1990	G	0.9327	0.0485303	0.035647	0	0.114024	0.0287553	0.674464
NewGene_2403	G	0.932649	0	0.0502147	0	0	0	0.149113
SrGene00153	M	0.93252	0.006641	0.100454	0.0357577	0	2.20154	0.599945
SrGene01238	P	0.932488	0.022713	0.0289177	0	0.152952	0	0
SrGene02316	G	0.932245	106.15	20.8271	7.2832	31.3859	120.111	843.508
SrGene08730	S	0.93222	0.570744	5.9632	28.1876	1.59245	1.03711	0.389317
NewGene_2195	T	0.93214	0	0.250044	0.0718707	0	0.012969	0
NewGene_2146	T	0.932118	0	0.55807	0.0742143	0.115199	0	0
SrGene08627	G	0.932018	0.378525	0.389974	0.59864	0.151731	0.146862	4.90053
SrGene07412	S	0.932015	0	0.345101	1.14337	0	0	0.0435613
SrGene11099	M	0.932009	2.10609	0.502078	0.289617	0.062054	8.77067	0.0217943
SrGene14472	G	0.931989	0.503429	0.219095	0.317873	0.303056	0.378589	5.06398
NewGene_2582	T	0.931949	0	0.134247	0	0	0	0.0456783
SrGene03778	G	0.931823	0.248568	0.566248	0.745684	0.538749	0.910473	8.82913
SrGene05145	G	0.931801	0.37702	0.296849	0.176061	0.398011	1.02235	6.65787
NewGene_18	G	0.931775	0.233609	0.030881	0	0.0450477	0.016009	0.954338
NewGene_549	G	0.931661	0	0	0	0	0.0188673	0.055217
SrGene08173	G	0.931661	1.67872	1.47947	0.589341	1.27659	2.80424	22.9102
NewGene_2548	G	0.931617	0.0125963	0	0	0	0.010694	0.068117
SrGene13712	T	0.93159	1.99508	167.437	28.5415	3.59208	11.3267	11.8162
SrGene11629	G	0.931589	1.65281	1.04216	0.720589	0.424015	1.41077	15.3495
SrGene14241	M	0.931529	1.82324	2.05205	2.21932	3.36488	28.7126	0.370372
SrGene00096	V	0.931524	0.601555	0.132072	0.0738883	0	0	0
SrGene06323	G	0.931489	3.83628	0.184189	0.669923	0.444846	3.05912	23.9213
NewGene_1329	G	0.931364	0.0496493	0.017878	0.00104533	0.00441033	0.00268233	0.220484
SrGene13720	S	0.931325	6.60935	12.6781	58.3345	0.503095	0.240053	0
SrGene06223	G	0.931268	0.53862	1.17266	0.791094	0.989382	1.69785	15.101
SrGene11247	M	0.931258	14.5667	1.06285	0.398866	0.245649	51.9042	1.56596
SrGene06242	G	0.93125	0.384103	0.856202	0.249457	1.03434	1.40066	11.4175
SrGene10026	G	0.931161	0.147082	0.00610367	0.009282	0	0.0191857	0.527765
SrGene14801	G	0.931103	0.0688977	0.043043	0	0.00776233	0.0199827	0.405489
SrGene13846	T	0.931039	0.0399337	1.40964	0.210203	0.202737	0.0331787	0
SrGene04739	G	0.93095	0.108787	0.0336777	0.0747167	0.106647	0.0313767	1.02884
SrGene06360	G	0.930918	0	0.0164317	0.0503387	0	0.0173573	0.243558
NewGene_1488	G	0.930876	0	0.0191027	0	0	0	0.055271
SrGene10136	G	0.930822	2.16992	0.233577	0.976483	0	1.14628	13.0859
SrGene13941	G	0.930816	4.76484	3.99825	4.77544	2.0087	5.48516	60.8016
SrGene13698	G	0.930802	0.0150383	0.0735777	0.0180857	0	0.194792	0.871394
SrGene10454	V	0.930687	0.160013	0	0.0285103	0	0.0269447	0
SrGene12826	G	0.930677	0.594981	4.60794	1.43082	4.40081	2.43447	38.8586
SrGene12861	V	0.930551	236.045	25.1184	15.7777	5.6886	31.9165	3.46359
SrGene14835	G	0.930442	1.71687	0.777408	1.5566	0.309072	3.52208	22.6632
SrGene13647	G	0.930339	0.421089	0.472649	0.309021	0.191841	0.449409	5.29424
SrGene14480	M	0.930324	0.329783	2.18728	0.961592	1.17976	13.749	0.131461
SrGene00210	G	0.930273	5.58469	1.01322	1.68498	0.0482913	1.91372	29.3858
SrGene13373	M	0.930181	0.481784	0.147031	0.0415077	0.059194	2.17159	0.0285753
NewGene_2273	T	0.930101	0	0.0745137	0	0	0.026042	0
NewGene_1175	V	0.930093	0.111411	0.038942	0	0	0	0
SrGene07744	M	0.930081	0	0	0.472635	0	1.35196	0
SrGene12937	V	0.93008	6.52642	0.609108	0.267997	0	1.40454	0
SrGene13991	G	0.930072	3.76901	2.31883	4.86534	1.2285	2.22908	41.2158
SrGene08685	G	0.929912	0.239198	0.106412	0.161944	0.0243737	0.199123	2.08609
NewGene_2164	T	0.92988	2.37098	7.91895	0.247964	0.128587	0.015894	0.0129733
SrGene13040	T	0.92984	0.925914	85.2673	14.4402	8.72443	4.87327	0.948113
NewGene_2351	T	0.929754	0.016684	0.116054	0	0	0	0.0240773
NewGene_455	G	0.929721	0.0228237	0.051619	0.0469703	0	0.120817	0.689343
SrGene08778	M	0.929664	1.39046	0.129655	0.344564	0	5.92809	0.220113
SrGene12554	G	0.929661	0.585538	1.00923	0.544507	0.536336	0.751556	9.74467
SrGene07027	T	0.929643	16.029	117.628	20.8388	0.118917	2.30994	2.08308
NewGene_1747	G	0.929616	0	0.0527643	0.0158187	0	0	0.194883
SrGene06245	P	0.929612	24.273	73.3932	6.97208	672.824	42.6347	89.5192
SrGene06243	G	0.929602	0.413421	0.864231	0.364656	1.73246	1.11594	12.758
SrGene09455	G	0.929578	1.10408	0.541757	0.307944	0.00723033	0.0743467	5.78049
SrGene11818	G	0.92954	0	0	0	0	0.0450113	0.127764
NewGene_1944	M	0.929524	0.035041	0.0359807	0.260614	0.015108	1.31399	0.116277
SrGene14499	G	0.929516	0.53825	1.29374	0.644703	1.35308	1.58341	15.36
SrGene02036	G	0.929483	0.188575	0.035221	0.160866	0.0438433	0.0981577	1.49373
SrGene07601	G	0.929376	5.4833	1.05508	2.43969	1.21101	2.78491	36.741
SrGene14096	T	0.929331	10.6524	70.9977	4.26066	6.07594	2.81997	1.27785
SrGene08534	G	0.929232	0.599435	0.805943	0.583931	1.0209	1.91271	13.9128
SrGene11448	G	0.929158	1.04971	0.636727	0.961034	0.713573	1.30385	13.1698
SrGene15131	G	0.92915	0.795952	78.3252	68.192	1.14304	4.72344	432.405
SrGene02972	G	0.929003	5.47181	4.49587	2.89322	0.347196	3.23562	46.322
SrGene10933	M	0.928939	2.70355	0.124714	0.0307123	0.062462	8.22238	0
NewGene_2108	M	0.92892	0.518716	0.213851	0.316667	0.165728	4.01474	0.211879
SrGene15419	V	0.928875	11.554	0.991175	0.425066	0.155828	2.38933	0.147504
SrGene05563	G	0.928866	2.59093	2.30388	1.62735	0.966919	3.61626	31.2237
SrGene15306	G	0.928738	0.683522	0.935868	0.897266	0.226943	0.475253	9.03386
SrGene09060	V	0.928575	0.127171	0	0.045416	0	0	0
NewGene_1250	S	0.928326	0.293631	0.458797	2.33065	0	0.066202	0.016608
SrGene13095	M	0.928234	2.36401	1.18456	1.39912	0.729661	31.4979	5.62506
NewGene_393	G	0.92816	0	0	0	0.078478	0.0803907	0.442282
NewGene_613	S	0.928039	606.659	365.649	2705.17	0.600112	0.314444	0.117565
SrGene07339	G	0.927996	0.880965	1.52047	0.616737	1.98522	1.55167	18.2076
SrGene12855	G	0.927986	0.561543	1.0007	0.492885	0.675532	1.39563	11.4598
SrGene13041	S	0.927881	0	0.124485	0.345219	0	0	0
SrGene03106	T	0.927798	0.100281	4.32984	1.37924	0	0.0836063	0
SrGene09402	G	0.927796	0.5245	1.02164	0.623492	1.49968	0.472903	11.4737
SrGene14108	G	0.927759	0.226476	0.213081	0.138041	0.285485	0.270088	3.13718
NewGene_2551	G	0.927494	0.4023	0.0644	0.131963	0.0637907	0.432995	3.02168
SrGene04541	G	0.927429	0	0.0391727	0	0.0306837	0	0.192519
SrGene13470	G	0.927402	0	0.024777	0	0	0	0.0682577
NewGene_2376	T	0.9274	0.024817	0.775193	0.118689	0.025154	0.0980123	0.0147207
SrGene02778	G	0.927388	0.531267	0.36022	1.11765	0.391008	0.627056	8.33796
SrGene08221	G	0.927355	0.274784	0.52706	0.107802	1.24845	0.922743	8.48188
NewGene_1389	V	0.927333	41.7061	0.00772433	0.0257907	0.0287673	15.0909	0
SrGene07156	G	0.927269	1.63982	3.89266	1.62553	3.73024	2.7995	37.6393
SrGene09669	G	0.927198	0	0.0216173	0	0.022564	0	0.121375
SrGene08714	M	0.92697	0.689669	0.237542	1.10225	2.19719	24.0053	4.53892
SrGene02961	V	0.926929	16.6585	0.977293	1.25623	0.0392523	3.72344	0.090043
SrGene08084	G	0.926923	2.67818	1.02438	1.37245	1.10698	2.07116	22.5876
SrGene10400	V	0.926869	0.79368	0.0481507	0.054502	0.0487147	0.138846	0
SrGene03168	G	0.926782	0.413839	0.0410703	0.0776257	0	0	1.45465
NewGene_1824	G	0.926769	1.39408	0.543524	0.627702	0.461908	2.39576	14.8105
NewGene_709	G	0.926669	0.111179	0.296555	0	0.321314	0.138957	2.36735
SrGene09390	M	0.926561	0.0557087	0.146795	0.118076	0.264637	2.00819	0.152179
SrGene15613	G	0.92654	0.311727	0.050383	0.318589	0	0.102175	2.13143
SrGene13301	M	0.926521	1.38795	0.380696	0.336274	0.0227207	5.85118	0.0220663
SrGene05346	G	0.926504	0.628633	0.699215	1.16568	0.0975267	4.88484	20.3438
SrGene14013	M	0.926395	18.6358	44.2372	44.1312	24.7748	413.431	20.374
SrGene01916	G	0.926277	0.2041	0.39708	0.427623	0.110679	0.514218	4.48627
SrGene09001	T	0.926087	0.0614483	0.6599	0	0.182427	0	0
NewGene_345	S	0.925967	0	0	1.05901	0.216746	0.17526	0
SrGene06392	M	0.92591	0.866159	0.438619	0	0.0474933	3.65034	0
SrGene04930	T	0.92584	0	0.175509	0.0650783	0	0	0
NewGene_2746	S	0.925732	0.0792573	1.3404	6.0134	0.250381	0.42014	0.142839
SrGene12177	G	0.925694	1.45579	0.207669	0.0659287	0.91406	1.10638	10.0929
SrGene00073	T	0.925588	0	0.123285	0.0196957	0	0.0261737	0
SrGene00190	T	0.925557	10.1124	68.6094	10.8901	1.29099	3.15222	0.091786
SrGene00438	G	0.925427	62.5006	8.28934	11.7148	28.8495	79.7006	512.394
SrGene07711	V	0.925348	4.13696	0	0.093336	0	1.45083	0
SrGene05745	G	0.92529	0.527366	0.913841	0.650296	0.354878	1.49332	10.5467
SrGene13421	G	0.925267	1.76267	1.25546	2.70127	1.39475	8.01487	40.4882
SrGene09856	M	0.925201	22.2359	0.594688	0.119062	0.453145	62.6143	0.0145437
SrGene14870	V	0.925107	226.277	35.5939	25.7862	16.2758	2.59288	4.48354
NewGene_444	G	0.925106	0.0551467	0.0458043	0.0924547	0.073464	0.124388	1.04483
SrGene04597	G	0.925044	0.501328	0.317211	0.278982	0.192303	0.526344	4.84594
SrGene04661	G	0.925023	3.5866	1.21963	3.21594	0.127739	13.5501	57.8847
SrGene10236	M	0.924874	0	0	0	0	0.0613813	0.0230567
NewGene_1053	G	0.924839	0.507835	0.217696	0.201202	0.0811923	0.277178	3.41958
SrGene06218	G	0.924807	0.294738	1.03587	0.832013	9.32894	11.456	61.0365
SrGene12189	T	0.92475	0.289418	3.0705	0.103947	0.373553	0.24285	0.145505
SrGene12752	S	0.924702	0	4.66534	18.8034	0.099749	2.31421	0
SrGene08673	G	0.924684	2.57566	5.98641	4.94212	4.36635	5.85777	63.0101
SrGene04937	M	0.924609	0.834518	0.03218	0	0	2.29921	0
SrGene11870	M	0.924517	0.102183	2.45601	0.571313	0	8.29192	0
SrGene01589	T	0.924168	0	0.345967	0.055378	0	0.075798	0
SrGene11969	T	0.924159	0.0304973	0.080424	0	0	0	0
SrGene14566	T	0.924154	0.350822	2.54599	0.256555	0.0173273	0.321841	0.0189707
NewGene_423	G	0.924127	7.29823	64.4378	4.08911	1.29701	4.27477	214.561
SrGene09788	V	0.924127	0.20727	0	0	0	0.0786313	0
SrGene12014	T	0.924048	0.00550033	0.0586823	0	0.016785	0	0
SrGene06759	G	0.92395	0.404539	0.204654	0.187714	0.159097	0.288756	3.27352
SrGene09437	V	0.923822	0.819682	0.292424	0.019785	0	0	0
SrGene08921	G	0.92371	0	0.025925	0	0.0330237	0.0282933	0.22871
SrGene00830	G	0.923705	2.99373	3.4053	2.67218	5.4529	12.1161	69.8349
SrGene12386	G	0.923541	0.108924	0	0	0	0	0.284919
SrGene11184	G	0.923488	1.14263	0.710979	0.473504	0.437791	0.794897	9.30515
NewGene_956	G	0.923462	0.0845163	0	0.0229637	0.0837757	0.0761157	0.698661
NewGene_1604	G	0.923457	0	0.015897	0	0	0.10486	0.315529
SrGene04621	G	0.923442	0.938048	2.86678	3.60838	1.12055	1.88206	27.2103
SrGene12875	M	0.923434	0	0.098647	0.0372447	0	0.354965	0
SrGene14901	G	0.923433	1.16708	4.18697	2.0967	1.54843	1.54762	27.5493
SrGene12299	G	0.923428	0.475802	0.361827	0.159565	0.083295	0.407219	3.88576
SrGene01874	G	0.923403	0	0.344157	0.289799	0.351313	0.0101103	2.599
NewGene_997	S	0.923344	0	0	0.14377	0.0231663	0.031938	0
SrGene05386	S	0.923315	51.1454	99.0584	1024.91	56.7371	17.6807	168.351
SrGene08146	G	0.923293	0.0780393	0	0.0785213	0.0507137	0.138247	0.900885
SrGene02068	V	0.923291	11.7092	0.312016	0.12263	0.373041	0.809868	2.87342
NewGene_2046	M	0.923234	0	0.019039	0	0.004939	0.0624703	0
NewGene_1657	G	0.92323	0	0.109449	0.100556	0	0.011542	0.577168
NewGene_301	G	0.922972	0.567788	0.095202	0.154653	0.416323	1.01825	5.84776
SrGene01224	G	0.922912	1.43487	0.430205	0.626051	0.24277	1.29865	10.4622
SrGene14156	T	0.922868	0.148486	3.23819	0.374844	0.174675	0.0135073	0.537335
SrGene00256	G	0.922848	1.62455	0.830829	0.417964	0.829969	1.07089	12.3761
NewGene_3057	M	0.922838	0.0532447	0.000969667	0.0201217	0	0.192675	0
NewGene_17	S	0.922804	0	0	0.112547	0	0	0.043441
SrGene12378	M	0.922763	3.60158	1.61901	1.68051	0.229612	19.9749	0.583349
SrGene13841	P	0.922664	4.20654	2.27327	13.2583	89.429	2.15983	12.6823
SrGene08004	V	0.922622	76.3278	9.84407	5.53842	2.73116	10.2844	1.13229
SrGene13533	G	0.922583	147.568	22.5995	20.1889	81.2679	211.65	1248.5
NewGene_1136	G	0.922486	0.0334767	0	0	0	0	0.086376
NewGene_2207	P	0.92246	0.0142363	0	0	0.100552	0	0.024748
SrGene12673	G	0.922456	0	0.133307	0.024583	0.145778	0.054583	0.923994
NewGene_268	G	0.9224	0.497641	0.455139	0.325582	0.126348	0.427315	4.72169
SrGene07029	V	0.922358	83.7166	4.40675	1.6152	6.88194	6.1567	13.4392
NewGene_2793	G	0.92234	1.72475	1.00333	0.599209	0.0568923	1.04257	11.4004
NewGene_1848	M	0.922333	1.18241	0.392839	0.300483	0.394113	22.3886	6.4244
NewGene_3082	T	0.922323	0.016509	0.072445	0.00391767	0	0.005374	0.002336
SrGene11278	G	0.922148	1.62536	0.194041	0.51895	0.404087	1.75648	11.5576
SrGene11347	M	0.922138	49.8046	110.957	53.1347	16.4409	631.317	15.4402
SrGene10249	M	0.922125	0.056885	0.0492337	0.006812	0	0.290032	0
SrGene12097	V	0.922068	10.8128	0	0.236799	0	3.67892	0.297577
SrGene13372	M	0.921986	188.471	7.87215	28.2616	7.13296	642.634	18.9347
NewGene_458	V	0.921956	0.0905077	0	0	0	0.035318	0
SrGene06700	G	0.921914	0	0.0684823	0	0	0	0.175401
SrGene12558	G	0.921818	0.24204	0.121306	0.088666	0.0468027	0.242339	1.89598
SrGene13332	S	0.92171	0	0.760837	2.18123	0.0794577	0	0.013549
NewGene_1291	G	0.92169	0.049922	0	0	0	0	0.127498
SrGene06230	M	0.921657	2.7055	4.20477	17.1925	18.2264	124.726	6.5278
NewGene_1052	G	0.921637	0.119871	0	0.0228793	0.0342537	0.099584	0.705916
SrGene07052	G	0.921624	4.08107	0.377923	1.06081	0.162869	11.0613	42.7274
SrGene08780	G	0.921412	8.97006	4.55179	4.18278	3.74511	13.5216	88.999
NewGene_2486	S	0.921411	0.0234223	0	0.0596073	0	0	0
SrGene06680	G	0.92139	0.256129	0.152527	0.218158	0	0.668276	3.29496
SrGene02240	G	0.921305	0.758186	1.25017	1.39038	1.06534	0.857901	13.5256
SrGene05121	M	0.9213	7.97015	34.5567	8.33262	0.862606	136.894	2.14581
SrGene07988	G	0.921285	0.0473507	0.52204	0.089769	0.0746107	0.507892	3.15485
SrGene05855	M	0.921221	10.1544	27.2231	52.3169	5.72963	292.066	19.6188
SrGene11443	G	0.921199	6.23735	4.22567	7.62098	2.19597	4.14264	61.9853
SrGene03309	M	0.921119	5.95379	6.73386	14.139	1.14796	109.711	15.296
SrGene10825	V	0.921024	291.824	8.55185	5.69633	3.30928	6.4316	91.2468
SrGene15440	G	0.920998	0.231962	0	0.054174	0	0.118292	1.02384
NewGene_2039	G	0.920743	0.698271	0.377095	0.19956	0.372826	1.11715	6.97709
SrGene13028	S	0.9207	0.28535	0.274608	1.59756	0.008139	0.034209	0.031129
SrGene00097	G	0.9206	0.12418	0.0682837	0.054481	0.0183517	0.00472433	0.68015
NewGene_2347	S	0.920594	0.0191097	0.080942	0.252002	0	0	0
SrGene05586	G	0.920591	4.42255	3.42566	3.32105	1.81752	3.40964	41.2963
SrGene00064	V	0.920506	1.60416	0.035084	0.054804	0	0.472356	0.07536
SrGene03236	T	0.920476	0	0.135592	0.0332797	0	0.0206343	0
NewGene_941	G	0.920465	0.340541	0.0837367	0.080079	0.434527	0.342681	3.22264
SrGene10910	M	0.920343	0.161762	0	0	0	0.406144	0
SrGene06847	G	0.920309	1.06182	1.67268	1.46205	0.933132	1.43995	16.4877
SrGene14604	G	0.920252	0.156744	0	0	0.033343	0	0.476717
SrGene07673	T	0.920204	0.302747	31.8342	6.88924	1.7693	3.17629	0.563692
SrGene10155	G	0.920173	4.28424	6.37485	6.97658	2.43659	3.55966	59.2077
SrGene10035	G	0.920059	0.185748	2.55728	0.43811	1.7067	1.00702	14.7481
SrGene09405	S	0.920037	0.0318943	0.701223	3.29884	0	0.58581	0
SrGene14887	G	0.920002	1.1508	1.56224	1.43441	1.10847	1.07412	15.8255
NewGene_2478	V	0.919914	0.527122	0.0822113	0.0531463	0	0.075718	0
SrGene13291	G	0.919856	0.228513	0.036127	0.704626	0	0.027986	2.48864
SrGene04068	G	0.919787	0.204274	0.234418	0.170752	0.0898283	0.207097	2.25989
SrGene04325	G	0.919685	3.07049	2.83836	4.04921	1.51683	3.49507	37.2781
SrGene07686	S	0.919579	0	0	0.143661	0.0577667	0	0
SrGene06202	G	0.919451	0.437315	0.598839	0.355645	0.0540177	0.891409	5.80324
SrGene07792	P	0.919338	0.0779267	0.142351	0.124364	1.29228	0.176548	0
SrGene11796	M	0.919133	9.06157	5.27031	4.12134	24.0205	312.595	83.9192
SrGene13445	S	0.919125	0.0103803	0.14029	0.95023	0.0949323	0.0709567	0.067688
SrGene10625	G	0.919079	2.25103	3.10575	4.04241	2.20967	3.13251	36.434
SrGene02418	G	0.919064	100.536	12.2755	17.5133	59.5458	163.174	872.41
NewGene_957	G	0.919055	0.301774	0.014337	0.0488983	0.0903193	0.273838	1.80162
NewGene_2962	V	0.919009	79.5863	3.8706	0.470951	0.383941	26.9115	0.591726
SrGene14798	V	0.918979	0.379966	0	0	0	0.153927	0
SrGene09035	G	0.918936	0.006658	0.143005	0.0458947	0.243237	0.130638	1.40489
SrGene04939	T	0.918884	0.0191397	0.211362	0	0.0518203	0.014764	0
SrGene04665	G	0.918876	3.57656	0	0.122693	1.9935	0.884011	16.2142
SrGene03047	M	0.918813	0.412847	0.0943113	0.0167217	0	2.05843	0.311712
SrGene03055	G	0.918798	0.127308	0.626446	0.660266	0.164756	0.512674	5.15124
SrGene05672	M	0.918773	160.049	95.1873	66.1388	54.1398	967.809	17.5471
SrGene14810	G	0.918733	96.9157	8.50051	7.759	47.9822	130.598	718.02
SrGene14153	T	0.918732	0.079891	2.49264	0.266458	0.074124	0.006137	0.586246
SrGene07575	V	0.918649	904.647	262.647	84.1529	5.55873	7.3054	8.30746
NewGene_36	M	0.918638	6.18034	0.661891	2.18471	1.19341	53.2215	11.4306
NewGene_1752	G	0.918511	0.627681	0.382201	0.285935	0.0112623	0.396878	4.18206
SrGene13381	M	0.918468	1.08996	0.037674	0.0925513	0.020352	9.76266	2.7393
SrGene04635	V	0.918373	90.3277	10.6224	1.64497	5.6029	8.48625	10.5093
SrGene08496	G	0.918352	0.524758	0	0	0.0440127	0.561375	2.76834
SrGene14842	G	0.918288	2.20264	0.955737	0.158027	0.151608	1.11109	11.2079
SrGene14645	G	0.918231	0.256969	0	0.0626287	0.158275	0.0158813	1.20768
SrGene11668	G	0.918192	0.579606	0.129534	0.133012	0	0.691124	3.74846
NewGene_2694	G	0.918157	0	0.0171747	0.0680693	0.00909933	0.014974	0.26714
SrGene11630	G	0.918138	0.648378	0.25067	0.394274	0.169829	1.48894	7.21233
SrGene11273	G	0.918126	5.42661	1.23434	0.674267	4.78407	1.05274	32.1764
NewGene_566	M	0.917987	0.502832	0.096258	0.20275	0.692029	3.64299	0
NewGene_2216	M	0.917954	0.0462827	0.0331287	0	0	0.193577	0
SrGene05576	G	0.917928	1538.89	262.799	411.458	411.333	599.139	7855.62
SrGene09338	T	0.917859	0	0.399915	0	0	0.0162913	0.147955
NewGene_1939	G	0.917642	0	0	0	0	0.064745	0.157228
NewGene_2778	M	0.917618	0.236236	0.076152	0.0130377	0.009008	0.831608	0.00811367
SrGene00143	M	0.917534	0.388829	0.105607	0.128486	0	1.58327	0.029909
NewGene_1119	V	0.917519	0.164373	0	0	0.0537723	0.0140157	0
SrGene01381	S	0.91747	0.0842013	0.756092	3.04806	0.0922017	0.255332	0.0699627
SrGene02124	G	0.917401	2.67836	3.54027	2.17322	4.19899	4.45708	41.2789
SrGene01212	V	0.917345	181.362	9.65909	8.33263	37.8666	4.67737	14.417
SrGene02651	G	0.917334	1.41214	1.84743	1.76935	0.569969	1.65553	17.5513
SrGene15295	G	0.917315	2.43659	1.56846	2.3544	1.6383	2.02752	24.2492
SrGene02154	G	0.917264	69.6609	6.10609	7.56347	21.4869	96.073	485.617
SrGene01311	G	0.917123	0.536644	1.16268	2.10825	5.99858	2.58972	29.9138
SrGene05025	M	0.9171	0	0	0.044945	0.0440533	0.214714	0
SrGene09224	G	0.917077	1.6314	0.547889	0.366465	0	0.401672	7.10886
NewGene_28	G	0.917011	0.238226	0.297952	0.299049	0.228538	0.491368	3.74779
SrGene09098	G	0.917002	0.201356	0.121321	0.162562	0.0674227	0.149169	1.69119
SrGene03320	T	0.916869	0.0582823	26.0395	9.80638	0.050635	0.288659	0.619529
SrGene09680	M	0.916854	0.629089	0.162262	1.13036	0.0825967	5.12054	0.124454
SrGene05633	G	0.916807	0.121206	0.392899	0.262243	0	0.288537	2.56003
SrGene14180	G	0.916796	3.6418	2.40664	1.98134	1.45406	1.40214	26.1669
SrGene11124	G	0.916708	0.163364	0.0669197	0.0743583	0.0406103	0.16681	1.22956
SrGene14952	M	0.916648	2.83024	0.0419543	0	0.013484	6.92404	0
SrGene09787	G	0.916642	1166.88	8.65695	193.166	12.9657	67.624	3477.28
SrGene06657	G	0.916593	0.503702	1.00632	0.695958	0.452092	0.618376	7.85656
SrGene01571	G	0.916592	2.22736	0.126217	0.30478	1.04415	1.55623	12.6096
SrGene01872	M	0.916548	0.712112	0.448641	0.999716	0.209396	6.66443	0.410939
SrGene02462	G	0.916527	2.82105	0.549116	1.32144	0.908565	2.39638	19.1596
SrGene04974	M	0.916526	0	0	0	0.0387717	0.0928947	0
NewGene_2495	G	0.91651	0	0	0	0.095665	0	0.229165
SrGene13938	M	0.916493	4.85096	2.91089	8.35556	4.19087	68.007	8.08703
SrGene01528	V	0.916368	4.23941	0.326673	0.414444	0.0188717	0.337583	0.67518
SrGene14573	G	0.91636	0.287749	1.80141	1.53365	0.665231	1.81873	14.6025
SrGene11909	G	0.916342	4.24445	1.30628	2.55926	0.594092	1.47262	24.3294
NewGene_2246	G	0.916261	16.7051	2.36914	2.23884	3.3272	0.974345	61.1769
SrGene15025	G	0.91624	70.0001	4.48756	7.44871	35.6894	95.6837	509.335
SrGene03666	G	0.916187	0.709222	0.442952	0.854185	1.39822	1.83358	12.4996
SrGene07586	M	0.916146	80.23	19.4509	11.9319	12.6043	322.474	10.9867
NewGene_1634	M	0.916117	0.022212	0	0	0	0.149651	0.040554
SrGene00039	T	0.916042	0.0442203	0.398475	0.051166	0.015906	0.0430203	0.0129633
SrGene10680	M	0.915968	6.42862	14.5864	40.1404	4.4774	175.075	7.92638
SrGene13398	G	0.915965	74.151	25.4454	26.2461	41.9032	115.175	673.343
NewGene_2668	S	0.915897	0.0124617	0.161823	0.414457	0	0	0
SrGene08619	G	0.915822	15.9717	6.36347	12.9482	0.511065	8.2748	104.704
SrGene03167	T	0.915641	0.0636923	0.251543	0.025828	0	0	0.0165793
SrGene08667	M	0.915624	0.0485317	0	0	0	0.115037	0
NewGene_2979	G	0.915546	0.215513	0.0698227	0.0197967	0.11831	0.178207	1.4248
NewGene_1476	G	0.915515	0.17326	0.138702	0	0.0183437	0.059394	0.922525
SrGene00042	V	0.91549	1.22213	0.0625827	0.066736	0.032741	0.234696	0.119654
SrGene06379	T	0.915482	1.46025	8.96138	0.800999	0.697271	0.828475	0
NewGene_1306	T	0.915431	0.0189437	0.200139	0.021935	0.0134877	0.0302617	0
SrGene03697	V	0.915428	42.6134	3.07727	3.89167	0.873089	5.76868	4.4089
SrGene13757	T	0.915426	0	0.0712283	0	0.0301203	0	0
SrGene09363	M	0.915363	0.790655	2.17026	1.40971	0.20567	11.7524	0.397127
NewGene_1514	P	0.915319	0.00657767	0.200213	0.206684	1.32994	0.111782	0.0378443
NewGene_1128	T	0.915176	0.023945	0.331732	0.0226003	0	0.055021	0.0391273
NewGene_400	G	0.915167	0	0.0218843	0.0644177	0.0293363	0.136795	0.595132
SrGene05137	G	0.915157	0.420567	0.701534	0.102031	0.034068	0.429113	3.9775
SrGene12331	G	0.915102	2.06693	0.758444	0.576529	0.635113	0.633407	11.0025
NewGene_2959	P	0.915097	0.0359697	0	0.035657	0.168725	0	0
SrGene08569	G	0.91502	4.51103	2.10032	4.83535	0.57134	11.2488	54.7583
SrGene13917	M	0.914924	0.037214	0.036265	0	0	0.172737	0
SrGene09334	G	0.914885	1.06007	1.34634	0.535953	0.744272	0.681855	10.2649
SrGene08421	V	0.914683	0.454363	0.0749723	0.0742513	0	0.0446003	0
SrGene07664	M	0.914649	0.293777	0.048757	0.0175317	0	1.06896	0.0961217
SrGene01534	G	0.914638	0.54409	1.02193	0.580195	0.583015	0.218295	6.90591
SrGene04903	G	0.914597	5.10331	10.844	4.7186	9.8892	8.67184	91.8626
SrGene05141	M	0.91454	0.0522147	0.155636	0	0.034973	0.568276	0
SrGene03429	V	0.914476	322.057	17.7184	10.5003	32.718	40.6681	36.1136
SrGene14090	V	0.914472	23.9358	1.74828	0.774402	0.324682	3.51866	3.86983
SrGene01558	M	0.914452	0.123663	0.0803457	0.044446	0	0.580855	0
SrGene12818	V	0.914338	2.35748	0.340288	0.258433	0.0954093	0.107768	0.207829
NewGene_2780	V	0.914226	3.8095	0.970339	0.569758	0.0451663	0.0152853	0.0332277
SrGene04873	M	0.914106	0.0895367	0.0316047	0	0	0.282071	0
SrGene02295	P	0.914042	44.5708	8.13117	1.26406	751.018	85.6162	183.196
SrGene01281	M	0.913981	3.91712	0	0.401981	0	10.1434	0.0435133
SrGene01427	G	0.913976	4.85103	0.446243	0.13666	1.22182	5.37002	27.9593
SrGene01267	G	0.913947	15.1808	0.051456	0.0165537	0.111834	1.03742	38.1113
NewGene_2298	G	0.9139	0	0.034803	0.06194	0.0971807	0.332931	1.22383
SrGene13821	V	0.913873	8.10821	0.1802	0.326863	0.257147	2.53005	0.197406
SrGene01299	M	0.913719	2.68943	0.134827	0.380496	0.0200707	7.8159	0.147001
NewGene_1580	G	0.913654	0.119946	0	0.0831277	0	0.243752	1.03496
NewGene_2894	V	0.913592	0.524044	0.0546477	0	0.0383963	0.0617587	0.0716053
SrGene06893	G	0.913539	2.2594	3.62745	1.59093	4.49424	4.4167	37.9099
NewGene_2970	G	0.913523	0.0347083	0.02598	0.070437	0.0357773	0.0266563	0.447655
SrGene03315	G	0.913431	37.2477	101.888	58.023	74.7456	134.133	938.067
SrGene10599	G	0.913389	0.735421	1.81448	0.669927	1.12856	1.0785	12.5316
SrGene08989	M	0.913382	0.0178603	0	0	0	0.0712483	0.0129967
NewGene_2965	G	0.913308	0.0895897	0.011573	0	0.009749	0.091886	0.467859
NewGene_1300	M	0.913232	0.193077	0.015074	0.0662767	0.0485483	0.792359	0.0207827
NewGene_2626	G	0.913136	0	0.0351407	0.0533667	0.00739033	0	0.2208
SrGene10824	G	0.913107	1.68515	1.71444	0.766406	1.12836	1.45077	15.5251
NewGene_352	M	0.912925	0.18941	1.08615	0.448776	0.323147	4.90479	0.087935
SrGene08578	G	0.912906	0.515507	0	0.184492	0	0.0670823	1.76149
SrGene04734	G	0.912874	1.33755	0.85743	1.10418	0.35198	4.0204	17.6102
SrGene14516	T	0.912853	2.56578	25.4328	6.14575	0.478781	0.297577	1.59406
SrGene11281	G	0.912744	0.86325	0.46507	1.10652	0.525736	0.5306	8.00214
SrGene09446	S	0.912735	0.104589	1.38967	5.38296	0.274472	0.47573	0.104271
SrGene11801	M	0.912694	0.0704113	0.216772	0.0909063	0.090032	1.10434	0.0139513
SrGene04659	S	0.912689	0	0.137367	0.398049	0.0268757	0.00650433	0.00302433
SrGene12891	T	0.912652	0.266882	17.8764	4.58831	1.61128	0.673169	0.667657
SrGene15347	M	0.912648	6.34468	1.26117	0.849037	1.72015	25.099	0.787249
NewGene_1873	M	0.912636	0	0.0280033	0	0	0.064107	0
SrGene03498	G	0.912607	0.0913007	0.21229	0.19253	0.12172	0.384164	2.2931
NewGene_2841	S	0.912587	0	0.044214	0.131169	0.0131157	0	0
SrGene08963	V	0.912583	0.605451	0.118693	0.0101133	0	0.135827	0
NewGene_2759	P	0.912569	0	0	0.029035	0.0664183	0	0
SrGene09240	G	0.912547	116.269	44.3403	35.5157	58.5768	170.494	972.396
NewGene_2460	M	0.912444	0.179118	0.013347	0	0.0466857	0.59563	0.0216023
SrGene03497	G	0.912384	0.091762	0.185458	0.152545	0.0356187	0.206573	1.53386
SrGene11907	V	0.912378	187.907	3.69878	10.8337	2.14301	65.332	0.316062
SrGene07042	M	0.912341	17.525	11.638	19.4918	2.92498	162.112	19.4728
SrGene15393	G	0.912326	0	0	0	0.00888467	0.0384807	0.108049
NewGene_1231	S	0.912232	0	0.026158	0.0596073	0	0	0
SrGene08390	G	0.91221	0.154841	0.0223367	0.0076	0	0.140237	0.740437
SrGene10405	T	0.912176	0.030314	0.600656	0.040141	0	0.016758	0.176546
SrGene04019	G	0.912127	108.591	35.6624	26.0427	86.0924	165.173	959.48
SrGene12837	M	0.912064	6.59958	0.0282117	0.0149243	0	15.1081	0
SrGene01351	S	0.911916	0	0.366141	0.831347	0	0	0
SrGene06085	G	0.911829	0.355246	0.135649	0.285817	0.529419	0.567669	4.25039
SrGene10403	G	0.911802	2.72153	1.47945	1.51778	1.53339	3.32932	23.9947
NewGene_460	G	0.911711	0.117924	0	0.0392693	0.044589	0.0697487	0.615097
SrGene13422	G	0.911697	65.6326	13.7189	117.616	19.9838	76.4508	664.536
NewGene_539	G	0.911576	0.076216	0	0.034017	0	0.0344967	0.327355
SrGene06519	S	0.911561	1.80685	47.6222	119.555	0.526997	2.84328	0.067663
SrGene15314	M	0.911414	6.99614	17.0213	32.3669	7.76152	159.254	6.39226
NewGene_522	T	0.911332	0.0362443	0.645238	0.249815	0	0	0
SrGene15008	V	0.911291	183.277	2.65673	5.25702	3.23651	7.8746	62.2672
NewGene_876	T	0.911172	0	1.23618	0.359176	0.182108	0.00774867	0
SrGene15447	S	0.911151	0.190228	1.08485	4.19395	0.0615353	0.0781567	0.448362
SrGene06425	M	0.911151	0	0.0532273	0	0	0.119815	0
SrGene10743	G	0.910911	0.0300083	0.23905	0.159796	0	0.0171193	1.00118
SrGene01646	T	0.910796	0.058523	0.450139	0.085196	0.0306247	0	0.0264277
NewGene_958	G	0.910763	0.318788	0.150246	0.405847	0	0.0550723	2.08423
SrGene12874	G	0.910733	0.146682	0.114015	0.220468	0	0.103461	1.30984
SrGene14926	G	0.91071	0.0469267	0.027747	0.0470873	0	0	0.272733
SrGene14408	T	0.910631	0	0.061501	0.006017	0.0214643	0	0
NewGene_85	M	0.910568	0.028039	0.0312983	0	0	0.132698	0
NewGene_1310	V	0.910472	1.52667	0.0758313	0.365224	0	0.242342	0
SrGene07534	G	0.910372	4.26988	1.32272	1.58458	0.816225	10.5315	41.3375
NewGene_2936	G	0.910359	0.136214	0.0289153	0	0.0113567	0.091065	0.596936
NewGene_892	G	0.910324	0.0242203	0	0.04466	0.000722	0	0.155231
SrGene00524	V	0.9102	171.366	37.3143	17.578	8.1264	9.95903	3.96533
NewGene_2741	M	0.910054	0	0.0274927	0	0	0.108549	0.0213247
SrGene01452	G	0.909992	0	0.183013	0.131177	0.416629	0.312135	2.31746
SrGene07186	V	0.90996	0.236469	0	0.0154383	0	0.0428017	0.048218
SrGene02386	M	0.909925	93.352	27.1809	32.2765	23.4423	457.083	29.6078
NewGene_344	G	0.909918	0.25496	0.047292	0.190572	0.05885	0.247668	1.77469
NewGene_1814	G	0.909878	0.103642	0.014759	0.0591303	0.0155857	0	0.428567
SrGene06053	G	0.909835	4.24524	4.06619	3.17168	2.38808	5.91449	43.8877
SrGene03333	G	0.909758	144.055	17.3361	18.8445	53.4901	193.85	947.619
NewGene_1623	V	0.909675	0.454335	0.0472367	0	0.052581	0.0898327	0.0155383
SrGene03331	M	0.90962	9.34829	19.0417	53.7621	4.30868	229.563	17.2781
NewGene_1166	V	0.909542	0.246629	0	0.08743	0	0.0241177	0
NewGene_384	T	0.909477	0.0283173	0.190581	0	0	0.0408997	0.017043
NewGene_1791	G	0.909437	0.335067	2.47571	0.853791	6.44171	0.726506	23.9231
SrGene09034	G	0.909421	0.0337233	0.256308	0.147633	0.145291	0.0685937	1.43863
NewGene_1601	G	0.909358	0.0571023	0.0373453	0.00837833	0.017135	0.0618313	0.401122
SrGene14706	T	0.909226	0.0221617	2.91541	1.0086	0.292454	0	0
SrGene08951	M	0.909143	0.0849143	0	0	0	0.186919	0
SrGene03199	M	0.909134	0.0102597	0.0211857	0	0	0.0692123	0
SrGene04818	T	0.909045	0.07084	0.624543	0.129225	0.0335613	0.050401	0
SrGene12594	V	0.909026	313.669	27.3337	15.0787	57.911	41.791	0.564754
SrGene14601	V	0.908996	397.872	30.5031	85.5043	0.234327	63.8438	0.95312
SrGene08393	G	0.908993	0.0320033	0.237473	0.196546	0.022811	0.193524	1.49958
SrGene04273	P	0.908969	20.2141	14.3937	6.94255	274.187	31.6308	51.617
SrGene08497	G	0.908955	3.11928	2.31361	3.35097	4.99045	5.35514	42.0222
SrGene03390	G	0.908924	0.225621	0.366949	0.836269	0.156994	0	3.48243
SrGene04339	G	0.908859	9.60338	10.016	11.6024	5.90173	6.25237	95.1843
SrGene06553	G	0.908852	8.33842	22.5074	25.4743	57.3286	64.6307	391.187
NewGene_1437	T	0.908815	0	0.0646567	0	0	0	0.0294787
SrGene12064	T	0.908803	0	0.0592947	0	0.0270373	0	0
SrGene08878	G	0.908797	0.594733	0.82439	0.424879	0.946725	0.856316	7.99764
SrGene14267	G	0.908795	8.97658	2.89675	2.21354	6.77494	9.75316	67.1343
SrGene14711	V	0.908791	17.8573	3.06452	1.86721	1.68434	1.52768	0
NewGene_2493	G	0.908673	0.107358	0.0562333	0.0624917	0.019551	0.124004	0.809482
SrGene06813	G	0.908669	0.582244	0.280207	0.101637	0.319368	1.35424	5.77614
SrGene15305	G	0.908659	0.219706	0.250705	0.213857	0.148579	0.220411	2.30621
SrGene06718	T	0.908654	0.378216	3.48254	0.125615	0.836529	0.113996	0.136221
SrGene14739	T	0.908588	0.0344963	0.0754747	0	0	0	0
SrGene08097	G	0.90849	5.86273	42.9708	27.4765	84.7463	26.7143	410.382
SrGene00400	V	0.908489	726.377	79.6689	25.536	113.44	108.714	4.99776
SrGene03448	M	0.908469	0.784273	1.4357	1.32132	0.273652	8.77548	0.201201
SrGene07529	V	0.908466	0.0777717	0	0.0355937	0	0	0
SrGene04261	S	0.908327	6.9855	5.51468	91.1162	1.79953	3.195	24.27
SrGene12439	G	0.908228	2.76484	1.87425	3.65289	2.24176	10.7843	46.459
SrGene00656	G	0.908201	81.6012	15.1232	11.492	43.0219	107.332	563.34
NewGene_1557	G	0.908116	0.165705	0.070108	0.331305	0.0744173	0.078816	1.56797
SrGene06637	V	0.908083	96.0469	1.43564	1.51845	3.97204	7.20722	30.0082
NewGene_1423	V	0.908059	0.203962	0.0107347	0	0.0183903	0.0646373	0
SrGene01442	G	0.907984	0.113967	0.064072	0.0744557	0.200568	1.27675	3.75981
NewGene_700	G	0.907783	0	0	0	0.062059	0	0.134593
SrGene02215	G	0.907757	3.55354	16.3741	4.68405	10.4909	13.6306	105.662
NewGene_580	T	0.907671	0.0434013	1.97641	0.189787	0.358738	0.0702187	0.250253
SrGene11241	G	0.907619	2.03154	1.95474	1.3986	3.4074	1.34447	21.9454
NewGene_948	G	0.907586	0	0.0439927	0.00814633	0.0298413	0.0614327	0.310372
SrGene10755	T	0.907507	0.136458	4.40166	1.16146	0.0653507	0.49574	0.17661
NewGene_537	M	0.907467	0	0	0.0424077	0	0.0916593	0
SrGene10110	S	0.907465	0.0817937	0.912442	3.08852	0.09362	0.271897	0.069226
SrGene14336	M	0.907423	0.0268633	0.0338357	0	0	0.131132	0
SrGene04674	V	0.907277	11.1376	1.29032	2.28214	0.015213	1.09887	0.477012
SrGene11743	M	0.907267	0	0.0711757	0.0425887	0	0.511758	0.12352
SrGene12301	G	0.907229	4.26674	2.04287	4.87237	1.50633	1.68536	30.9873
NewGene_471	V	0.90718	0.145647	0.067595	0	0	0	0
SrGene01658	M	0.907179	0.124322	0.129844	0	0	0.70205	0.0716603
SrGene11770	G	0.907062	0	0.101004	0.133683	0	0.0401723	0.591491
SrGene13825	V	0.907045	5.12296	0.306678	1.65979	0	0.414554	0
SrGene14944	G	0.907012	5.17886	2.23295	7.61874	0.898666	12.7883	61.7659
NewGene_203	G	0.906982	0.449613	0.712498	0.392355	0.72135	1.07905	7.21335
SrGene06422	G	0.906963	1.44654	0.403521	0.397378	0.174273	0.227103	5.69413
SrGene12512	T	0.906944	5.84571	61.2281	4.93407	5.03217	0.205754	12.4705
SrGene10527	G	0.90691	0.494969	1.09463	1.25847	0.622311	0.445733	8.41356
SrGene12676	T	0.906859	0.694255	112.146	50.5235	0.929482	0.079989	0
SrGene14360	V	0.906746	104.51	2.98097	1.33105	0.551734	43.1535	0.712566
NewGene_1038	G	0.906729	0.145535	0.0541977	0.273739	0.0303393	0.197805	1.50447
NewGene_1782	G	0.906716	0.19117	0.189313	0.246532	0.144953	0.177541	2.03573
SrGene03782	G	0.906711	0.14186	0.505151	0.310519	0.020404	0.318334	2.77903
SrGene06460	T	0.906576	0	0.0933953	0.0138657	0	0.0297613	0
SrGene01435	T	0.906524	0	0.189492	0.0358243	0.0108927	0.0266157	0.015232
SrGene08256	G	0.906483	194.435	37.8184	33.9119	85.0895	261.596	1310.68
SrGene02958	M	0.906414	2.67432	0.175871	0.192097	0.0477347	8.25825	0.774245
SrGene13199	G	0.906341	0.255114	1.26084	0.890479	0.491639	1.76537	9.95837
SrGene15073	G	0.906326	39.4133	3.74719	3.64545	41.4147	62.3849	321.551
NewGene_1761	G	0.906103	0.205376	0.0201897	0.134364	0.118932	0.304656	1.6689
SrGene12841	M	0.906044	7.44231	19.1352	6.33039	10.9614	116.626	10.919
NewGene_1855	G	0.906026	0	0.027038	0	0	0.066583	0.19925
SrGene10023	V	0.905924	0.176797	0.0272777	0.00988467	0	0.010591	0.0354083
NewGene_1398	G	0.905839	0	0.35521	0.103569	0	0.074457	1.1326
SrGene04550	G	0.905831	189.999	19.0538	17.4563	81.6304	254.245	1194.41
SrGene04528	G	0.905802	0.129146	0.0506977	0.298064	0.16387	0.125353	1.62876
SrGene13862	V	0.905745	5.12386	0.533408	1.63702	0.0728667	0.0580383	0.113412
NewGene_1983	G	0.905625	1.67545	0.939794	0.966353	0.542918	1.61781	12.1691
SrGene14268	G	0.905607	0	0.125436	0	0.0507337	0.0808273	0.544526
NewGene_1198	G	0.905463	1.14285	3.38106	1.33996	0.169241	0.630826	14.098
SrGene06828	G	0.905459	1.09699	0.0697357	0.228092	0.281589	0.662972	4.94892
SrGene02472	G	0.905446	14.467	14.018	13.2586	14.0041	28.2241	177.616
NewGene_2000	P	0.90536	0	0	0.0549977	0.180566	0.0304467	0
SrGene04524	G	0.905243	99.2593	17.3637	19.2441	49.8805	146.165	700.555
SrGene00641	G	0.90522	0.695156	0.355088	0.452282	0.137185	0.835176	5.22237
NewGene_1879	G	0.905191	0	0	0.0375033	0.0314657	0	0.145491
NewGene_1060	G	0.905181	0.085431	0.0744063	0.0203963	0.0126323	0.0381867	0.487354
SrGene11495	G	0.90518	2.97903	0.321187	0.512166	1.13337	3.73275	18.3052
SrGene03330	G	0.904977	0.694558	1.81989	2.29832	1.06728	2.33999	17.3011
NewGene_404	G	0.904964	1.00055	0.838936	0.350413	0.291575	0.61898	6.5248
SrGene04988	V	0.904957	1.50139	0.110357	0.0545793	0.239909	0.274784	0.033854
SrGene07983	M	0.904914	11.2195	7.17229	2.90646	15.4415	78.4458	0.555489
SrGene09845	V	0.904868	18.341	1.48933	0.947012	1.48437	2.73659	2.06677
SrGene15496	G	0.904855	0.783511	0.0654573	0.197852	0.492271	0	3.23525
SrGene06199	G	0.904843	2.95171	0.544518	1.43933	0.210781	5.94471	23.3112
NewGene_2709	V	0.904814	0.267772	0.0399987	0	0	0.0874417	0
SrGene11667	G	0.904769	1.76443	0.662786	0.571834	0.467388	1.49251	10.4146
SrGene08666	V	0.904754	9.95463	1.28399	0.698837	2.3782	0.291314	0.0883417
SrGene07740	M	0.904738	0.0633073	0.0518217	0	0	0.241711	0
NewGene_2394	S	0.904694	0.011766	0.0432433	0.246154	0.0457263	0.016564	0
SrGene01412	M	0.904684	0.034442	0	0	0	0.072269	0
SrGene12319	G	0.904681	0.445825	3.41825	2.12281	0.006855	2.69962	18.2406
SrGene06077	G	0.904627	0.931682	0.741493	1.03215	2.46822	2.05125	15.1507
SrGene01764	T	0.904621	0.789448	3.26198	0.19362	0	0.153606	0.418944
NewGene_2106	P	0.9046	0	0.0231227	0.001422	0.064084	0.00602333	0
SrGene14407	G	0.904531	1.32958	0.274235	0.310027	0.369171	0.898295	6.66459
NewGene_1015	M	0.904494	0	0.0349563	0.0571787	0	0.225274	0.0154407
SrGene00431	G	0.904469	119.452	33.4258	24.486	53.788	158.274	815.288
SrGene12169	M	0.904409	1.62966	0.729054	1.11295	0.462356	14.8966	3.18585
SrGene15104	G	0.904397	0	0.0343567	0	0	0	0.0718733
SrGene01858	G	0.90438	0.037718	0.074581	0.0950783	0	0.00714033	0.448686
SrGene07248	G	0.904371	0.028456	1.29614	0.453422	0.0173723	0.036296	3.83082
NewGene_1708	T	0.904368	0	0.235959	0	0	0.112826	0
SrGene01424	G	0.904252	1.07113	0.0821407	0.0444743	0.221348	1.19712	5.46479
SrGene10519	V	0.904217	221.788	24.6831	28.4969	10.9086	39.4563	2.67246
NewGene_1004	P	0.904217	0	0.0654113	0	0.35876	0.106404	0
SrGene07341	G	0.904197	0.030776	0	0	0.020126	0.0209063	0.149909
SrGene09981	V	0.904045	0.242713	0.0268897	0	0	0.0664107	0.0231473
NewGene_1085	T	0.903991	0.250008	42.5519	16.7508	1.50477	1.92131	0
SrGene11934	G	0.903824	0.156341	0	0.0772647	0.0421557	0.188465	0.965367
NewGene_1979	G	0.903796	0.217318	0.18734	0.186844	0.039017	0.33254	2.00211
SrGene15501	G	0.903734	0.073457	0	0	0.0192123	0	0.192527
NewGene_1637	G	0.903568	2.82906	1.27839	0.864371	0.85312	1.77486	15.762
SrGene12546	G	0.903358	2.16192	1.32483	2.36655	0.832393	1.98073	17.9352
SrGene08021	T	0.903262	0.0416593	0.248052	0.065651	0	0.01267	0
SrGene07455	V	0.903194	14.0774	1.22485	2.52126	0.0820383	2.93367	0.0520747
SrGene05975	G	0.903179	5.05985	1.55741	1.16008	5.37091	11.7874	51.5089
SrGene03700	V	0.903107	364.257	33.1993	39.6744	33.0175	26.5101	44.0676
SrGene02074	G	0.903075	156.001	10.1398	12.523	122.853	192.274	1018.91
SrGene06244	G	0.903015	0.458418	0.432964	0.192715	0.0944737	1.00057	4.49377
NewGene_41	G	0.903003	0.442964	0.95178	0.341172	0.133578	0.749277	5.39969
SrGene00360	G	0.902957	3.94576	0.272767	1.64039	0	2.00338	16.2037
SrGene03126	M	0.902862	1.64172	0.076493	0.0475213	0.0595407	4.43159	0.327099
SrGene12417	M	0.902549	36.8912	10.4807	5.93926	4.45281	130.365	5.75709
NewGene_1843	M	0.902516	0.0342073	0	0.0482017	0	0.309047	0.0682273
SrGene10086	S	0.902508	0	0.207297	1.14705	0.1196	0.206007	0.026238
SrGene01275	G	0.902463	15.3798	9.42589	11.6352	12.7484	15.4632	132.57
SrGene06604	V	0.902411	14.7192	0.735922	0.0893107	0	6.0208	0.336146
NewGene_739	M	0.902399	0.0282863	0	0	0	0.057963	0
NewGene_1482	V	0.902397	0.405389	0.160426	0	0.03741	0	0
SrGene06702	G	0.902355	1.9475	4.59351	5.87498	1.16048	1.84698	31.5908
NewGene_1318	G	0.902318	0.0855487	0.0788303	0.0566837	0.115114	0.168148	1.03258
NewGene_1084	T	0.902295	2.0183	111.643	36.0609	4.64606	11.7299	0.0852987
SrGene01828	S	0.902295	0.013813	0.231695	0.625044	0	0.059843	0
SrGene01530	M	0.902293	0	0.0162473	0	0	0.319804	0.139989
SrGene04435	G	0.902111	0.689461	0.772947	0.773143	0.344178	1.31825	7.96406
SrGene06104	G	0.902062	34.0962	38.3515	4.41256	4.35572	15.4662	197.434
SrGene06511	M	0.902031	0.225523	0.0176453	0.057963	0.0601553	0.737551	0
SrGene08058	G	0.901962	0.877466	0.313716	0.263381	0.0276487	0.479384	4.00172
SrGene12566	V	0.901934	3926.08	206.077	388.946	139.294	1146.98	43.7716
SrGene09965	T	0.901873	0.010568	0.201555	0.0469163	0	0.0414053	0
SrGene01742	G	0.901855	2.99765	2.30868	1.50462	0.53558	1.0805	17.1726
SrGene15193	V	0.901588	21.2852	1.02349	1.42596	0.661561	2.20219	5.16041
NewGene_1102	T	0.901545	0	0.0493533	0	0	0.0242953	0
SrGene13849	S	0.901491	7.37153	10.4052	41.3731	1.78933	0.447232	0.364856
SrGene07161	G	0.901414	1.15425	1.07357	0.509336	0.137288	0.267638	6.37431
SrGene09023	G	0.901393	0.110845	0.477822	0.16947	0.0680187	0.112748	1.90433
SrGene15386	T	0.90139	0.0184197	0.18305	0	0.0215357	0	0.0502973
SrGene00936	G	0.901349	4.60671	4.97446	3.86575	2.67389	4.5971	42.0023
SrGene14912	V	0.901335	49.5478	4.22319	4.14542	2.07039	5.8604	8.14372
SrGene04844	G	0.901321	1.27286	1.33301	1.30451	0.82188	3.19415	16.0651
SrGene11871	T	0.901249	0.12652	0.594682	0	0	0.167107	0
NewGene_195	V	0.901222	1.21706	0.0976197	0.105241	0	0.39823	0
NewGene_2733	M	0.901208	0.440907	0	0	0	0.892597	0
SrGene06506	G	0.901181	0	0	0.043194	0	0.029095	0.146306
NewGene_2837	S	0.901068	0	0.0466553	0.0943183	0	0	0
SrGene13650	T	0.900859	0.876461	47.2995	4.65332	9.08824	3.71683	5.11181
SrGene09184	G	0.90084	0	0.019649	0	0	0.0207803	0.0815433
SrGene09740	G	0.900708	1.10299	13.5114	14.9552	60.3975	16.1137	213.674
SrGene00426	G	0.900556	0.0750487	0.763794	0.310647	0.934928	0.713799	5.62774
SrGene05940	G	0.900551	11.9948	10.3818	4.15448	21.9201	21.7101	141.1
SrGene12581	V	0.900399	232.2	41.7624	13.1142	17.4556	18.9352	24.369
SrGene13603	M	0.900343	57.6694	3.12481	23.0292	5.52633	213.314	16.9415
SrGene05595	G	0.900282	0.523421	0.192647	0.293999	0.127453	0.885844	4.05819
SrGene09962	P	0.900277	0	0	0.0119817	0.0433147	0.00961567	0
SrGene11751	G	0.900196	1.27918	2.65764	0.615733	3.92463	3.4544	23.9101
SrGene14976	P	0.90019	22.5959	1394.41	195.68	4382.11	22.6974	551.508
NewGene_1448	G	0.900183	0.989919	0.298337	0.256917	0.163955	0.115681	3.65632
SrGene13551	V	0.900177	0.064188	0.0320373	0	0	0	0
SrGene00797	G	0.900118	46.2448	16.1069	21.7614	25.282	63.9233	347.045
SrGene02609	S	0.900074	29.2863	584.954	1532.22	110.219	28.8228	12.2622
SrGene06385	P	0.900062	29.1882	72.6186	31.3987	642.104	140.733	46.9129
SrGene08121	G	0.89989	1.00083	2.01516	0.869891	0.744569	1.47526	12.198
SrGene13141	G	0.899833	123.852	26.3798	241.407	32.6282	12.3066	871.689
SrGene00516	G	0.899715	0.950306	2.55673	1.09011	4.08791	1.39853	20.1098
SrGene14961	M	0.899688	0.856521	7.10262	1.34918	0.728949	21.9055	0.949676
NewGene_125	T	0.899563	0	0.231932	0.040338	0.0111293	0.0650057	0
SrGene06831	G	0.89953	1.78544	3.82208	3.81289	0.813775	1.83026	24.016
SrGene01728	G	0.899467	0.0218447	0	0	0	0.0198963	0.083039
SrGene03198	M	0.899424	0.615867	0.113395	0.0247023	0	2.21742	0.361131
NewGene_1542	M	0.899349	0	0.010081	0.0787647	0.0233683	0.341272	0.059532
NewGene_1302	S	0.899336	0	0.145068	0.288222	0	0	0
SrGene08225	G	0.899324	4.92366	7.94811	5.48424	6.86246	6.92933	63.8637
SrGene11557	V	0.899181	22.6343	1.43447	1.45721	0.887209	1.10496	6.52596
NewGene_912	G	0.899169	0.14699	0.326224	0.288901	0.487893	0.451814	3.37558
SrGene12894	M	0.899079	0.454674	0.23414	0.921697	0.427973	4.41801	0.190857
NewGene_1032	M	0.898992	0.0432107	0	0	0	0.0855587	0
SrGene08211	G	0.898986	1.42346	0.652879	0.340459	0.35157	1.12418	7.70693
SrGene04707	M	0.898943	1.67328	0.39271	0.541298	0.104986	7.27734	0.964848
SrGene05114	G	0.898932	0	0.038494	0	0	0.04915	0.173436
SrGene10363	G	0.898898	1.40496	0.943578	1.17227	0.400185	1.58223	10.8865
SrGene10271	G	0.898863	0.809111	1.73416	1.07948	1.11266	1.07335	11.4869
SrGene13907	V	0.898786	15.0508	1.04041	2.01247	0.296655	2.95315	1.31408
NewGene_627	G	0.89878	0.0255897	0	0.032721	0	0	0.115216
NewGene_2243	G	0.898743	0	0	0.029878	0	0	0.059014
NewGene_655	G	0.898691	0.126077	0.0659733	0.0416997	0.234153	0.180306	1.27967
SrGene00304	G	0.898687	0.733597	0.771683	0.459142	1.22629	1.13819	8.54556
NewGene_1208	M	0.898601	0.028824	0	0.00410133	0	0.0649423	0
SrGene09096	S	0.898584	13.3576	20.5929	192.709	19.4784	9.74772	34.5418
SrGene09782	S	0.898547	28.3025	32.3723	349.634	6.18375	98.5577	11.9403
SrGene13874	G	0.898504	0.101549	0.0428783	0.0854433	0.00534767	0.057349	0.576509
SrGene09976	T	0.898479	0.104367	17.692	3.92582	4.553	0.246101	0.151307
SrGene14082	S	0.898466	4.35484	36.986	81.6306	0	0.0636673	0.0369867
SrGene13088	T	0.898443	0.134193	5.48418	2.56558	0.0231637	0.03587	0.0259643
SrGene01240	G	0.898402	0.294705	0	0.167549	0.0309863	1.05288	3.0436
SrGene00005	T	0.898373	0.177041	1.52511	0.289954	0	0.0339097	0.274059
SrGene04666	G	0.898295	183.943	3.291	18.5737	82.8527	59.5173	684.684
NewGene_251	G	0.898213	1.63389	0.319366	0.431885	0.63256	2.00221	9.86359
SrGene15339	G	0.898118	0.70438	0.852759	1.01503	0.372951	0.824153	7.39928
NewGene_2176	G	0.898117	0.049184	0.023951	0.022169	0	0.069352	0.323224
NewGene_3026	M	0.898074	0	0.078216	0	0	0.153476	0
SrGene13817	G	0.897991	0	0.0621723	0	0	0	0.121896
SrGene02584	G	0.897982	3.02316	0	0.0372267	0	4.30598	14.4414
SrGene07213	V	0.897969	399.045	48.1156	56.5184	8.7982	10.2663	79.8767
SrGene00045	S	0.897922	0.0179427	0.067483	0.167374	0	0	0
SrGene13409	T	0.897852	0	0.380463	0.154853	0.0180693	0.021395	0
SrGene08803	S	0.897803	0.046046	0	0.0901127	0	0	0
NewGene_2038	G	0.897762	0.116499	0.041873	0	0	0.309276	0.91482
SrGene13996	T	0.897738	0.0394807	0.17275	0.048848	0	0	0
NewGene_81	T	0.897664	0.371055	9.0957	3.22333	0.588486	0.239025	0.232176
SrGene07242	T	0.897627	0.212457	54.74	11.6961	1.0029	3.55635	11.5517
NewGene_1931	G	0.897593	0	0.202677	0	0.038153	0.0285827	0.526162
SrGene09734	M	0.897563	0.621913	0.117044	0.25416	0.205445	3.43551	0.561054
SrGene11228	G	0.897505	0.0789077	0.054659	0.041109	0.0396607	0.03958	0.495468
SrGene09364	S	0.897487	0.015964	0.24144	0.50219	0	0	0
SrGene11225	G	0.897486	1.07108	2.19929	1.11599	1.90249	2.31342	16.7827
NewGene_716	G	0.89739	0.0153597	0	0.00702067	0.0897163	0.00662033	0.231395
NewGene_1970	G	0.897336	0.0431743	0.248542	0.12043	0.0203927	0.177174	1.18778
SrGene08069	G	0.89728	5.60475	1.63453	2.96343	1.07116	2.89457	27.5867
SrGene10721	M	0.897278	0.742231	0.524037	0.881576	1.85208	11.4996	1.90639
SrGene00985	G	0.897269	2.76164	0.963913	1.74328	0.845731	1.76278	15.7253
SrGene14892	V	0.897136	20.3667	3.03778	3.07317	0.608257	1.08332	2.67247
SrGene13000	G	0.897069	4.1258	4.45048	5.18154	4.21692	2.09142	38.9895
SrGene04667	G	0.897058	137.541	3.25864	12.7218	74.1721	56.3387	551.831
SrGene12954	M	0.896998	0.0654893	0.0925457	0	0	0.338373	0.0162297
SrGene05171	G	0.896988	0.559975	1.02654	0.574346	1.58103	1.42605	10.0337
SrGene06458	M	0.896861	0.229266	0.304131	0.294736	0	1.60586	0
SrGene11186	G	0.896816	1.66261	0.677926	0.934795	0.346051	1.61351	10.1467
SrGene08582	S	0.896771	0.0255407	0.310606	0.962719	0.0447333	0.0650813	0.0509397
SrGene14557	G	0.896669	3.62455	4.2481	2.64297	1.03922	2.80142	27.7869
SrGene04477	G	0.896533	1.18221	0.625334	0.752974	0.625547	1.27634	8.62572
SrGene08037	V	0.896473	0.495474	0.0767927	0.0733897	0.00980433	0.0964887	0
SrGene03418	G	0.896463	0.202758	1.59844	0.1649	1.10909	0.332894	6.58328
SrGene06428	M	0.896429	0.0167563	0.0256313	0.0195637	0	0.11963	0
NewGene_2303	G	0.896401	0.481132	0.666491	0.622246	0.422188	0.432791	5.0673
NewGene_1616	M	0.896284	0.604824	0	0.0308463	0.095433	1.40982	0
NewGene_865	S	0.896082	0.026373	0.077794	0.256589	0	0.0291537	0
SrGene10484	G	0.896078	0.616864	1.14501	0.659838	0.279657	0.514417	6.18882
SrGene15724	V	0.896072	47.2296	0.710889	16.27	2.46965	5.01126	0.0806587
SrGene09144	G	0.896053	1.29833	2.40149	1.60927	2.48356	5.81395	26.1798
NewGene_1852	G	0.89605	0.0930673	0.198079	0.212281	0.174707	0.33088	1.94135
SrGene12635	G	0.896023	2.45813	1.83504	1.42093	4.54629	3.87443	27.1883
SrGene13360	G	0.895947	0.894967	0.672565	0.194002	1.047	2.58629	10.3694
SrGene13058	S	0.895937	0	0.033422	0.064234	0	0	0
SrGene06366	M	0.89592	0.592977	0.203929	1.95199	0.339367	6.53826	0.314251
NewGene_2162	V	0.895879	0.335409	0	0	0	0.110049	0.064566
SrGene03509	G	0.895853	0.579781	1.13795	1.54093	0.922269	1.08943	10.121
SrGene10284	G	0.895686	131.984	27.938	22.482	92.775	225.653	960.243
NewGene_353	M	0.895525	0.0164107	0.0670087	0.0102297	0	0.179275	0
SrGene03507	G	0.895503	2.32958	1.83558	6.11486	0.335626	1.898	23.9502
SrGene06150	G	0.895459	9.6058	8.13708	6.87415	4.3072	10.6552	75.7202
NewGene_2782	G	0.895365	1.04018	0.230374	0.211796	0	0.269273	3.34807
NewGene_2232	S	0.895338	0.0250347	0.0258323	0.0972027	0	0	0
SrGene07871	G	0.895322	11.5169	23.9207	16.9339	8.04988	1.79511	118.872
SrGene08765	V	0.895288	248.491	9.11106	13.653	0.0873223	104.231	3.01808
SrGene03202	M	0.895284	16.8884	2.90208	0.909213	0.069551	41.2356	0.82093
SrGene03328	G	0.89524	0.138074	1.04563	0.419918	0.429374	0.532137	4.89713
SrGene01637	M	0.895123	269.807	3.52112	305.356	0.152853	1103.93	0.0457993
SrGene14404	G	0.895016	0.0356223	0.006046	0.0207383	0.000809333	0.0295837	0.176788
SrGene11868	G	0.894982	0.847645	3.31011	1.55697	1.67129	1.52473	16.9699
NewGene_1716	M	0.89496	0.0840577	0.058208	0	0.0452183	0.759922	0.211628
SrGene01284	V	0.89493	61.3101	0.350729	8.4419	1.74276	19.8094	1.86445
SrGene06699	G	0.894909	2.51068	2.23782	1.66953	2.10614	2.82358	21.5961
SrGene10562	G	0.894909	2.14254	2.06514	1.72992	0.897317	1.94743	16.7137
SrGene11520	G	0.894869	0.563884	0.392334	0.525355	0.23956	0.680067	4.568
SrGene03595	G	0.894802	22.8653	7.22789	5.45143	1.73206	24.8403	118.095
NewGene_2579	S	0.894782	0	0.187372	0.401286	0	0	0.023741
NewGene_1770	T	0.894713	0	0.0594647	0	0.0313043	0	0
SrGene11062	S	0.894667	0	0.0207183	0.0393387	0	0	0
SrGene06644	G	0.894608	0.0797363	0.212097	0.0529637	0.818864	0.0711797	2.34332
SrGene04169	G	0.894571	69.5052	23.2102	16.5419	41.1843	103.286	481.322
SrGene12870	M	0.894555	2.25499	1.68466	1.21827	0.404109	12.7481	1.15907
SrGene12909	M	0.894501	393.652	104.442	667.811	1839.29	5853.88	82.6876
SrGene12738	M	0.894448	13.2067	11.4977	6.21201	4.96712	77.0578	4.7845
NewGene_2832	T	0.894398	0.301311	121.055	23.4322	29.4444	10.7186	0.0218167
NewGene_2977	G	0.894386	0.268539	0.156778	0.108087	0.0960157	0.0609283	1.3073
SrGene01408	V	0.894357	2172.83	163.152	409.16	474.048	7.48028	93.8767
SrGene12367	G	0.894321	2.61791	1.56211	0.895556	1.96636	1.65203	16.4535
SrGene08721	G	0.894318	18.366	29.2194	27.7593	53.9639	87.6773	410.641
SrGene06860	G	0.894221	2.27226	1.68494	2.09054	1.40617	5.53205	24.553
SrGene11183	G	0.894201	0.464913	0.671022	0.589786	0.189227	1.11633	5.73023
SrGene10776	G	0.894186	3.29563	1.12177	1.21039	1.6276	2.7239	18.862
SrGene08875	G	0.894011	0.275699	0.279117	0.261784	0.0614947	0.368092	2.35153
SrGene06793	V	0.893953	9.54094	0.298114	0.311823	0	4.2577	0.191331
SrGene04564	G	0.893892	1.62772	1.94462	1.5672	0.851097	1.35327	13.8424
SrGene04836	G	0.893844	0.411314	0.733141	0.136184	0.324801	0.335748	3.65725
SrGene13572	G	0.893789	3.92908	1.39067	1.93366	1.3676	1.6834	19.4037
SrGene08907	G	0.893666	0.88712	1.03272	1.4723	0.54212	1.55901	10.3321
SrGene09682	G	0.893659	0	0.0214357	0.104117	0	0	0.236133
SrGene05060	G	0.893533	0.970727	0.327678	1.25683	0.653483	1.97246	9.73296
SrGene00036	S	0.893496	0.125185	0.821657	1.77804	0	0	0
SrGene03903	M	0.893425	8.1493	3.69619	3.79381	0.59954	32.6874	1.17951
NewGene_3080	G	0.8934	0.24366	0.106314	0.0191857	0.080949	0.305936	1.41847
SrGene03414	G	0.893385	1.26009	1.82681	2.51612	1.33263	1.78174	16.3531
SrGene12694	V	0.893314	895.465	366.872	20.051	5.39313	83.1503	2.20162
NewGene_1480	T	0.893268	0.0317573	0.0595083	0	0	0	0
NewGene_129	V	0.893251	0.302593	0.0226977	0	0	0.0598043	0.079005
SrGene03041	G	0.893131	1.3854	0.588556	0.716264	0.182476	0.649175	6.59101
NewGene_1902	G	0.893111	0.0563887	0.054556	0.032824	0	0.097637	0.451694
SrGene11885	G	0.893083	113.154	37.5837	18.8274	104.518	160.492	812.921
SrGene09273	G	0.892924	1.00396	0.653379	0.930124	0.356546	0.70427	6.8144
SrGene06589	T	0.892899	0	0.317744	0.139509	0.0306443	0	0
SrGene06753	G	0.89285	0.52781	0.985887	1.3902	1.17461	0.958798	9.40237
SrGene08897	G	0.89269	1.00448	3.29161	1.70476	4.45518	2.05389	23.3155
NewGene_30	T	0.892672	0	0.527931	0.202977	0.0468473	0.033484	0
SrGene12324	G	0.892639	1.70721	2.62543	1.30937	2.05417	1.70718	17.5173
SrGene11865	T	0.892513	1.85827	47.7853	16.1953	0.00859167	6.63132	0.987967
SrGene00193	S	0.892502	0.610341	1.36357	6.97403	0.73516	0.649985	0.38943
SrGene14517	T	0.892468	0.481883	2.97466	0.120845	0	0.041208	0.955423
NewGene_2670	M	0.89233	0.164875	0	0.11331	0.0671617	0.783508	0.0764557
SrGene09816	V	0.8922	0.910126	0.116677	0.113852	0.0431163	0.0867903	0.130122
SrGene15364	S	0.892188	0.796296	18.3841	48.7692	3.33223	1.28677	2.49011
SrGene03511	G	0.892142	0.594446	1.17302	0.321897	0.272995	0.228493	4.80419
SrGene07611	S	0.892134	5.74683	11.3633	82.1315	7.94269	4.30312	14.94
SrGene09937	T	0.892068	0.303266	14.7658	5.6908	0.942986	0.587937	0.443555
NewGene_2163	T	0.892067	0.098191	1.00175	0.0781527	0.149249	0.21502	0
NewGene_2949	G	0.89206	0	0.027275	0	0	0.0868937	0.211541
SrGene00268	G	0.892011	11.3316	9.28351	8.30602	27.7631	17.9522	138.23
NewGene_2368	T	0.891985	0.0381233	0.338679	0.119334	0.0254543	0	0
SrGene14465	G	0.891982	0.590433	0.364554	0.932247	0.77953	1.41517	7.55789
NewGene_1405	V	0.891971	0.198195	0.0183237	0.0692587	0.0138393	0	0.00563267
SrGene00338	G	0.891953	0.420018	0.244646	0.501017	0.090466	0.649318	3.52709
SrGene05196	G	0.891903	17.8619	7.32698	7.51477	5.69029	19.6356	107.365
SrGene15544	G	0.891884	98.0417	36.942	13.4084	69.9291	149.065	679.614
SrGene15294	G	0.891841	1.45514	4.19026	2.32135	4.00985	1.90295	25.6651
SrGene13624	G	0.891701	13.8679	11.2321	18.5933	6.81881	30.2385	149.125
NewGene_836	V	0.891647	5.37871	0.205658	0.357982	0.189962	1.97942	0.180965
SrGene14111	S	0.8916	0.32301	0.399417	1.80337	0.0374787	0.209011	0.008514
NewGene_920	G	0.891588	11.0572	1.10776	0.582363	2.54011	3.1756	34.0607
NewGene_911	G	0.891584	0.496513	0.500477	0.0732537	0.455125	1.09531	4.83448
SrGene14120	G	0.891582	0.0778297	0.466256	0.11324	0.0213903	0.005996	1.2631
SrGene04902	G	0.89146	0.175294	0.5189	0.196804	1.18754	0.765359	5.24027
SrGene11108	M	0.89143	24.8906	16.1888	22.9477	6.09323	142.046	6.98945
SrGene02781	G	0.891319	0.336449	0.717152	3.16931	0.223541	0.884883	9.81097
SrGene03878	G	0.891317	0.483337	0.794642	0.685668	0.40645	0.594246	5.455
SrGene04804	G	0.891265	0.508001	0.287803	0.717922	0.637824	0.771789	5.37702
NewGene_886	G	0.891261	0.0438533	0	0	0	0	0.080658
SrGene08196	G	0.891123	2.40315	0.847107	0.289836	0.670074	2.37811	12.1022
SrGene07489	G	0.891095	0.010374	0.0574457	0.0379887	0.0291753	0.049009	0.337895
NewGene_2743	T	0.891085	0	0.11311	0.028263	0.0241997	0	0.00913433
SrGene09395	M	0.89108	0.141662	0.202722	0.244971	0.437133	2.47536	0.321593
SrGene11496	G	0.891068	4.31968	1.57279	1.42356	6.56657	10.0279	43.8997
SrGene11886	G	0.891045	2.44503	0.991104	0.504872	2.43842	4.20622	19.4312
NewGene_1277	G	0.891032	0.158744	0.297052	0.206001	0.183971	0.220529	1.95708
NewGene_1878	V	0.891005	0.66954	0.125855	0.054051	0.1501	0	0.0348763
SrGene15360	V	0.890993	0.316777	0	0.034442	0.020741	0.115439	0.00203133
SrGene02939	G	0.890944	1.30802	1.32754	0.961693	0.297353	0.924665	8.83813
SrGene14074	G	0.890818	1.91452	2.53617	1.02568	0.873767	1.13342	13.7084
NewGene_1173	V	0.890807	46.7356	2.35046	3.52486	0.0652373	18.6431	0.932238
SrGene06619	M	0.890718	2.54259	0.191199	0.465351	0	8.02421	1.18536
NewGene_1024	M	0.890684	0.437571	0.184669	0.070457	0.132132	1.60294	0.0513047
SrGene10563	G	0.890604	1.83912	2.8069	3.13468	1.19878	2.74781	21.4401
SrGene08853	V	0.890579	225.528	45.3079	31.3503	22.7292	8.86228	15.1379
SrGene10645	G	0.890572	2.65801	5.04849	2.98742	2.233	3.05589	29.2115
SrGene00266	M	0.890517	0.8309	1.53605	2.50699	1.12889	13.9918	1.6565
NewGene_1427	T	0.890479	0	0.270827	0.067327	0.019063	0.0619167	0
SrGene14605	S	0.890449	0.070396	0.607086	1.31608	0.0272887	0.0118773	0.004242
SrGene08220	G	0.890369	0.77675	0.81641	0.341637	1.41267	1.81014	9.40905
SrGene11530	G	0.890362	0.0771667	0.0621547	0.09621	0.0338067	0.612891	1.60935
SrGene03364	V	0.890345	310.782	18.8725	16.15	62.8976	63.3378	9.13653
NewGene_1630	M	0.890335	0.123262	0.255854	0	0	0.691405	0
SrGene08016	V	0.890253	1.69096	0.335405	0.204576	0.262542	0.100048	0.0253163
SrGene02447	G	0.890243	6.00516	2.25826	2.69193	2.52464	5.4376	34.4718
NewGene_2805	T	0.890219	0.023399	1.08857	0.159363	0.129913	0.284843	0
SrGene15513	G	0.890201	42.8123	127.891	80.5793	68.0623	23.6048	624.686
SrGene08388	G	0.890192	0.320902	0.173835	0.04998	0.009439	0.166309	1.31222
SrGene12616	G	0.890151	0.173913	0.231751	0.314685	0.420969	0.202479	2.44662
SrGene14328	V	0.890041	223.319	20.9036	48.2164	11.9861	25.8244	15.8494
SrGene00396	M	0.890019	3.48846	1.47727	6.18925	2.11192	25.717	0.874971
SrGene15170	G	0.890012	0.819509	0.0939817	0.191134	0.041239	0.658068	3.28024
SrGene14330	S	0.889884	0.163142	10.5588	21.5157	0.342166	0.303639	0.478408
SrGene10785	G	0.88986	3.83111	1.44574	1.20295	1.70796	3.43218	21.1003
NewGene_1189	G	0.889839	0	0	0.107186	0.0206957	0	0.232172
SrGene11933	G	0.889722	2.21359	0.703381	0.061676	3.53625	8.62974	27.4663
NewGene_1078	G	0.889701	0.0581347	0.0623137	0.0347603	0.133927	0.066931	0.645636
SrGene08090	G	0.889678	1.90925	0.890359	1.77972	0.40779	0.956861	10.7756
SrGene08385	M	0.889592	12.6913	3.14348	2.98591	5.40735	61.3713	9.65129
NewGene_514	M	0.889533	0.00919733	0	0.0825387	0	0.296793	0.0721937
SrGene02912	M	0.889481	46.5511	2.40855	2.11719	1.75632	110.019	7.96267
SrGene13087	M	0.889478	0.525361	1.68315	0.767046	0	5.44759	0.0348377
SrGene13050	S	0.889401	0.591455	0.0596237	3.15262	0	1.09231	0
SrGene14897	T	0.889398	0.0415393	0.314995	0.0651763	0.0674797	0	0
SrGene00104	T	0.889324	0.35597	4.38959	1.5047	0.104244	0.412814	0.0513887
NewGene_1639	V	0.889293	0.0778713	0.0431043	0	0	0	0
SrGene08118	G	0.889256	1.12474	2.3542	1.49628	1.64771	1.18556	14.1019
SrGene13234	G	0.889212	0.898583	1.8299	1.58123	0.555537	0.530783	9.74118
NewGene_175	M	0.889147	0	0.0346457	0.103959	0	0.250069	0
SrGene10850	S	0.889036	5.92579	14.2736	53.6533	2.85408	3.432	3.28244
SrGene08972	V	0.889024	2.70663	0.300468	0.136041	0.414276	0.262978	0.388089
SrGene06001	V	0.888954	0.104016	0	0.057753	0	0	0
SrGene09126	S	0.88895	0	0.061001	0.183934	0	0.041128	0
SrGene14479	M	0.888897	0.48859	1.93077	0.645169	0.684108	7.29589	0.304354
SrGene08802	G	0.888882	3.56957	2.24654	2.22491	1.0912	1.14466	18.4972
NewGene_2985	G	0.888848	0.934986	0.370574	0.31819	0.133623	0.337292	3.769
SrGene12796	S	0.888743	3.66579	26.6424	90.2772	14.489	3.56158	1.86108
SrGene11327	G	0.888692	3.17853	3.16875	2.48314	3.73268	3.72542	29.2676
SrGene02329	G	0.888682	8.21843	11.3936	7.02313	9.08285	19.6761	99.5244
SrGene04675	G	0.888674	9.837	3.16941	0.831454	0.203434	0.86422	26.778
SrGene03684	S	0.888638	102.217	87.4384	988.302	39.6183	5.53728	315.487
NewGene_1270	P	0.888594	0	0	0.0596073	0.10701	0	0
SrGene07785	T	0.88849	0.080914	1.01508	0.166985	0.318059	0	0
SrGene10101	S	0.888458	0	0.0280353	0.0776643	0.0152787	0	0
SrGene01811	G	0.888423	85.3566	16.4962	16.2861	45.9173	131.799	530.317
SrGene12155	M	0.888404	0.947887	0.846233	0.675103	0.223757	6.78974	1.09555
SrGene10790	V	0.888398	4.3896	0.522761	0.580585	0.407852	0.736376	0.201871
SrGene14981	V	0.888354	62.0946	20.117	1.99528	0.113598	12.2352	0.202095
[truncated: 721 more rows]
