# Supplementary material for: Analysis of Gene Regulatory Network and Transcription Factors in Different Tissues of the Stropharia rugosoannulata Fruiting Body
Source: J Fungi (Basel). 2025 Feb 7;11(2):123. doi: 10.3390/jof11020123 (PMC11856722; doi:10.3390/jof11020123)
Supplement: Supplementary file 1 [file jof-11-00123-s001.zip › jof-3422908-supplementary/Table S6.xls]

## Sheet: linkList22
	TF	TF dominant expression tissue	TF type	Target Gene	GENIE3weight	Target Gene dominant expression tissue
6	NewGene_2207	P	C2H2	NewGene_2352	0.302428	P
182	NewGene_2207	P	C2H2	SrGene14817	0.256183	P
211	NewGene_2207	P	C2H2	SrGene01022	0.252698	P
296	NewGene_2207	P	C2H2	NewGene_26	0.245658	P
305	NewGene_2207	P	C2H2	NewGene_2047	0.24474	P
458	NewGene_2207	P	C2H2	NewGene_70	0.234612	P
624	NewGene_2207	P	C2H2	SrGene07792	0.225701	P
704	NewGene_2207	P	C2H2	SrGene12981	0.221447	P
745	NewGene_2207	P	C2H2	SrGene06245	0.219661	P
806	NewGene_2207	P	C2H2	NewGene_2129	0.217098	P
830	NewGene_2207	P	C2H2	NewGene_2106	0.216196	P
909	NewGene_2207	P	C2H2	NewGene_703	0.212052	P
915	NewGene_2207	P	C2H2	NewGene_764	0.211796	P
918	NewGene_2207	P	C2H2	NewGene_2074	0.211742	P
987	NewGene_2207	P	C2H2	NewGene_1004	0.208599	P
1036	NewGene_2207	P	C2H2	NewGene_2959	0.206317	P
1042	NewGene_2207	P	C2H2	SrGene11524	0.20615	P
1157	NewGene_2207	P	C2H2	NewGene_2184	0.20039	P
1302	NewGene_2207	P	C2H2	NewGene_2759	0.193369	P
1309	NewGene_2207	P	C2H2	NewGene_1871	0.193015	P
1459	NewGene_2207	P	C2H2	SrGene15673	0.184472	P
1651	NewGene_2207	P	C2H2	SrGene00553	0.170953	P
1762	NewGene_2207	P	C2H2	SrGene09016	0.164732	P
2726	NewGene_2207	P	C2H2	SrGene00289	0.127922	P
2727	NewGene_2207	P	C2H2	NewGene_2000	0.127893	P
2761	NewGene_2207	P	C2H2	SrGene06385	0.12703	P
2815	NewGene_2207	P	C2H2	NewGene_2127	0.125648	P
3046	NewGene_2207	P	C2H2	SrGene13942	0.120116	P
3101	NewGene_2207	P	C2H2	SrGene08647	0.118876	P
3169	NewGene_2207	P	C2H2	SrGene04925	0.117489	G
3460	NewGene_2207	P	C2H2	SrGene03818	0.111693	P
3534	NewGene_2207	P	C2H2	NewGene_1270	0.11046	P
3633	NewGene_2207	P	C2H2	SrGene14816	0.108772	P
3649	NewGene_2207	P	C2H2	NewGene_540	0.108425	G
3728	NewGene_2207	P	C2H2	NewGene_1515	0.10705	P
3806	NewGene_2207	P	C2H2	SrGene13751	0.105759	P
1	SrGene00005	T	zn-clus	NewGene_1613	0.325277	T
3	SrGene00005	T	zn-clus	NewGene_1297	0.308415	T
5	SrGene00005	T	zn-clus	SrGene09159	0.307215	T
10	SrGene00005	T	zn-clus	SrGene12114	0.30036	T
11	SrGene00005	T	zn-clus	NewGene_206	0.299494	T
12	SrGene00005	T	zn-clus	NewGene_1905	0.298483	T
19	SrGene00005	T	zn-clus	SrGene13528	0.294178	T
22	SrGene00005	T	zn-clus	SrGene03185	0.291066	T
23	SrGene00005	T	zn-clus	SrGene14723	0.289704	T
24	SrGene00005	T	zn-clus	SrGene07697	0.28952	T
26	SrGene00005	T	zn-clus	SrGene14095	0.28921	T
27	SrGene00005	T	zn-clus	NewGene_88	0.288923	T
29	SrGene00005	T	zn-clus	SrGene15560	0.288905	T
30	SrGene00005	T	zn-clus	NewGene_1453	0.288815	T
33	SrGene00005	T	zn-clus	SrGene04881	0.288144	T
35	SrGene00005	T	zn-clus	SrGene06442	0.287023	T
37	SrGene00005	T	zn-clus	NewGene_866	0.286256	T
38	SrGene00005	T	zn-clus	NewGene_1336	0.285771	T
41	SrGene00005	T	zn-clus	SrGene15722	0.284949	T
44	SrGene00005	T	zn-clus	SrGene13704	0.28303	T
50	SrGene00005	T	zn-clus	SrGene00007	0.281143	T
52	SrGene00005	T	zn-clus	NewGene_143	0.280498	T
58	SrGene00005	T	zn-clus	SrGene12518	0.278918	T
60	SrGene00005	T	zn-clus	NewGene_384	0.278076	T
67	SrGene00005	T	zn-clus	SrGene14539	0.276359	T
73	SrGene00005	T	zn-clus	NewGene_1376	0.274869	T
75	SrGene00005	T	zn-clus	SrGene13084	0.274644	T
80	SrGene00005	T	zn-clus	SrGene07658	0.273697	T
85	SrGene00005	T	zn-clus	SrGene01302	0.272777	T
102	SrGene00005	T	zn-clus	NewGene_283	0.268642	T
115	SrGene00005	T	zn-clus	SrGene13040	0.266512	T
126	SrGene00005	T	zn-clus	NewGene_2195	0.264911	T
128	SrGene00005	T	zn-clus	NewGene_1327	0.264444	T
137	SrGene00005	T	zn-clus	NewGene_1076	0.262307	T
138	SrGene00005	T	zn-clus	SrGene00073	0.262153	T
143	SrGene00005	T	zn-clus	NewGene_2871	0.260841	T
146	SrGene00005	T	zn-clus	SrGene12946	0.260305	T
153	SrGene00005	T	zn-clus	SrGene06560	0.25956	T
154	SrGene00005	T	zn-clus	NewGene_512	0.259408	T
160	SrGene00005	T	zn-clus	SrGene07673	0.259081	T
164	SrGene00005	T	zn-clus	NewGene_2177	0.258403	T
166	SrGene00005	T	zn-clus	SrGene09565	0.258151	T
171	SrGene00005	T	zn-clus	SrGene13712	0.25736	T
173	SrGene00005	T	zn-clus	NewGene_2273	0.257172	T
185	SrGene00005	T	zn-clus	SrGene12014	0.25586	T
191	SrGene00005	T	zn-clus	NewGene_2146	0.254902	T
195	SrGene00005	T	zn-clus	SrGene09965	0.254665	T
208	SrGene00005	T	zn-clus	SrGene13762	0.253037	T
210	SrGene00005	T	zn-clus	SrGene06558	0.252732	T
234	SrGene00005	T	zn-clus	SrGene13010	0.251407	T
253	SrGene00005	T	zn-clus	SrGene10405	0.249361	T
263	SrGene00005	T	zn-clus	SrGene15298	0.248492	T
277	SrGene00005	T	zn-clus	NewGene_2818	0.247432	T
289	SrGene00005	T	zn-clus	SrGene07242	0.246381	T
300	SrGene00005	T	zn-clus	NewGene_522	0.245283	T
304	SrGene00005	T	zn-clus	SrGene04984	0.24496	T
309	SrGene00005	T	zn-clus	SrGene04899	0.244445	T
310	SrGene00005	T	zn-clus	SrGene14706	0.24442	T
311	SrGene00005	T	zn-clus	SrGene01729	0.244393	T
315	SrGene00005	T	zn-clus	SrGene06589	0.244081	T
319	SrGene00005	T	zn-clus	SrGene10897	0.243839	T
320	SrGene00005	T	zn-clus	NewGene_2155	0.243827	T
321	SrGene00005	T	zn-clus	NewGene_2431	0.243802	T
324	SrGene00005	T	zn-clus	SrGene12696	0.243574	T
342	SrGene00005	T	zn-clus	SrGene12189	0.242104	T
355	SrGene00005	T	zn-clus	SrGene12866	0.240991	T
360	SrGene00005	T	zn-clus	SrGene03236	0.240704	T
364	SrGene00005	T	zn-clus	SrGene12453	0.240461	T
369	SrGene00005	T	zn-clus	SrGene14657	0.24022	T
371	SrGene00005	T	zn-clus	SrGene12695	0.240104	T
375	SrGene00005	T	zn-clus	NewGene_430	0.239823	T
387	SrGene00005	T	zn-clus	SrGene14812	0.239222	T
401	SrGene00005	T	zn-clus	SrGene12578	0.237896	T
415	SrGene00005	T	zn-clus	SrGene13757	0.237188	T
416	SrGene00005	T	zn-clus	SrGene09466	0.237002	T
439	SrGene00005	T	zn-clus	NewGene_113	0.235658	T
457	SrGene00005	T	zn-clus	SrGene10265	0.234667	T
473	SrGene00005	T	zn-clus	SrGene13996	0.234033	T
502	SrGene00005	T	zn-clus	NewGene_1169	0.232054	T
505	SrGene00005	T	zn-clus	NewGene_1372	0.232006	T
513	SrGene00005	T	zn-clus	SrGene03106	0.231642	T
557	SrGene00005	T	zn-clus	SrGene14701	0.228817	T
563	SrGene00005	T	zn-clus	SrGene10775	0.228485	T
565	SrGene00005	T	zn-clus	SrGene11071	0.228437	T
573	SrGene00005	T	zn-clus	NewGene_148	0.22824	T
578	SrGene00005	T	zn-clus	SrGene15079	0.228131	T
593	SrGene00005	T	zn-clus	NewGene_545	0.227186	T
596	SrGene00005	T	zn-clus	SrGene04930	0.226931	T
605	SrGene00005	T	zn-clus	SrGene10177	0.226645	T
623	SrGene00005	T	zn-clus	SrGene14265	0.225726	T
628	SrGene00005	T	zn-clus	SrGene09001	0.225551	T
632	SrGene00005	T	zn-clus	NewGene_2807	0.225352	T
652	SrGene00005	T	zn-clus	SrGene01435	0.224378	T
660	SrGene00005	T	zn-clus	SrGene14692	0.224055	T
681	SrGene00005	T	zn-clus	NewGene_876	0.222844	T
691	SrGene00005	T	zn-clus	SrGene00104	0.221963	T
714	SrGene00005	T	zn-clus	NewGene_2805	0.220916	T
717	SrGene00005	T	zn-clus	NewGene_2408	0.220788	T
746	SrGene00005	T	zn-clus	NewGene_123	0.219657	T
755	SrGene00005	T	zn-clus	SrGene12819	0.219181	T
759	SrGene00005	T	zn-clus	SrGene03377	0.219122	T
763	SrGene00005	T	zn-clus	NewGene_2187	0.218721	T
767	SrGene00005	T	zn-clus	NewGene_1708	0.218445	T
777	SrGene00005	T	zn-clus	NewGene_136	0.21807	T
789	SrGene00005	T	zn-clus	NewGene_1102	0.217641	T
794	SrGene00005	T	zn-clus	SrGene11843	0.217421	T
798	SrGene00005	T	zn-clus	SrGene14797	0.217315	T
800	SrGene00005	T	zn-clus	SrGene12079	0.217204	T
802	SrGene00005	T	zn-clus	NewGene_371	0.217193	T
823	SrGene00005	T	zn-clus	SrGene14647	0.216459	T
850	SrGene00005	T	zn-clus	SrGene06379	0.215065	T
858	SrGene00005	T	zn-clus	SrGene10045	0.214601	T
892	SrGene00005	T	zn-clus	SrGene11884	0.213268	T
899	SrGene00005	T	zn-clus	SrGene14819	0.212829	T
919	SrGene00005	T	zn-clus	SrGene02139	0.211656	T
933	SrGene00005	T	zn-clus	SrGene07700	0.211089	T
936	SrGene00005	T	zn-clus	SrGene01388	0.211011	T
941	SrGene00005	T	zn-clus	SrGene14408	0.210505	T
954	SrGene00005	T	zn-clus	SrGene12571	0.209788	T
985	SrGene00005	T	zn-clus	SrGene13846	0.208722	T
998	SrGene00005	T	zn-clus	SrGene13774	0.208043	T
1006	SrGene00005	T	zn-clus	SrGene01757	0.207814	T
1013	SrGene00005	T	zn-clus	SrGene09937	0.207439	T
1019	SrGene00005	T	zn-clus	NewGene_81	0.206974	T
1045	SrGene00005	T	zn-clus	SrGene12344	0.205972	T
1058	SrGene00005	T	zn-clus	SrGene10755	0.205129	T
1106	SrGene00005	T	zn-clus	SrGene03320	0.203034	T
1125	SrGene00005	T	zn-clus	NewGene_1149	0.202098	T
1144	SrGene00005	T	zn-clus	SrGene13088	0.201043	T
1174	SrGene00005	T	zn-clus	NewGene_1113	0.199815	T
1179	SrGene00005	T	zn-clus	NewGene_1061	0.199533	T
1190	SrGene00005	T	zn-clus	NewGene_429	0.199282	T
1192	SrGene00005	T	zn-clus	NewGene_2996	0.199231	T
1213	SrGene00005	T	zn-clus	SrGene09338	0.197915	T
1269	SrGene00005	T	zn-clus	SrGene13745	0.195087	T
1334	SrGene00005	T	zn-clus	SrGene14153	0.191764	T
1338	SrGene00005	T	zn-clus	NewGene_1105	0.191281	T
1346	SrGene00005	T	zn-clus	NewGene_1437	0.190711	T
1376	SrGene00005	T	zn-clus	SrGene14897	0.188851	T
1420	SrGene00005	T	zn-clus	SrGene07822	0.18647	T
1426	SrGene00005	T	zn-clus	SrGene15386	0.186183	T
1439	SrGene00005	T	zn-clus	SrGene02617	0.185499	T
1441	SrGene00005	T	zn-clus	NewGene_815	0.185476	T
1447	SrGene00005	T	zn-clus	NewGene_1227	0.185041	T
1451	SrGene00005	T	zn-clus	SrGene00039	0.184899	T
1457	SrGene00005	T	zn-clus	SrGene14881	0.184656	T
1465	SrGene00005	T	zn-clus	SrGene07767	0.183881	T
1489	SrGene00005	T	zn-clus	SrGene01646	0.182131	T
1498	SrGene00005	T	zn-clus	NewGene_877	0.181477	T
1539	SrGene00005	T	zn-clus	NewGene_432	0.178607	T
1573	SrGene00005	T	zn-clus	NewGene_2351	0.176722	T
1582	SrGene00005	T	zn-clus	NewGene_2831	0.176059	T
1585	SrGene00005	T	zn-clus	NewGene_2582	0.175782	T
1593	SrGene00005	T	zn-clus	SrGene01333	0.175231	P
1601	SrGene00005	T	zn-clus	NewGene_2964	0.17474	T
1609	SrGene00005	T	zn-clus	SrGene13034	0.174042	T
1612	SrGene00005	T	zn-clus	SrGene06724	0.17394	T
1624	SrGene00005	T	zn-clus	SrGene13952	0.172936	T
1663	SrGene00005	T	zn-clus	SrGene11070	0.170401	T
1685	SrGene00005	T	zn-clus	SrGene11561	0.169235	T
1691	SrGene00005	T	zn-clus	SrGene03321	0.168876	T
1711	SrGene00005	T	zn-clus	SrGene15597	0.167802	S
1718	SrGene00005	T	zn-clus	NewGene_1306	0.167103	T
1733	SrGene00005	T	zn-clus	NewGene_1116	0.166242	T
1735	SrGene00005	T	zn-clus	SrGene11062	0.166099	S
1749	SrGene00005	T	zn-clus	SrGene00158	0.165405	T
1758	SrGene00005	T	zn-clus	NewGene_2947	0.165055	T
1782	SrGene00005	T	zn-clus	SrGene11059	0.163563	T
1792	SrGene00005	T	zn-clus	NewGene_1085	0.162854	T
1813	SrGene00005	T	zn-clus	SrGene00170	0.161475	T
1846	SrGene00005	T	zn-clus	SrGene11888	0.158712	T
1848	SrGene00005	T	zn-clus	SrGene03190	0.158699	T
1855	SrGene00005	T	zn-clus	SrGene12987	0.158459	T
1862	SrGene00005	T	zn-clus	SrGene06380	0.158188	T
1863	SrGene00005	T	zn-clus	SrGene03167	0.158178	T
1885	SrGene00005	T	zn-clus	NewGene_335	0.157092	T
1894	SrGene00005	T	zn-clus	SrGene14753	0.156626	T
1906	SrGene00005	T	zn-clus	SrGene13058	0.155906	S
1930	SrGene00005	T	zn-clus	SrGene11965	0.154409	T
1946	SrGene00005	T	zn-clus	SrGene06460	0.153555	T
1981	SrGene00005	T	zn-clus	NewGene_156	0.151673	T
1988	SrGene00005	T	zn-clus	SrGene12970	0.151446	T
1989	SrGene00005	T	zn-clus	SrGene14516	0.151398	T
2009	SrGene00005	T	zn-clus	NewGene_1034	0.150425	T
2015	SrGene00005	T	zn-clus	NewGene_412	0.150113	T
2021	SrGene00005	T	zn-clus	SrGene11788	0.149802	T
2036	SrGene00005	T	zn-clus	SrGene01717	0.149315	T
2047	SrGene00005	T	zn-clus	SrGene13011	0.148933	S
2049	SrGene00005	T	zn-clus	SrGene12064	0.148832	T
2067	SrGene00005	T	zn-clus	SrGene01589	0.148255	T
2116	SrGene00005	T	zn-clus	NewGene_580	0.146352	T
2117	SrGene00005	T	zn-clus	SrGene09069	0.14634	T
2158	SrGene00005	T	zn-clus	SrGene14515	0.1449	T
2183	SrGene00005	T	zn-clus	SrGene12512	0.143866	T
2218	SrGene00005	T	zn-clus	NewGene_648	0.142639	P
2273	SrGene00005	T	zn-clus	SrGene14739	0.140941	T
2286	SrGene00005	T	zn-clus	NewGene_841	0.14055	T
2292	SrGene00005	T	zn-clus	SrGene01764	0.140323	T
2293	SrGene00005	T	zn-clus	SrGene12893	0.140322	T
2303	SrGene00005	T	zn-clus	NewGene_2376	0.139847	T
2314	SrGene00005	T	zn-clus	SrGene15103	0.139547	T
2393	SrGene00005	T	zn-clus	SrGene05006	0.137019	T
2413	SrGene00005	T	zn-clus	SrGene07423	0.136552	T
2424	SrGene00005	T	zn-clus	NewGene_2837	0.136261	S
2438	SrGene00005	T	zn-clus	NewGene_1427	0.135995	T
2455	SrGene00005	T	zn-clus	SrGene11157	0.135424	T
2459	SrGene00005	T	zn-clus	SrGene15080	0.135216	T
2466	SrGene00005	T	zn-clus	NewGene_1095	0.134878	T
2475	SrGene00005	T	zn-clus	SrGene06643	0.134753	T
2479	SrGene00005	T	zn-clus	SrGene13925	0.134549	T
2481	SrGene00005	T	zn-clus	SrGene05539	0.134481	P
2492	SrGene00005	T	zn-clus	SrGene07505	0.134246	P
2498	SrGene00005	T	zn-clus	SrGene06328	0.134116	M
2501	SrGene00005	T	zn-clus	SrGene07783	0.134071	T
2514	SrGene00005	T	zn-clus	NewGene_1396	0.133814	T
2523	SrGene00005	T	zn-clus	NewGene_1892	0.133533	T
2531	SrGene00005	T	zn-clus	SrGene14144	0.133214	T
2541	SrGene00005	T	zn-clus	NewGene_1514	0.132989	P
2547	SrGene00005	T	zn-clus	SrGene13409	0.1328	T
2578	SrGene00005	T	zn-clus	SrGene07785	0.131556	T
2603	SrGene00005	T	zn-clus	SrGene11969	0.13098	T
2635	SrGene00005	T	zn-clus	NewGene_2045	0.130442	M
2644	SrGene00005	T	zn-clus	SrGene06718	0.130172	T
2671	SrGene00005	T	zn-clus	SrGene00190	0.129356	T
2686	SrGene00005	T	zn-clus	SrGene07662	0.128904	T
2687	SrGene00005	T	zn-clus	SrGene07027	0.128878	T
2692	SrGene00005	T	zn-clus	NewGene_2189	0.128788	T
2725	SrGene00005	T	zn-clus	SrGene04273	0.127963	P
2746	SrGene00005	T	zn-clus	SrGene14096	0.127371	T
2750	SrGene00005	T	zn-clus	NewGene_30	0.127304	T
2774	SrGene00005	T	zn-clus	NewGene_764	0.126754	P
2793	SrGene00005	T	zn-clus	SrGene10831	0.126015	T
2794	SrGene00005	T	zn-clus	SrGene06385	0.126009	P
2808	SrGene00005	T	zn-clus	NewGene_25	0.125752	S
2809	SrGene00005	T	zn-clus	SrGene12080	0.125746	T
2835	SrGene00005	T	zn-clus	SrGene13942	0.125177	P
2839	SrGene00005	T	zn-clus	SrGene11869	0.125124	T
2847	SrGene00005	T	zn-clus	SrGene14517	0.124904	T
2865	SrGene00005	T	zn-clus	NewGene_125	0.124396	T
2891	SrGene00005	T	zn-clus	SrGene01619	0.123582	T
2959	SrGene00005	T	zn-clus	NewGene_2001	0.122279	P
2977	SrGene00005	T	zn-clus	SrGene14896	0.121941	T
3033	SrGene00005	T	zn-clus	SrGene10072	0.120454	T
3042	SrGene00005	T	zn-clus	SrGene11871	0.120221	T
3045	SrGene00005	T	zn-clus	SrGene14691	0.120133	T
3061	SrGene00005	T	zn-clus	NewGene_696	0.119881	T
3070	SrGene00005	T	zn-clus	SrGene10439	0.119534	T
3071	SrGene00005	T	zn-clus	NewGene_703	0.119503	P
3087	SrGene00005	T	zn-clus	SrGene12909	0.11914	M
3106	SrGene00005	T	zn-clus	SrGene14156	0.118773	T
3125	SrGene00005	T	zn-clus	NewGene_2127	0.118335	P
3162	SrGene00005	T	zn-clus	NewGene_2000	0.117715	P
3205	SrGene00005	T	zn-clus	NewGene_395	0.116724	T
3222	SrGene00005	T	zn-clus	SrGene02295	0.116402	P
3229	SrGene00005	T	zn-clus	SrGene07323	0.116319	S
3233	SrGene00005	T	zn-clus	NewGene_2164	0.116274	T
3242	SrGene00005	T	zn-clus	SrGene04974	0.116069	M
3249	SrGene00005	T	zn-clus	SrGene04923	0.115842	T
3293	SrGene00005	T	zn-clus	NewGene_3082	0.115	T
3310	SrGene00005	T	zn-clus	NewGene_351	0.11474	P
3323	SrGene00005	T	zn-clus	SrGene15431	0.114553	S
3325	SrGene00005	T	zn-clus	NewGene_1330	0.114477	T
3344	SrGene00005	T	zn-clus	NewGene_2743	0.114183	T
3442	SrGene00005	T	zn-clus	SrGene14566	0.111956	T
3491	SrGene00005	T	zn-clus	SrGene12676	0.111265	T
3514	SrGene00005	T	zn-clus	SrGene15673	0.110831	P
3524	SrGene00005	T	zn-clus	SrGene03161	0.110589	T
3545	SrGene00005	T	zn-clus	SrGene10012	0.110315	T
3559	SrGene00005	T	zn-clus	SrGene15559	0.110075	S
3592	SrGene00005	T	zn-clus	NewGene_1480	0.109508	T
3608	SrGene00005	T	zn-clus	NewGene_1871	0.109253	P
3623	SrGene00005	T	zn-clus	SrGene01410	0.108967	T
3625	SrGene00005	T	zn-clus	NewGene_1231	0.108944	S
3635	SrGene00005	T	zn-clus	SrGene07983	0.108756	M
3662	SrGene00005	T	zn-clus	SrGene12188	0.108222	T
3668	SrGene00005	T	zn-clus	SrGene04818	0.10801	T
3692	SrGene00005	T	zn-clus	SrGene09962	0.107727	P
3731	SrGene00005	T	zn-clus	SrGene08021	0.107	T
3744	SrGene00005	T	zn-clus	NewGene_2904	0.106777	M
3749	SrGene00005	T	zn-clus	SrGene01351	0.10669	S
3785	SrGene00005	T	zn-clus	NewGene_2579	0.106118	S
3802	SrGene00005	T	zn-clus	SrGene14817	0.105791	P
3821	SrGene00005	T	zn-clus	NewGene_1128	0.105555	T
3852	SrGene00005	T	zn-clus	SrGene13841	0.105064	P
3862	SrGene00005	T	zn-clus	SrGene14576	0.104877	T
3863	SrGene00005	T	zn-clus	NewGene_1770	0.104863	T
3868	SrGene00005	T	zn-clus	NewGene_2368	0.104788	T
3918	SrGene00005	T	zn-clus	SrGene15319	0.104077	M
3921	SrGene00005	T	zn-clus	SrGene13889	0.104044	M
3969	SrGene00005	T	zn-clus	SrGene13751	0.103351	P
3970	SrGene00005	T	zn-clus	SrGene00191	0.103318	M
3979	SrGene00005	T	zn-clus	NewGene_1515	0.103163	P
3993	SrGene00005	T	zn-clus	SrGene09016	0.102993	P
4024	SrGene00005	T	zn-clus	NewGene_2128	0.102546	P
4032	SrGene00005	T	zn-clus	SrGene08647	0.102445	P
4052	SrGene00005	T	zn-clus	NewGene_802	0.10216	T
4061	SrGene00005	T	zn-clus	SrGene07731	0.101978	T
4068	SrGene00005	T	zn-clus	SrGene04939	0.101894	T
4133	SrGene00005	T	zn-clus	SrGene06737	0.101132	P
4141	SrGene00005	T	zn-clus	SrGene13173	0.100976	T
4155	SrGene00005	T	zn-clus	SrGene14816	0.100786	P
1546	SrGene01859	G	C2H2	NewGene_540	0.178225	G
1696	SrGene01859	G	C2H2	SrGene04925	0.168664	G
1795	SrGene01859	G	C2H2	SrGene00193	0.16248	S
1817	SrGene01859	G	C2H2	NewGene_2841	0.161109	S
1836	SrGene01859	G	C2H2	SrGene12752	0.15946	S
1887	SrGene01859	G	C2H2	SrGene14878	0.156996	T
1961	SrGene01859	G	C2H2	SrGene10086	0.152659	S
1976	SrGene01859	G	C2H2	NewGene_831	0.151751	S
1999	SrGene01859	G	C2H2	SrGene07412	0.15099	S
2044	SrGene01859	G	C2H2	SrGene09126	0.149049	S
2050	SrGene01859	G	C2H2	NewGene_700	0.148655	G
2107	SrGene01859	G	C2H2	SrGene04923	0.146787	T
2135	SrGene01859	G	C2H2	NewGene_2347	0.145772	S
2187	SrGene01859	G	C2H2	NewGene_1250	0.143793	S
2189	SrGene01859	G	C2H2	SrGene12807	0.143726	S
2216	SrGene01859	G	C2H2	NewGene_2958	0.142691	S
2227	SrGene01859	G	C2H2	SrGene13041	0.142342	S
2232	SrGene01859	G	C2H2	SrGene01867	0.14217	S
2245	SrGene01859	G	C2H2	SrGene11065	0.141687	S
2325	SrGene01859	G	C2H2	SrGene05386	0.139281	S
2345	SrGene01859	G	C2H2	SrGene15559	0.138447	S
2421	SrGene01859	G	C2H2	NewGene_824	0.136335	S
2429	SrGene01859	G	C2H2	SrGene08626	0.136158	S
2444	SrGene01859	G	C2H2	SrGene00045	0.135761	S
2457	SrGene01859	G	C2H2	SrGene06139	0.135361	S
2504	SrGene01859	G	C2H2	SrGene01828	0.133999	S
2536	SrGene01859	G	C2H2	NewGene_2746	0.133077	S
2609	SrGene01859	G	C2H2	NewGene_2964	0.130835	T
2615	SrGene01859	G	C2H2	NewGene_345	0.130682	S
2652	SrGene01859	G	C2H2	SrGene15495	0.129829	S
2697	SrGene01859	G	C2H2	SrGene01683	0.128648	S
2767	SrGene01859	G	C2H2	NewGene_2667	0.126858	S
2771	SrGene01859	G	C2H2	SrGene12956	0.126783	S
2778	SrGene01859	G	C2H2	SrGene12676	0.12654	T
2783	SrGene01859	G	C2H2	SrGene00030	0.126397	S
2848	SrGene01859	G	C2H2	SrGene14330	0.124903	S
2849	SrGene01859	G	C2H2	SrGene06518	0.124849	S
2886	SrGene01859	G	C2H2	NewGene_2947	0.1238	T
2895	SrGene01859	G	C2H2	SrGene06519	0.123497	S
2939	SrGene01859	G	C2H2	SrGene07323	0.122582	S
2962	SrGene01859	G	C2H2	SrGene09364	0.122231	S
2969	SrGene01859	G	C2H2	NewGene_438	0.122152	S
2995	SrGene01859	G	C2H2	NewGene_538	0.121674	S
2998	SrGene01859	G	C2H2	SrGene13332	0.121656	S
3021	SrGene01859	G	C2H2	NewGene_992	0.120836	S
3037	SrGene01859	G	C2H2	NewGene_2802	0.120345	S
3043	SrGene01859	G	C2H2	SrGene15329	0.120218	S
3044	SrGene01859	G	C2H2	SrGene07623	0.120137	S
3064	SrGene01859	G	C2H2	SrGene01472	0.119723	S
3159	SrGene01859	G	C2H2	SrGene13033	0.117793	S
3168	SrGene01859	G	C2H2	SrGene01473	0.117489	S
3197	SrGene01859	G	C2H2	NewGene_2868	0.116891	S
3259	SrGene01859	G	C2H2	SrGene06050	0.115594	S
3297	SrGene01859	G	C2H2	SrGene09079	0.114938	S
3304	SrGene01859	G	C2H2	NewGene_2282	0.11485	S
3382	SrGene01859	G	C2H2	NewGene_2394	0.113505	S
3428	SrGene01859	G	C2H2	SrGene01381	0.112376	S
3445	SrGene01859	G	C2H2	SrGene03391	0.111901	S
3459	SrGene01859	G	C2H2	NewGene_865	0.111723	S
3469	SrGene01859	G	C2H2	NewGene_2495	0.111562	G
3537	SrGene01859	G	C2H2	SrGene09096	0.110411	S
3546	SrGene01859	G	C2H2	SrGene00036	0.110306	S
3553	SrGene01859	G	C2H2	SrGene09863	0.110185	S
3565	SrGene01859	G	C2H2	NewGene_1268	0.110024	G
3611	SrGene01859	G	C2H2	NewGene_1089	0.109203	S
3612	SrGene01859	G	C2H2	SrGene14605	0.109146	S
3615	SrGene01859	G	C2H2	SrGene13685	0.109104	S
3621	SrGene01859	G	C2H2	SrGene01351	0.108982	S
3628	SrGene01859	G	C2H2	SrGene13851	0.108889	S
3639	SrGene01859	G	C2H2	NewGene_1149	0.108627	T
3648	SrGene01859	G	C2H2	NewGene_1989	0.108466	S
3653	SrGene01859	G	C2H2	SrGene14111	0.108355	S
3664	SrGene01859	G	C2H2	SrGene02609	0.1082	S
3686	SrGene01859	G	C2H2	NewGene_716	0.10777	G
3691	SrGene01859	G	C2H2	NewGene_2668	0.107729	S
3735	SrGene01859	G	C2H2	SrGene04942	0.106937	T
3738	SrGene01859	G	C2H2	NewGene_2105	0.106865	S
3778	SrGene01859	G	C2H2	SrGene10101	0.106241	S
3790	SrGene01859	G	C2H2	NewGene_2386	0.106012	S
3792	SrGene01859	G	C2H2	SrGene15501	0.105993	G
3803	SrGene01859	G	C2H2	SrGene05877	0.105775	S
3810	SrGene01859	G	C2H2	NewGene_25	0.105724	S
3849	SrGene01859	G	C2H2	SrGene12811	0.105096	T
3853	SrGene01859	G	C2H2	NewGene_615	0.105014	S
3879	SrGene01859	G	C2H2	NewGene_336	0.104674	S
3890	SrGene01859	G	C2H2	SrGene14082	0.104511	S
3892	SrGene01859	G	C2H2	SrGene08731	0.104456	S
3898	SrGene01859	G	C2H2	SrGene10235	0.104382	S
3902	SrGene01859	G	C2H2	NewGene_877	0.10432	T
3909	SrGene01859	G	C2H2	SrGene13839	0.104217	G
3912	SrGene01859	G	C2H2	SrGene13720	0.104145	S
3913	SrGene01859	G	C2H2	SrGene10110	0.104138	S
3938	SrGene01859	G	C2H2	NewGene_343	0.103855	S
3946	SrGene01859	G	C2H2	SrGene06571	0.10367	S
4019	SrGene01859	G	C2H2	SrGene07647	0.10256	S
4067	SrGene01859	G	C2H2	NewGene_771	0.101916	G
4145	SrGene01859	G	C2H2	SrGene04659	0.100898	S
4188	SrGene01859	G	C2H2	SrGene06183	0.100436	G
4190	SrGene01859	G	C2H2	NewGene_1485	0.100422	G
4194	SrGene01859	G	C2H2	SrGene09742	0.100375	S
4205	SrGene01859	G	C2H2	NewGene_613	0.100196	S
4216	SrGene01859	G	C2H2	SrGene03169	0.100091	S
669	SrGene02123	G	C2H2	NewGene_1342	0.223507	G
1168	SrGene02123	G	C2H2	NewGene_1656	0.200021	V
1541	SrGene02123	G	C2H2	SrGene11931	0.178424	V
1610	SrGene02123	G	C2H2	NewGene_2243	0.174027	G
1668	SrGene02123	G	C2H2	NewGene_1117	0.170219	V
1670	SrGene02123	G	C2H2	SrGene01528	0.170031	V
1745	SrGene02123	G	C2H2	NewGene_1189	0.165777	G
1777	SrGene02123	G	C2H2	SrGene03364	0.16414	V
1807	SrGene02123	G	C2H2	SrGene08004	0.16184	V
1814	SrGene02123	G	C2H2	NewGene_850	0.161306	V
1886	SrGene02123	G	C2H2	SrGene01408	0.157091	V
1923	SrGene02123	G	C2H2	SrGene10519	0.154885	V
1960	SrGene02123	G	C2H2	SrGene03697	0.152689	V
2005	SrGene02123	G	C2H2	NewGene_2641	0.150807	V
2024	SrGene02123	G	C2H2	SrGene08016	0.149568	V
2027	SrGene02123	G	C2H2	SrGene15419	0.149534	V
2057	SrGene02123	G	C2H2	SrGene06535	0.14852	V
2103	SrGene02123	G	C2H2	SrGene14892	0.146956	V
2132	SrGene02123	G	C2H2	NewGene_2478	0.145873	V
2144	SrGene02123	G	C2H2	SrGene11372	0.145409	V
2173	SrGene02123	G	C2H2	SrGene14329	0.144152	V
2184	SrGene02123	G	C2H2	SrGene15193	0.14383	V
2195	SrGene02123	G	C2H2	NewGene_2893	0.143488	V
2202	SrGene02123	G	C2H2	NewGene_2264	0.143183	G
2223	SrGene02123	G	C2H2	SrGene00934	0.142406	V
2249	SrGene02123	G	C2H2	SrGene06604	0.141621	V
2276	SrGene02123	G	C2H2	SrGene07029	0.140868	V
2326	SrGene02123	G	C2H2	NewGene_1623	0.139256	V
2329	SrGene02123	G	C2H2	NewGene_390	0.139178	V
2354	SrGene02123	G	C2H2	SrGene15263	0.138335	V
2357	SrGene02123	G	C2H2	NewGene_1544	0.138277	V
2358	SrGene02123	G	C2H2	SrGene01212	0.138245	V
2388	SrGene02123	G	C2H2	SrGene06599	0.137415	V
2394	SrGene02123	G	C2H2	SrGene01845	0.13701	V
2426	SrGene02123	G	C2H2	SrGene04988	0.136183	V
2440	SrGene02123	G	C2H2	SrGene07290	0.135944	V
2470	SrGene02123	G	C2H2	SrGene08982	0.134807	V
2473	SrGene02123	G	C2H2	NewGene_1173	0.134783	V
2491	SrGene02123	G	C2H2	NewGene_836	0.134263	V
2510	SrGene02123	G	C2H2	SrGene12747	0.133902	V
2526	SrGene02123	G	C2H2	SrGene03700	0.13347	V
2548	SrGene02123	G	C2H2	SrGene08522	0.132795	V
2570	SrGene02123	G	C2H2	SrGene09469	0.131822	V
2577	SrGene02123	G	C2H2	SrGene06637	0.131578	V
2585	SrGene02123	G	C2H2	SrGene12134	0.131459	V
2587	SrGene02123	G	C2H2	SrGene00062	0.131436	V
2617	SrGene02123	G	C2H2	SrGene14912	0.130632	V
2631	SrGene02123	G	C2H2	NewGene_1389	0.130472	V
2647	SrGene02123	G	C2H2	SrGene07213	0.130022	V
2662	SrGene02123	G	C2H2	SrGene15556	0.129588	V
2669	SrGene02123	G	C2H2	SrGene13825	0.129375	V
2701	SrGene02123	G	C2H2	SrGene14506	0.128501	V
2729	SrGene02123	G	C2H2	SrGene09845	0.127856	V
2740	SrGene02123	G	C2H2	SrGene07186	0.127571	V
2791	SrGene02123	G	C2H2	NewGene_1119	0.126038	V
2798	SrGene02123	G	C2H2	SrGene08037	0.125916	V
2803	SrGene02123	G	C2H2	SrGene02888	0.125873	V
2828	SrGene02123	G	C2H2	SrGene00400	0.125336	V
2830	SrGene02123	G	C2H2	NewGene_195	0.125276	V
2838	SrGene02123	G	C2H2	SrGene13821	0.125129	V
2852	SrGene02123	G	C2H2	SrGene12594	0.124771	V
2871	SrGene02123	G	C2H2	SrGene04949	0.124244	V
2878	SrGene02123	G	C2H2	NewGene_1951	0.124021	V
2879	SrGene02123	G	C2H2	NewGene_2894	0.124017	V
2931	SrGene02123	G	C2H2	SrGene02954	0.122827	V
2934	SrGene02123	G	C2H2	SrGene09410	0.122713	V
2941	SrGene02123	G	C2H2	SrGene14670	0.122538	V
2951	SrGene02123	G	C2H2	SrGene14441	0.12236	V
2957	SrGene02123	G	C2H2	SrGene01645	0.122292	G
2967	SrGene02123	G	C2H2	SrGene10444	0.122178	V
2972	SrGene02123	G	C2H2	SrGene05115	0.122034	V
2980	SrGene02123	G	C2H2	NewGene_1837	0.121915	V
2981	SrGene02123	G	C2H2	SrGene08963	0.121873	V
2986	SrGene02123	G	C2H2	NewGene_639	0.121791	V
3015	SrGene02123	G	C2H2	NewGene_1839	0.120983	V
3025	SrGene02123	G	C2H2	SrGene12097	0.120677	V
3034	SrGene02123	G	C2H2	SrGene09016	0.120412	P
3035	SrGene02123	G	C2H2	SrGene12566	0.120409	V
3051	SrGene02123	G	C2H2	SrGene15384	0.120075	V
3072	SrGene02123	G	C2H2	SrGene14328	0.119484	V
3075	SrGene02123	G	C2H2	NewGene_1122	0.119407	V
3079	SrGene02123	G	C2H2	SrGene10400	0.11933	V
3100	SrGene02123	G	C2H2	NewGene_1166	0.118913	V
3113	SrGene02123	G	C2H2	SrGene10023	0.118573	V
3114	SrGene02123	G	C2H2	NewGene_2887	0.118562	V
3123	SrGene02123	G	C2H2	SrGene01651	0.118392	V
3124	SrGene02123	G	C2H2	SrGene11188	0.11838	V
3144	SrGene02123	G	C2H2	SrGene08187	0.117995	G
3156	SrGene02123	G	C2H2	SrGene07530	0.11781	V
3157	SrGene02123	G	C2H2	SrGene02642	0.117795	V
3186	SrGene02123	G	C2H2	SrGene14601	0.117093	V
3194	SrGene02123	G	C2H2	SrGene05243	0.116938	G
3217	SrGene02123	G	C2H2	SrGene12861	0.116464	V
3231	SrGene02123	G	C2H2	NewGene_2694	0.116301	G
3235	SrGene02123	G	C2H2	SrGene14494	0.116207	G
3247	SrGene02123	G	C2H2	NewGene_1881	0.116008	V
3253	SrGene02123	G	C2H2	SrGene13792	0.115687	V
3266	SrGene02123	G	C2H2	NewGene_1310	0.115496	V
3306	SrGene02123	G	C2H2	SrGene04635	0.114827	V
3307	SrGene02123	G	C2H2	SrGene08024	0.114793	V
3372	SrGene02123	G	C2H2	SrGene07868	0.113684	V
3373	SrGene02123	G	C2H2	SrGene06793	0.113668	V
3391	SrGene02123	G	C2H2	SrGene11048	0.113382	V
3408	SrGene02123	G	C2H2	SrGene07823	0.112937	V
3417	SrGene02123	G	C2H2	SrGene03429	0.112755	V
3432	SrGene02123	G	C2H2	SrGene14351	0.112315	G
3435	SrGene02123	G	C2H2	SrGene06605	0.112218	V
3454	SrGene02123	G	C2H2	SrGene14470	0.111804	G
3504	SrGene02123	G	C2H2	SrGene09682	0.110964	G
3536	SrGene02123	G	C2H2	SrGene14049	0.110435	V
3571	SrGene02123	G	C2H2	SrGene12276	0.109916	V
3597	SrGene02123	G	C2H2	SrGene09829	0.109442	V
3604	SrGene02123	G	C2H2	SrGene07575	0.109342	V
3632	SrGene02123	G	C2H2	NewGene_1352	0.108787	V
3642	SrGene02123	G	C2H2	SrGene01359	0.108569	G
3646	SrGene02123	G	C2H2	SrGene08853	0.108524	V
3670	SrGene02123	G	C2H2	SrGene00524	0.107983	V
3683	SrGene02123	G	C2H2	NewGene_370	0.107802	V
3715	SrGene02123	G	C2H2	SrGene14088	0.107324	V
3724	SrGene02123	G	C2H2	SrGene10790	0.107124	V
3725	SrGene02123	G	C2H2	SrGene06402	0.107105	V
3762	SrGene02123	G	C2H2	SrGene01305	0.106425	G
3766	SrGene02123	G	C2H2	SrGene09816	0.106412	V
3831	SrGene02123	G	C2H2	SrGene09788	0.105378	V
3840	SrGene02123	G	C2H2	SrGene10454	0.105256	V
3927	SrGene02123	G	C2H2	SrGene00063	0.104001	V
3931	SrGene02123	G	C2H2	SrGene15226	0.103959	V
3932	SrGene02123	G	C2H2	SrGene00096	0.10393	V
3937	SrGene02123	G	C2H2	SrGene06545	0.103866	V
3958	SrGene02123	G	C2H2	NewGene_2503	0.103575	V
3976	SrGene02123	G	C2H2	NewGene_2013	0.103241	G
3986	SrGene02123	G	C2H2	SrGene07476	0.103089	V
4004	SrGene02123	G	C2H2	SrGene09808	0.10289	V
4035	SrGene02123	G	C2H2	SrGene14711	0.102364	V
4041	SrGene02123	G	C2H2	SrGene13793	0.102292	V
4045	SrGene02123	G	C2H2	NewGene_1400	0.102244	V
4046	SrGene02123	G	C2H2	NewGene_852	0.102226	V
4053	SrGene02123	G	C2H2	NewGene_1423	0.102144	V
4063	SrGene02123	G	C2H2	SrGene02956	0.101971	V
4064	SrGene02123	G	C2H2	SrGene06360	0.101965	G
4097	SrGene02123	G	C2H2	NewGene_1657	0.101562	G
4127	SrGene02123	G	C2H2	NewGene_1712	0.10118	V
4189	SrGene02123	G	C2H2	SrGene14121	0.100432	V
4192	SrGene02123	G	C2H2	NewGene_617	0.100383	V
4195	SrGene02123	G	C2H2	SrGene05725	0.100368	G
4206	SrGene02123	G	C2H2	SrGene03878	0.100195	G
4214	SrGene02123	G	C2H2	SrGene14091	0.10011	V
8	SrGene02956	V	C2C2-GATA	SrGene10344	0.300692	V
13	SrGene02956	V	C2C2-GATA	SrGene12903	0.297282	V
34	SrGene02956	V	C2C2-GATA	SrGene07698	0.287094	V
40	SrGene02956	V	C2C2-GATA	SrGene06278	0.285139	V
43	SrGene02956	V	C2C2-GATA	SrGene11048	0.283081	V
47	SrGene02956	V	C2C2-GATA	SrGene13261	0.282387	V
51	SrGene02956	V	C2C2-GATA	NewGene_1548	0.280753	V
65	SrGene02956	V	C2C2-GATA	SrGene01286	0.276647	V
69	SrGene02956	V	C2C2-GATA	NewGene_617	0.275952	V
70	SrGene02956	V	C2C2-GATA	SrGene02037	0.275128	V
90	SrGene02956	V	C2C2-GATA	SrGene01261	0.271021	V
93	SrGene02956	V	C2C2-GATA	NewGene_854	0.269617	V
95	SrGene02956	V	C2C2-GATA	SrGene09684	0.269337	V
97	SrGene02956	V	C2C2-GATA	NewGene_2250	0.268974	V
98	SrGene02956	V	C2C2-GATA	SrGene09127	0.268885	V
101	SrGene02956	V	C2C2-GATA	SrGene09981	0.268752	V
107	SrGene02956	V	C2C2-GATA	NewGene_1188	0.267827	V
110	SrGene02956	V	C2C2-GATA	NewGene_2863	0.267092	V
111	SrGene02956	V	C2C2-GATA	NewGene_1597	0.26697	V
113	SrGene02956	V	C2C2-GATA	SrGene08796	0.266828	V
117	SrGene02956	V	C2C2-GATA	NewGene_1385	0.2664	V
120	SrGene02956	V	C2C2-GATA	SrGene13768	0.265805	V
124	SrGene02956	V	C2C2-GATA	NewGene_129	0.265067	V
134	SrGene02956	V	C2C2-GATA	NewGene_458	0.263096	V
148	SrGene02956	V	C2C2-GATA	SrGene12099	0.26023	V
150	SrGene02956	V	C2C2-GATA	SrGene14084	0.259974	V
152	SrGene02956	V	C2C2-GATA	SrGene14798	0.259664	V
165	SrGene02956	V	C2C2-GATA	NewGene_360	0.258282	V
175	SrGene02956	V	C2C2-GATA	SrGene04951	0.257036	V
183	SrGene02956	V	C2C2-GATA	SrGene14438	0.256014	V
186	SrGene02956	V	C2C2-GATA	SrGene02961	0.255817	V
189	SrGene02956	V	C2C2-GATA	SrGene13907	0.255216	V
190	SrGene02956	V	C2C2-GATA	NewGene_1567	0.255169	V
198	SrGene02956	V	C2C2-GATA	SrGene10343	0.25441	V
203	SrGene02956	V	C2C2-GATA	SrGene15360	0.253748	V
204	SrGene02956	V	C2C2-GATA	SrGene12098	0.253579	V
206	SrGene02956	V	C2C2-GATA	SrGene14360	0.253226	V
216	SrGene02956	V	C2C2-GATA	SrGene13766	0.252461	V
222	SrGene02956	V	C2C2-GATA	SrGene12907	0.252224	V
224	SrGene02956	V	C2C2-GATA	NewGene_1143	0.2519	V
226	SrGene02956	V	C2C2-GATA	SrGene11983	0.251781	V
232	SrGene02956	V	C2C2-GATA	NewGene_1640	0.251508	V
235	SrGene02956	V	C2C2-GATA	NewGene_1317	0.251286	V
238	SrGene02956	V	C2C2-GATA	SrGene07711	0.250932	V
247	SrGene02956	V	C2C2-GATA	SrGene15369	0.25032	V
261	SrGene02956	V	C2C2-GATA	SrGene04865	0.24873	V
265	SrGene02956	V	C2C2-GATA	SrGene00042	0.248421	V
269	SrGene02956	V	C2C2-GATA	NewGene_1652	0.248055	V
274	SrGene02956	V	C2C2-GATA	NewGene_1598	0.247625	V
276	SrGene02956	V	C2C2-GATA	SrGene01554	0.247517	V
280	SrGene02956	V	C2C2-GATA	SrGene04822	0.246907	V
298	SrGene02956	V	C2C2-GATA	SrGene01284	0.245562	V
327	SrGene02956	V	C2C2-GATA	NewGene_1093	0.243189	V
340	SrGene02956	V	C2C2-GATA	NewGene_1400	0.242164	V
343	SrGene02956	V	C2C2-GATA	SrGene11907	0.241994	V
344	SrGene02956	V	C2C2-GATA	SrGene00011	0.241937	V
347	SrGene02956	V	C2C2-GATA	SrGene07574	0.241434	V
348	SrGene02956	V	C2C2-GATA	SrGene00064	0.241418	V
352	SrGene02956	V	C2C2-GATA	SrGene01288	0.241138	V
365	SrGene02956	V	C2C2-GATA	SrGene09835	0.240458	V
367	SrGene02956	V	C2C2-GATA	NewGene_2962	0.240266	V
377	SrGene02956	V	C2C2-GATA	SrGene01709	0.239686	V
378	SrGene02956	V	C2C2-GATA	SrGene06402	0.239673	V
389	SrGene02956	V	C2C2-GATA	NewGene_2098	0.23919	V
395	SrGene02956	V	C2C2-GATA	NewGene_1442	0.238529	V
403	SrGene02956	V	C2C2-GATA	NewGene_1831	0.237842	V
407	SrGene02956	V	C2C2-GATA	SrGene14091	0.237589	V
408	SrGene02956	V	C2C2-GATA	NewGene_2503	0.237518	V
419	SrGene02956	V	C2C2-GATA	NewGene_1901	0.236924	V
427	SrGene02956	V	C2C2-GATA	NewGene_2630	0.236452	V
429	SrGene02956	V	C2C2-GATA	NewGene_1423	0.236343	V
440	SrGene02956	V	C2C2-GATA	NewGene_1975	0.235639	V
442	SrGene02956	V	C2C2-GATA	NewGene_1641	0.235521	V
444	SrGene02956	V	C2C2-GATA	SrGene14089	0.235457	V
448	SrGene02956	V	C2C2-GATA	SrGene12276	0.235371	V
451	SrGene02956	V	C2C2-GATA	SrGene08952	0.235267	V
455	SrGene02956	V	C2C2-GATA	NewGene_2162	0.234886	V
459	SrGene02956	V	C2C2-GATA	SrGene04882	0.23452	V
464	SrGene02956	V	C2C2-GATA	SrGene12330	0.234293	V
471	SrGene02956	V	C2C2-GATA	NewGene_2149	0.234054	V
480	SrGene02956	V	C2C2-GATA	SrGene10606	0.233393	V
486	SrGene02956	V	C2C2-GATA	NewGene_1482	0.23316	V
490	SrGene02956	V	C2C2-GATA	SrGene06545	0.23295	V
506	SrGene02956	V	C2C2-GATA	SrGene06187	0.231982	V
519	SrGene02956	V	C2C2-GATA	SrGene14121	0.231323	V
530	SrGene02956	V	C2C2-GATA	NewGene_2183	0.230415	V
531	SrGene02956	V	C2C2-GATA	SrGene12594	0.230388	V
533	SrGene02956	V	C2C2-GATA	SrGene14981	0.230286	V
535	SrGene02956	V	C2C2-GATA	SrGene04674	0.230184	V
538	SrGene02956	V	C2C2-GATA	NewGene_1654	0.229945	V
540	SrGene02956	V	C2C2-GATA	SrGene12748	0.229903	V
549	SrGene02956	V	C2C2-GATA	SrGene09938	0.22913	V
556	SrGene02956	V	C2C2-GATA	NewGene_1405	0.228865	V
558	SrGene02956	V	C2C2-GATA	SrGene12937	0.228618	V
561	SrGene02956	V	C2C2-GATA	SrGene08666	0.228538	V
577	SrGene02956	V	C2C2-GATA	NewGene_1595	0.228134	V
580	SrGene02956	V	C2C2-GATA	SrGene02953	0.228073	V
581	SrGene02956	V	C2C2-GATA	NewGene_185	0.228057	V
626	SrGene02956	V	C2C2-GATA	SrGene08017	0.225604	V
627	SrGene02956	V	C2C2-GATA	NewGene_390	0.225573	V
633	SrGene02956	V	C2C2-GATA	SrGene12103	0.225249	V
654	SrGene02956	V	C2C2-GATA	SrGene01287	0.22425	V
668	SrGene02956	V	C2C2-GATA	SrGene05286	0.223572	V
677	SrGene02956	V	C2C2-GATA	SrGene15261	0.222966	V
679	SrGene02956	V	C2C2-GATA	NewGene_108	0.222934	V
684	SrGene02956	V	C2C2-GATA	SrGene01844	0.222696	V
694	SrGene02956	V	C2C2-GATA	SrGene06040	0.221868	V
695	SrGene02956	V	C2C2-GATA	SrGene04635	0.221818	V
696	SrGene02956	V	C2C2-GATA	SrGene09721	0.221714	V
698	SrGene02956	V	C2C2-GATA	SrGene14090	0.221644	V
715	SrGene02956	V	C2C2-GATA	SrGene14870	0.220862	V
718	SrGene02956	V	C2C2-GATA	NewGene_2034	0.22072	V
729	SrGene02956	V	C2C2-GATA	SrGene02068	0.22036	V
753	SrGene02956	V	C2C2-GATA	NewGene_317	0.219232	V
766	SrGene02956	V	C2C2-GATA	SrGene15285	0.218569	V
785	SrGene02956	V	C2C2-GATA	SrGene01412	0.217706	M
804	SrGene02956	V	C2C2-GATA	SrGene08488	0.217147	V
805	SrGene02956	V	C2C2-GATA	SrGene09788	0.217135	V
807	SrGene02956	V	C2C2-GATA	SrGene01280	0.216971	V
814	SrGene02956	V	C2C2-GATA	SrGene08946	0.216749	V
817	SrGene02956	V	C2C2-GATA	SrGene01650	0.216636	V
832	SrGene02956	V	C2C2-GATA	SrGene15123	0.216033	V
833	SrGene02956	V	C2C2-GATA	NewGene_1133	0.215887	V
836	SrGene02956	V	C2C2-GATA	SrGene08972	0.215852	V
841	SrGene02956	V	C2C2-GATA	NewGene_2208	0.215513	V
845	SrGene02956	V	C2C2-GATA	SrGene10918	0.215336	V
846	SrGene02956	V	C2C2-GATA	NewGene_1119	0.215283	V
871	SrGene02956	V	C2C2-GATA	SrGene08027	0.21418	V
894	SrGene02956	V	C2C2-GATA	NewGene_1951	0.213211	V
895	SrGene02956	V	C2C2-GATA	SrGene10923	0.213141	V
896	SrGene02956	V	C2C2-GATA	SrGene07455	0.213046	V
902	SrGene02956	V	C2C2-GATA	SrGene15008	0.212605	V
912	SrGene02956	V	C2C2-GATA	SrGene11787	0.211917	V
922	SrGene02956	V	C2C2-GATA	SrGene08032	0.211551	V
927	SrGene02956	V	C2C2-GATA	NewGene_1118	0.211269	V
930	SrGene02956	V	C2C2-GATA	SrGene12694	0.211157	V
931	SrGene02956	V	C2C2-GATA	SrGene12581	0.211094	V
935	SrGene02956	V	C2C2-GATA	NewGene_1878	0.211043	V
955	SrGene02956	V	C2C2-GATA	SrGene15226	0.209756	V
956	SrGene02956	V	C2C2-GATA	SrGene01608	0.20971	V
961	SrGene02956	V	C2C2-GATA	NewGene_1175	0.209572	V
964	SrGene02956	V	C2C2-GATA	NewGene_1802	0.209525	V
968	SrGene02956	V	C2C2-GATA	NewGene_146	0.2094	V
975	SrGene02956	V	C2C2-GATA	NewGene_1712	0.209118	V
977	SrGene02956	V	C2C2-GATA	SrGene04988	0.209068	V
989	SrGene02956	V	C2C2-GATA	SrGene08039	0.208529	V
991	SrGene02956	V	C2C2-GATA	SrGene13606	0.208493	V
1001	SrGene02956	V	C2C2-GATA	NewGene_1663	0.20798	V
1026	SrGene02956	V	C2C2-GATA	SrGene05401	0.206824	V
1029	SrGene02956	V	C2C2-GATA	NewGene_2379	0.206685	V
1038	SrGene02956	V	C2C2-GATA	NewGene_318	0.20629	V
1048	SrGene02956	V	C2C2-GATA	SrGene11637	0.205731	V
1070	SrGene02956	V	C2C2-GATA	NewGene_2780	0.204817	V
1082	SrGene02956	V	C2C2-GATA	SrGene14711	0.204262	V
1117	SrGene02956	V	C2C2-GATA	NewGene_1547	0.202318	V
1132	SrGene02956	V	C2C2-GATA	SrGene13036	0.201733	V
1138	SrGene02956	V	C2C2-GATA	SrGene15383	0.201529	V
1149	SrGene02956	V	C2C2-GATA	NewGene_1032	0.200816	M
1160	SrGene02956	V	C2C2-GATA	NewGene_2709	0.200261	V
1161	SrGene02956	V	C2C2-GATA	SrGene13191	0.20025	V
1175	SrGene02956	V	C2C2-GATA	SrGene08765	0.199792	V
1186	SrGene02956	V	C2C2-GATA	SrGene12818	0.199338	V
1188	SrGene02956	V	C2C2-GATA	NewGene_1584	0.199297	V
1189	SrGene02956	V	C2C2-GATA	NewGene_1588	0.199293	V
1191	SrGene02956	V	C2C2-GATA	SrGene00062	0.199263	V
1194	SrGene02956	V	C2C2-GATA	SrGene13821	0.199208	V
1199	SrGene02956	V	C2C2-GATA	SrGene01711	0.198957	V
1202	SrGene02956	V	C2C2-GATA	SrGene04651	0.198811	V
1203	SrGene02956	V	C2C2-GATA	SrGene06605	0.198795	V
1204	SrGene02956	V	C2C2-GATA	SrGene12097	0.198734	V
1216	SrGene02956	V	C2C2-GATA	SrGene14863	0.197787	V
1245	SrGene02956	V	C2C2-GATA	SrGene15723	0.19639	V
1257	SrGene02956	V	C2C2-GATA	SrGene00063	0.195609	V
1273	SrGene02956	V	C2C2-GATA	SrGene10825	0.194967	V
1287	SrGene02956	V	C2C2-GATA	NewGene_1122	0.194049	V
1296	SrGene02956	V	C2C2-GATA	NewGene_2925	0.193613	V
1307	SrGene02956	V	C2C2-GATA	SrGene12915	0.193141	V
1310	SrGene02956	V	C2C2-GATA	NewGene_322	0.192987	V
1311	SrGene02956	V	C2C2-GATA	NewGene_1389	0.192919	V
1319	SrGene02956	V	C2C2-GATA	SrGene10400	0.192609	V
1323	SrGene02956	V	C2C2-GATA	SrGene08421	0.192337	V
1327	SrGene02956	V	C2C2-GATA	SrGene09486	0.192128	V
1347	SrGene02956	V	C2C2-GATA	SrGene09816	0.190571	V
1354	SrGene02956	V	C2C2-GATA	SrGene03247	0.189932	V
1356	SrGene02956	V	C2C2-GATA	SrGene09060	0.18983	V
1362	SrGene02956	V	C2C2-GATA	SrGene09594	0.18955	V
1365	SrGene02956	V	C2C2-GATA	SrGene11557	0.189433	V
1367	SrGene02956	V	C2C2-GATA	NewGene_67	0.189408	V
1370	SrGene02956	V	C2C2-GATA	SrGene12566	0.189223	V
1374	SrGene02956	V	C2C2-GATA	SrGene14649	0.188918	V
1380	SrGene02956	V	C2C2-GATA	SrGene07787	0.188766	M
1385	SrGene02956	V	C2C2-GATA	SrGene10454	0.188533	V
1401	SrGene02956	V	C2C2-GATA	SrGene03154	0.187672	V
1412	SrGene02956	V	C2C2-GATA	SrGene10047	0.186849	V
1416	SrGene02956	V	C2C2-GATA	NewGene_739	0.186573	M
1463	SrGene02956	V	C2C2-GATA	SrGene00010	0.18416	V
1473	SrGene02956	V	C2C2-GATA	NewGene_1881	0.183416	V
1476	SrGene02956	V	C2C2-GATA	SrGene02611	0.183284	V
1503	SrGene02956	V	C2C2-GATA	SrGene15724	0.181192	V
1510	SrGene02956	V	C2C2-GATA	NewGene_2641	0.180482	V
1511	SrGene02956	V	C2C2-GATA	SrGene07476	0.180402	V
1519	SrGene02956	V	C2C2-GATA	SrGene03221	0.180007	V
1524	SrGene02956	V	C2C2-GATA	NewGene_2733	0.179441	M
1527	SrGene02956	V	C2C2-GATA	NewGene_1837	0.179165	V
1543	SrGene02956	V	C2C2-GATA	SrGene09437	0.178398	V
1551	SrGene02956	V	C2C2-GATA	SrGene11011	0.178031	V
1554	SrGene02956	V	C2C2-GATA	NewGene_1041	0.177888	V
1568	SrGene02956	V	C2C2-GATA	NewGene_828	0.176836	V
1576	SrGene02956	V	C2C2-GATA	SrGene07529	0.176577	V
1594	SrGene02956	V	C2C2-GATA	NewGene_1352	0.175193	V
1615	SrGene02956	V	C2C2-GATA	SrGene09808	0.173693	V
1638	SrGene02956	V	C2C2-GATA	NewGene_471	0.171779	V
1644	SrGene02956	V	C2C2-GATA	SrGene13793	0.171555	V
1661	SrGene02956	V	C2C2-GATA	SrGene08038	0.170519	V
1672	SrGene02956	V	C2C2-GATA	SrGene01212	0.169991	V
1688	SrGene02956	V	C2C2-GATA	SrGene02954	0.169031	V
1705	SrGene02956	V	C2C2-GATA	SrGene13862	0.168111	V
1727	SrGene02956	V	C2C2-GATA	SrGene06793	0.166751	V
1737	SrGene02956	V	C2C2-GATA	SrGene12861	0.166054	V
1747	SrGene02956	V	C2C2-GATA	SrGene08982	0.165585	V
1755	SrGene02956	V	C2C2-GATA	SrGene14441	0.165258	V
1767	SrGene02956	V	C2C2-GATA	NewGene_1144	0.164548	P
1771	SrGene02956	V	C2C2-GATA	SrGene09061	0.164381	V
1773	SrGene02956	V	C2C2-GATA	NewGene_2001	0.164297	P
1775	SrGene02956	V	C2C2-GATA	SrGene07530	0.164218	V
1776	SrGene02956	V	C2C2-GATA	NewGene_195	0.164157	V
1790	SrGene02956	V	C2C2-GATA	SrGene14736	0.162936	M
1796	SrGene02956	V	C2C2-GATA	NewGene_1270	0.162446	P
1820	SrGene02956	V	C2C2-GATA	SrGene00524	0.1608	V
1829	SrGene02956	V	C2C2-GATA	SrGene08522	0.160191	V
1842	SrGene02956	V	C2C2-GATA	SrGene10835	0.158975	V
1845	SrGene02956	V	C2C2-GATA	SrGene02642	0.158836	V
1854	SrGene02956	V	C2C2-GATA	NewGene_60	0.158528	V
1857	SrGene02956	V	C2C2-GATA	NewGene_1623	0.158413	V
1868	SrGene02956	V	C2C2-GATA	SrGene04949	0.15801	V
1890	SrGene02956	V	C2C2-GATA	SrGene00096	0.156774	V
1904	SrGene02956	V	C2C2-GATA	NewGene_2848	0.155954	V
1908	SrGene02956	V	C2C2-GATA	NewGene_1660	0.155811	S
1912	SrGene02956	V	C2C2-GATA	SrGene10790	0.155548	V
1917	SrGene02956	V	C2C2-GATA	SrGene03429	0.155195	V
1926	SrGene02956	V	C2C2-GATA	SrGene00934	0.154666	V
1944	SrGene02956	V	C2C2-GATA	SrGene07736	0.15362	V
1982	SrGene02956	V	C2C2-GATA	SrGene13792	0.151648	V
2004	SrGene02956	V	C2C2-GATA	NewGene_852	0.150838	V
2064	SrGene02956	V	C2C2-GATA	SrGene08951	0.148299	M
2068	SrGene02956	V	C2C2-GATA	SrGene10821	0.148225	M
2072	SrGene02956	V	C2C2-GATA	SrGene10910	0.148107	M
2086	SrGene02956	V	C2C2-GATA	NewGene_836	0.147672	V
2097	SrGene02956	V	C2C2-GATA	SrGene03364	0.147306	V
2099	SrGene02956	V	C2C2-GATA	SrGene08963	0.147143	V
2115	SrGene02956	V	C2C2-GATA	SrGene14506	0.146404	V
2121	SrGene02956	V	C2C2-GATA	SrGene08667	0.146189	M
2188	SrGene02956	V	C2C2-GATA	NewGene_370	0.143742	V
2205	SrGene02956	V	C2C2-GATA	NewGene_1173	0.143161	V
2209	SrGene02956	V	C2C2-GATA	SrGene09845	0.143059	V
2210	SrGene02956	V	C2C2-GATA	SrGene07393	0.143053	M
2213	SrGene02956	V	C2C2-GATA	SrGene14088	0.142936	V
2231	SrGene02956	V	C2C2-GATA	SrGene07823	0.142199	V
2234	SrGene02956	V	C2C2-GATA	SrGene01550	0.142112	V
2248	SrGene02956	V	C2C2-GATA	SrGene06604	0.14163	V
2279	SrGene02956	V	C2C2-GATA	NewGene_2887	0.140812	V
2289	SrGene02956	V	C2C2-GATA	SrGene06737	0.140405	P
2300	SrGene02956	V	C2C2-GATA	NewGene_605	0.139984	M
2304	SrGene02956	V	C2C2-GATA	NewGene_639	0.139807	V
2342	SrGene02956	V	C2C2-GATA	SrGene07575	0.138771	V
2361	SrGene02956	V	C2C2-GATA	NewGene_2000	0.138191	P
2381	SrGene02956	V	C2C2-GATA	SrGene08647	0.137595	P
2391	SrGene02956	V	C2C2-GATA	SrGene15263	0.137282	V
2420	SrGene02956	V	C2C2-GATA	SrGene15556	0.136343	V
2430	SrGene02956	V	C2C2-GATA	SrGene05539	0.136107	P
2432	SrGene02956	V	C2C2-GATA	SrGene14912	0.136082	V
2434	SrGene02956	V	C2C2-GATA	NewGene_351	0.13605	P
2435	SrGene02956	V	C2C2-GATA	SrGene03818	0.136037	P
2439	SrGene02956	V	C2C2-GATA	SrGene15384	0.13596	V
2442	SrGene02956	V	C2C2-GATA	SrGene01845	0.135857	V
2452	SrGene02956	V	C2C2-GATA	SrGene13841	0.135445	P
2460	SrGene02956	V	C2C2-GATA	SrGene07186	0.13517	V
2471	SrGene02956	V	C2C2-GATA	NewGene_850	0.134805	V
2476	SrGene02956	V	C2C2-GATA	SrGene09469	0.13471	V
2487	SrGene02956	V	C2C2-GATA	SrGene01238	0.134356	P
2490	SrGene02956	V	C2C2-GATA	SrGene08037	0.134282	V
2502	SrGene02956	V	C2C2-GATA	SrGene08853	0.134043	V
2530	SrGene02956	V	C2C2-GATA	NewGene_1839	0.133245	V
2534	SrGene02956	V	C2C2-GATA	SrGene04273	0.133151	P
2558	SrGene02956	V	C2C2-GATA	SrGene15673	0.132564	P
2600	SrGene02956	V	C2C2-GATA	NewGene_1208	0.131062	M
2602	SrGene02956	V	C2C2-GATA	SrGene09962	0.130996	P
2633	SrGene02956	V	C2C2-GATA	SrGene09410	0.130462	V
2650	SrGene02956	V	C2C2-GATA	SrGene12837	0.129924	M
2666	SrGene02956	V	C2C2-GATA	SrGene15419	0.129477	V
2706	SrGene02956	V	C2C2-GATA	SrGene07213	0.128407	V
2717	SrGene02956	V	C2C2-GATA	SrGene14975	0.128122	P
2719	SrGene02956	V	C2C2-GATA	SrGene11188	0.128115	V
2741	SrGene02956	V	C2C2-GATA	NewGene_2127	0.12752	P
2742	SrGene02956	V	C2C2-GATA	SrGene14976	0.127449	P
2743	SrGene02956	V	C2C2-GATA	NewGene_1388	0.127427	M
2765	SrGene02956	V	C2C2-GATA	SrGene14816	0.126986	P
2769	SrGene02956	V	C2C2-GATA	SrGene00414	0.126849	P
2782	SrGene02956	V	C2C2-GATA	SrGene00400	0.126474	V
2785	SrGene02956	V	C2C2-GATA	NewGene_2478	0.126225	V
2788	SrGene02956	V	C2C2-GATA	NewGene_1515	0.126191	P
2806	SrGene02956	V	C2C2-GATA	NewGene_829	0.125813	V
2807	SrGene02956	V	C2C2-GATA	NewGene_648	0.125794	P
2823	SrGene02956	V	C2C2-GATA	NewGene_1616	0.125587	M
2844	SrGene02956	V	C2C2-GATA	NewGene_1639	0.124937	V
2859	SrGene02956	V	C2C2-GATA	SrGene03202	0.124595	M
2869	SrGene02956	V	C2C2-GATA	NewGene_1544	0.124354	V
2875	SrGene02956	V	C2C2-GATA	SrGene15193	0.124105	V
2901	SrGene02956	V	C2C2-GATA	SrGene03697	0.123426	V
2911	SrGene02956	V	C2C2-GATA	SrGene13825	0.123249	V
2936	SrGene02956	V	C2C2-GATA	NewGene_796	0.122609	M
2938	SrGene02956	V	C2C2-GATA	SrGene07740	0.122584	M
2948	SrGene02956	V	C2C2-GATA	SrGene01333	0.12239	P
2960	SrGene02956	V	C2C2-GATA	NewGene_1514	0.122254	P
2988	SrGene02956	V	C2C2-GATA	SrGene12747	0.121774	V
2990	SrGene02956	V	C2C2-GATA	NewGene_2759	0.12175	P
3011	SrGene02956	V	C2C2-GATA	SrGene02295	0.121035	P
3016	SrGene02956	V	C2C2-GATA	SrGene01651	0.120972	V
3022	SrGene02956	V	C2C2-GATA	SrGene00986	0.120716	V
3048	SrGene02956	V	C2C2-GATA	SrGene03198	0.120082	M
3068	SrGene02956	V	C2C2-GATA	NewGene_1625	0.119585	M
3076	SrGene02956	V	C2C2-GATA	SrGene14952	0.1194	M
3099	SrGene02956	V	C2C2-GATA	SrGene08386	0.118931	M
3103	SrGene02956	V	C2C2-GATA	SrGene05115	0.118814	V
3128	SrGene02956	V	C2C2-GATA	SrGene03126	0.118296	M
3134	SrGene02956	V	C2C2-GATA	NewGene_2090	0.118152	V
3152	SrGene02956	V	C2C2-GATA	NewGene_1310	0.117877	V
3153	SrGene02956	V	C2C2-GATA	SrGene06599	0.117863	V
3173	SrGene02956	V	C2C2-GATA	SrGene02912	0.117458	M
3201	SrGene02956	V	C2C2-GATA	NewGene_2207	0.116806	P
3206	SrGene02956	V	C2C2-GATA	SrGene06511	0.116712	M
3211	SrGene02956	V	C2C2-GATA	SrGene07505	0.116559	P
3250	SrGene02956	V	C2C2-GATA	SrGene12134	0.115754	V
3251	SrGene02956	V	C2C2-GATA	SrGene14670	0.115724	V
3263	SrGene02956	V	C2C2-GATA	SrGene09015	0.115547	M
3264	SrGene02956	V	C2C2-GATA	NewGene_2893	0.11553	V
3265	SrGene02956	V	C2C2-GATA	NewGene_2184	0.115501	P
3277	SrGene02956	V	C2C2-GATA	NewGene_2128	0.115303	P
3283	SrGene02956	V	C2C2-GATA	NewGene_2605	0.115092	M
3291	SrGene02956	V	C2C2-GATA	SrGene00289	0.115014	P
3330	SrGene02956	V	C2C2-GATA	SrGene05322	0.114442	V
3332	SrGene02956	V	C2C2-GATA	NewGene_1941	0.11443	M
3337	SrGene02956	V	C2C2-GATA	SrGene07868	0.114378	V
3379	SrGene02956	V	C2C2-GATA	NewGene_2894	0.113553	V
3387	SrGene02956	V	C2C2-GATA	SrGene07839	0.113406	M
3396	SrGene02956	V	C2C2-GATA	SrGene10444	0.113293	V
3420	SrGene02956	V	C2C2-GATA	SrGene14329	0.112648	V
3423	SrGene02956	V	C2C2-GATA	SrGene13551	0.112481	V
3426	SrGene02956	V	C2C2-GATA	SrGene10941	0.11242	M
3434	SrGene02956	V	C2C2-GATA	SrGene04932	0.112235	M
3439	SrGene02956	V	C2C2-GATA	SrGene02916	0.11199	M
3447	SrGene02956	V	C2C2-GATA	SrGene01408	0.111894	V
3464	SrGene02956	V	C2C2-GATA	SrGene14049	0.111654	V
3486	SrGene02956	V	C2C2-GATA	SrGene04873	0.111327	M
3509	SrGene02956	V	C2C2-GATA	SrGene02888	0.110921	V
3510	SrGene02956	V	C2C2-GATA	SrGene11901	0.110884	M
3520	SrGene02956	V	C2C2-GATA	SrGene11372	0.110706	V
3535	SrGene02956	V	C2C2-GATA	SrGene07029	0.110446	V
3579	SrGene02956	V	C2C2-GATA	SrGene14892	0.10965	V
3589	SrGene02956	V	C2C2-GATA	SrGene10023	0.109547	V
3591	SrGene02956	V	C2C2-GATA	SrGene10933	0.109518	M
3643	SrGene02956	V	C2C2-GATA	SrGene01299	0.108564	M
3688	SrGene02956	V	C2C2-GATA	NewGene_26	0.107752	P
3719	SrGene02956	V	C2C2-GATA	NewGene_1418	0.107231	M
3742	SrGene02956	V	C2C2-GATA	SrGene06385	0.106802	P
3743	SrGene02956	V	C2C2-GATA	SrGene06276	0.106792	M
3753	SrGene02956	V	C2C2-GATA	SrGene11931	0.106637	V
3769	SrGene02956	V	C2C2-GATA	SrGene04937	0.106389	M
3814	SrGene02956	V	C2C2-GATA	NewGene_2047	0.105639	P
3839	SrGene02956	V	C2C2-GATA	SrGene06392	0.105258	M
3861	SrGene02956	V	C2C2-GATA	SrGene07290	0.10489	V
3870	SrGene02956	V	C2C2-GATA	SrGene07643	0.104782	V
3885	SrGene02956	V	C2C2-GATA	SrGene10249	0.104565	M
3911	SrGene02956	V	C2C2-GATA	SrGene13301	0.104186	M
3939	SrGene02956	V	C2C2-GATA	SrGene08989	0.103809	M
3942	SrGene02956	V	C2C2-GATA	SrGene00621	0.103732	M
3953	SrGene02956	V	C2C2-GATA	SrGene07664	0.103614	M
3982	SrGene02956	V	C2C2-GATA	SrGene12972	0.103121	V
3996	SrGene02956	V	C2C2-GATA	NewGene_85	0.102963	M
3998	SrGene02956	V	C2C2-GATA	NewGene_628	0.102955	M
4000	SrGene02956	V	C2C2-GATA	SrGene04707	0.102901	M
4016	SrGene02956	V	C2C2-GATA	SrGene02913	0.102626	M
4038	SrGene02956	V	C2C2-GATA	SrGene14354	0.102329	M
4076	SrGene02956	V	C2C2-GATA	SrGene12417	0.10183	M
4081	SrGene02956	V	C2C2-GATA	SrGene02958	0.101771	M
4091	SrGene02956	V	C2C2-GATA	NewGene_1255	0.101627	M
4134	SrGene02956	V	C2C2-GATA	SrGene13372	0.101107	M
4144	SrGene02956	V	C2C2-GATA	SrGene13751	0.100947	P
4148	SrGene02956	V	C2C2-GATA	NewGene_2113	0.100882	M
4152	SrGene02956	V	C2C2-GATA	SrGene06535	0.100812	V
4153	SrGene02956	V	C2C2-GATA	SrGene13942	0.100811	P
4215	SrGene02956	V	C2C2-GATA	SrGene09734	0.100101	M
1278	SrGene03412	G	C2H2	SrGene03700	0.194737	V
1453	SrGene03412	G	C2H2	NewGene_1166	0.184841	V
1675	SrGene03412	G	C2H2	SrGene13825	0.16983	V
1690	SrGene03412	G	C2H2	SrGene02888	0.168922	V
1793	SrGene03412	G	C2H2	NewGene_1117	0.162731	V
1801	SrGene03412	G	C2H2	SrGene14601	0.162172	V
1822	SrGene03412	G	C2H2	SrGene12972	0.160667	V
1832	SrGene03412	G	C2H2	SrGene08803	0.160025	S
1841	SrGene03412	G	C2H2	SrGene14329	0.159069	V
1859	SrGene03412	G	C2H2	SrGene08024	0.158261	V
1861	SrGene03412	G	C2H2	SrGene14328	0.158192	V
1932	SrGene03412	G	C2H2	SrGene01408	0.154325	V
1937	SrGene03412	G	C2H2	NewGene_850	0.154075	V
1939	SrGene03412	G	C2H2	SrGene08004	0.153999	V
1958	SrGene03412	G	C2H2	SrGene01528	0.152976	V
2019	SrGene03412	G	C2H2	NewGene_1310	0.149857	V
2043	SrGene03412	G	C2H2	SrGene06637	0.14905	V
2061	SrGene03412	G	C2H2	SrGene10023	0.148427	V
2081	SrGene03412	G	C2H2	NewGene_2848	0.147874	V
2114	SrGene03412	G	C2H2	SrGene12134	0.146454	V
2123	SrGene03412	G	C2H2	NewGene_1179	0.146151	V
2165	SrGene03412	G	C2H2	SrGene09829	0.144542	V
2221	SrGene03412	G	C2H2	SrGene14670	0.142503	V
2243	SrGene03412	G	C2H2	NewGene_639	0.141752	V
2256	SrGene03412	G	C2H2	SrGene14049	0.141403	V
2265	SrGene03412	G	C2H2	NewGene_1544	0.141138	V
2281	SrGene03412	G	C2H2	SrGene11372	0.140785	V
2295	SrGene03412	G	C2H2	NewGene_2478	0.140211	V
2309	SrGene03412	G	C2H2	NewGene_752	0.139659	V
2315	SrGene03412	G	C2H2	SrGene09845	0.139469	V
2347	SrGene03412	G	C2H2	SrGene03697	0.138428	V
2368	SrGene03412	G	C2H2	SrGene15419	0.137988	V
2377	SrGene03412	G	C2H2	NewGene_370	0.137657	V
2403	SrGene03412	G	C2H2	SrGene08016	0.136828	V
2404	SrGene03412	G	C2H2	SrGene06599	0.136819	V
2410	SrGene03412	G	C2H2	SrGene14892	0.136621	V
2441	SrGene03412	G	C2H2	NewGene_1352	0.135879	V
2456	SrGene03412	G	C2H2	SrGene07213	0.135402	V
2493	SrGene03412	G	C2H2	SrGene07290	0.134245	V
2494	SrGene03412	G	C2H2	NewGene_2641	0.134203	V
2507	SrGene03412	G	C2H2	SrGene12747	0.133916	V
2509	SrGene03412	G	C2H2	SrGene13863	0.133907	V
2549	SrGene03412	G	C2H2	SrGene07476	0.132769	V
2550	SrGene03412	G	C2H2	SrGene07530	0.132679	V
2551	SrGene03412	G	C2H2	SrGene07029	0.132668	V
2554	SrGene03412	G	C2H2	SrGene00400	0.132651	V
2563	SrGene03412	G	C2H2	SrGene09410	0.132292	V
2592	SrGene03412	G	C2H2	NewGene_2894	0.131277	V
2619	SrGene03412	G	C2H2	SrGene06535	0.130607	V
2661	SrGene03412	G	C2H2	SrGene11048	0.129619	V
2721	SrGene03412	G	C2H2	SrGene07868	0.128074	V
2724	SrGene03412	G	C2H2	SrGene07186	0.127993	V
2731	SrGene03412	G	C2H2	SrGene01651	0.127848	V
2754	SrGene03412	G	C2H2	SrGene00934	0.127222	V
2755	SrGene03412	G	C2H2	SrGene09808	0.12715	V
2766	SrGene03412	G	C2H2	NewGene_1173	0.126915	V
2796	SrGene03412	G	C2H2	SrGene08853	0.125974	V
2853	SrGene03412	G	C2H2	SrGene07736	0.124746	V
2855	SrGene03412	G	C2H2	SrGene10790	0.124696	V
2880	SrGene03412	G	C2H2	NewGene_1881	0.123956	V
2890	SrGene03412	G	C2H2	SrGene15263	0.123591	V
2893	SrGene03412	G	C2H2	SrGene14912	0.123518	V
2903	SrGene03412	G	C2H2	SrGene13862	0.123333	V
2904	SrGene03412	G	C2H2	SrGene13036	0.123317	V
2918	SrGene03412	G	C2H2	SrGene00096	0.123136	V
2920	SrGene03412	G	C2H2	SrGene06604	0.123075	V
2945	SrGene03412	G	C2H2	SrGene15556	0.122474	V
2968	SrGene03412	G	C2H2	SrGene03364	0.122167	V
2971	SrGene03412	G	C2H2	SrGene11188	0.122103	V
2982	SrGene03412	G	C2H2	NewGene_852	0.121868	V
2984	SrGene03412	G	C2H2	SrGene02956	0.121848	V
2999	SrGene03412	G	C2H2	SrGene05322	0.121568	V
3004	SrGene03412	G	C2H2	SrGene09061	0.121172	V
3010	SrGene03412	G	C2H2	SrGene08963	0.121062	V
3040	SrGene03412	G	C2H2	SrGene09060	0.12025	V
3059	SrGene03412	G	C2H2	SrGene02954	0.119905	V
3091	SrGene03412	G	C2H2	SrGene10454	0.119068	V
3108	SrGene03412	G	C2H2	NewGene_1623	0.118654	V
3121	SrGene03412	G	C2H2	SrGene01280	0.118463	V
3127	SrGene03412	G	C2H2	NewGene_2925	0.1183	V
3158	SrGene03412	G	C2H2	NewGene_2887	0.117794	V
3164	SrGene03412	G	C2H2	SrGene15193	0.117613	V
3184	SrGene03412	G	C2H2	SrGene08037	0.117168	V
3195	SrGene03412	G	C2H2	SrGene09127	0.116936	V
3204	SrGene03412	G	C2H2	SrGene00986	0.116729	V
3220	SrGene03412	G	C2H2	SrGene15226	0.116436	V
3257	SrGene03412	G	C2H2	SrGene09469	0.115614	V
3262	SrGene03412	G	C2H2	SrGene01013	0.115562	M
3273	SrGene03412	G	C2H2	SrGene12861	0.115328	V
3274	SrGene03412	G	C2H2	SrGene00524	0.115326	V
3290	SrGene03412	G	C2H2	SrGene00062	0.115019	V
3302	SrGene03412	G	C2H2	SrGene08038	0.11487	V
3364	SrGene03412	G	C2H2	SrGene15384	0.113826	V
3400	SrGene03412	G	C2H2	NewGene_447	0.11308	M
3406	SrGene03412	G	C2H2	SrGene14441	0.11297	V
3418	SrGene03412	G	C2H2	SrGene01212	0.112733	V
3444	SrGene03412	G	C2H2	NewGene_2893	0.111935	V
3450	SrGene03412	G	C2H2	SrGene14506	0.111842	V
3467	SrGene03412	G	C2H2	NewGene_195	0.111613	V
3484	SrGene03412	G	C2H2	NewGene_836	0.111388	V
3489	SrGene03412	G	C2H2	SrGene07643	0.111318	V
3490	SrGene03412	G	C2H2	SrGene12566	0.111284	V
3492	SrGene03412	G	C2H2	SrGene06001	0.111248	V
3528	SrGene03412	G	C2H2	SrGene01845	0.11053	V
3530	SrGene03412	G	C2H2	SrGene10400	0.110523	V
3554	SrGene03412	G	C2H2	SrGene10684	0.11017	G
3585	SrGene03412	G	C2H2	SrGene13821	0.109605	V
3644	SrGene03412	G	C2H2	SrGene07575	0.108541	V
3650	SrGene03412	G	C2H2	SrGene07529	0.108402	V
3660	SrGene03412	G	C2H2	SrGene10519	0.108247	V
3682	SrGene03412	G	C2H2	SrGene08982	0.107834	V
3694	SrGene03412	G	C2H2	SrGene03429	0.107686	V
3706	SrGene03412	G	C2H2	SrGene14121	0.10743	V
3710	SrGene03412	G	C2H2	NewGene_1281	0.107357	G
3711	SrGene03412	G	C2H2	SrGene06793	0.107346	V
3740	SrGene03412	G	C2H2	SrGene08522	0.106855	V
3765	SrGene03412	G	C2H2	NewGene_1824	0.106417	G
3823	SrGene03412	G	C2H2	SrGene02642	0.105505	V
3825	SrGene03412	G	C2H2	NewGene_318	0.105502	V
3826	SrGene03412	G	C2H2	NewGene_1855	0.105488	G
3834	SrGene03412	G	C2H2	NewGene_2434	0.105333	G
3842	SrGene03412	G	C2H2	SrGene07823	0.105232	V
3846	SrGene03412	G	C2H2	SrGene02611	0.105161	V
3864	SrGene03412	G	C2H2	NewGene_1567	0.104839	V
3886	SrGene03412	G	C2H2	SrGene15360	0.104551	V
3887	SrGene03412	G	C2H2	SrGene11888	0.104543	T
3899	SrGene03412	G	C2H2	SrGene06040	0.104373	V
3910	SrGene03412	G	C2H2	SrGene09451	0.104214	G
3914	SrGene03412	G	C2H2	NewGene_1547	0.104133	V
3922	SrGene03412	G	C2H2	SrGene01513	0.104042	G
3940	SrGene03412	G	C2H2	SrGene14649	0.103797	V
3947	SrGene03412	G	C2H2	SrGene14870	0.103654	V
3952	SrGene03412	G	C2H2	SrGene10444	0.103624	V
3967	SrGene03412	G	C2H2	NewGene_60	0.103368	V
3981	SrGene03412	G	C2H2	SrGene09721	0.103124	V
3988	SrGene03412	G	C2H2	SrGene12328	0.103041	G
3989	SrGene03412	G	C2H2	SrGene11818	0.103023	G
3997	SrGene03412	G	C2H2	SrGene05115	0.102962	V
4009	SrGene03412	G	C2H2	SrGene06605	0.10276	V
4017	SrGene03412	G	C2H2	NewGene_1837	0.102614	V
4037	SrGene03412	G	C2H2	SrGene10297	0.10235	G
4089	SrGene03412	G	C2H2	SrGene05114	0.101672	G
4098	SrGene03412	G	C2H2	NewGene_1595	0.101559	V
4101	SrGene03412	G	C2H2	SrGene12097	0.101537	V
4107	SrGene03412	G	C2H2	SrGene04949	0.10148	V
4139	SrGene03412	G	C2H2	SrGene13261	0.10101	V
4178	SrGene03412	G	C2H2	NewGene_1118	0.100582	V
1382	SrGene03418	G	HB-other	SrGene01706	0.188739	S
1477	SrGene03418	G	HB-other	SrGene03046	0.183272	G
1936	SrGene03418	G	HB-other	NewGene_2386	0.154076	S
1968	SrGene03418	G	HB-other	SrGene11888	0.152076	T
2039	SrGene03418	G	HB-other	SrGene06001	0.149159	V
2082	SrGene03418	G	HB-other	NewGene_2486	0.147807	S
2083	SrGene03418	G	HB-other	NewGene_858	0.147749	S
2174	SrGene03418	G	HB-other	SrGene15104	0.144151	G
2180	SrGene03418	G	HB-other	NewGene_2868	0.144005	S
2335	SrGene03418	G	HB-other	SrGene09096	0.139037	S
2379	SrGene03418	G	HB-other	SrGene15329	0.137642	S
2387	SrGene03418	G	HB-other	SrGene13817	0.137425	G
2469	SrGene03418	G	HB-other	SrGene07623	0.134833	S
2499	SrGene03418	G	HB-other	NewGene_1437	0.134091	T
2590	SrGene03418	G	HB-other	NewGene_1179	0.131383	V
2604	SrGene03418	G	HB-other	NewGene_1250	0.130975	S
2664	SrGene03418	G	HB-other	NewGene_2282	0.12955	S
2676	SrGene03418	G	HB-other	SrGene05322	0.129164	V
2730	SrGene03418	G	HB-other	NewGene_345	0.127855	S
2770	SrGene03418	G	HB-other	NewGene_2347	0.126836	S
2787	SrGene03418	G	HB-other	SrGene07322	0.126222	G
2812	SrGene03418	G	HB-other	NewGene_2105	0.125658	S
2816	SrGene03418	G	HB-other	SrGene01473	0.125637	S
2860	SrGene03418	G	HB-other	NewGene_831	0.124528	S
2894	SrGene03418	G	HB-other	SrGene06518	0.123502	S
2909	SrGene03418	G	HB-other	SrGene10235	0.123289	S
2942	SrGene03418	G	HB-other	SrGene12972	0.122533	V
2994	SrGene03418	G	HB-other	SrGene08803	0.121688	S
3149	SrGene03418	G	HB-other	SrGene15495	0.117924	S
3155	SrGene03418	G	HB-other	SrGene00986	0.117821	V
3296	SrGene03418	G	HB-other	SrGene06700	0.114958	G
3350	SrGene03418	G	HB-other	SrGene05386	0.114106	S
3453	SrGene03418	G	HB-other	NewGene_824	0.111809	S
3458	SrGene03418	G	HB-other	SrGene13470	0.111741	G
3470	SrGene03418	G	HB-other	SrGene13050	0.11156	S
3493	SrGene03418	G	HB-other	SrGene05243	0.111245	G
3548	SrGene03418	G	HB-other	SrGene01867	0.110267	S
3551	SrGene03418	G	HB-other	NewGene_992	0.110201	S
3602	SrGene03418	G	HB-other	NewGene_1089	0.109364	S
3619	SrGene03418	G	HB-other	SrGene06362	0.109034	S
3629	SrGene03418	G	HB-other	SrGene06707	0.108867	G
3637	SrGene03418	G	HB-other	SrGene09079	0.108664	S
3654	SrGene03418	G	HB-other	NewGene_2394	0.108309	S
3673	SrGene03418	G	HB-other	SrGene12752	0.107935	S
3679	SrGene03418	G	HB-other	SrGene12132	0.107887	S
3687	SrGene03418	G	HB-other	SrGene03369	0.107769	G
3764	SrGene03418	G	HB-other	SrGene14111	0.106417	S
3809	SrGene03418	G	HB-other	SrGene15018	0.105728	G
3813	SrGene03418	G	HB-other	SrGene13142	0.105644	S
3827	SrGene03418	G	HB-other	SrGene03368	0.105465	G
3838	SrGene03418	G	HB-other	SrGene15294	0.105276	G
3848	SrGene03418	G	HB-other	NewGene_1147	0.105121	S
3934	SrGene03418	G	HB-other	SrGene08626	0.103879	S
3973	SrGene03418	G	HB-other	NewGene_1054	0.103276	S
3977	SrGene03418	G	HB-other	NewGene_2456	0.103175	G
3984	SrGene03418	G	HB-other	NewGene_538	0.103109	S
4008	SrGene03418	G	HB-other	SrGene00762	0.102785	S
4025	SrGene03418	G	HB-other	SrGene04836	0.102514	G
4043	SrGene03418	G	HB-other	SrGene06500	0.102268	G
4075	SrGene03418	G	HB-other	SrGene07529	0.101837	V
4082	SrGene03418	G	HB-other	SrGene06050	0.101764	S
4099	SrGene03418	G	HB-other	NewGene_938	0.101547	G
4124	SrGene03418	G	HB-other	SrGene01615	0.101239	S
4146	SrGene03418	G	HB-other	SrGene07412	0.100889	S
4161	SrGene03418	G	HB-other	SrGene12826	0.100753	G
4162	SrGene03418	G	HB-other	SrGene01220	0.100748	S
4170	SrGene03418	G	HB-other	SrGene02139	0.100668	T
4175	SrGene03418	G	HB-other	NewGene_2233	0.100643	G
4176	SrGene03418	G	HB-other	NewGene_2403	0.100618	G
4191	SrGene03418	G	HB-other	NewGene_613	0.100414	S
887	SrGene06553	G	C2C2-YABBY	SrGene14049	0.213495	V
1104	SrGene06553	G	C2C2-YABBY	SrGene08024	0.203107	V
1225	SrGene06553	G	C2C2-YABBY	SrGene08016	0.197075	V
1264	SrGene06553	G	C2C2-YABBY	SrGene12134	0.195161	V
1283	SrGene06553	G	C2C2-YABBY	SrGene15556	0.194448	V
1398	SrGene06553	G	C2C2-YABBY	SrGene07643	0.187819	V
1432	SrGene06553	G	C2C2-YABBY	NewGene_2894	0.185898	V
1449	SrGene06553	G	C2C2-YABBY	SrGene05115	0.184976	V
1544	SrGene06553	G	C2C2-YABBY	SrGene05574	0.17826	V
1571	SrGene06553	G	C2C2-YABBY	SrGene07290	0.176767	V
1583	SrGene06553	G	C2C2-YABBY	SrGene14328	0.176044	V
1599	SrGene06553	G	C2C2-YABBY	NewGene_2478	0.174813	V
1604	SrGene06553	G	C2C2-YABBY	SrGene01651	0.174458	V
1620	SrGene06553	G	C2C2-YABBY	SrGene13792	0.173289	V
1627	SrGene06553	G	C2C2-YABBY	SrGene14601	0.172833	V
1639	SrGene06553	G	C2C2-YABBY	NewGene_808	0.171727	V
1643	SrGene06553	G	C2C2-YABBY	SrGene10519	0.171589	V
1646	SrGene06553	G	C2C2-YABBY	SrGene07029	0.171355	V
1660	SrGene06553	G	C2C2-YABBY	SrGene02642	0.170674	V
1681	SrGene06553	G	C2C2-YABBY	NewGene_852	0.169592	V
1693	SrGene06553	G	C2C2-YABBY	NewGene_2887	0.168789	V
1695	SrGene06553	G	C2C2-YABBY	NewGene_1117	0.168695	V
1700	SrGene06553	G	C2C2-YABBY	NewGene_1166	0.168391	V
1715	SrGene06553	G	C2C2-YABBY	SrGene03700	0.167238	V
1717	SrGene06553	G	C2C2-YABBY	SrGene06599	0.167133	V
1719	SrGene06553	G	C2C2-YABBY	SrGene11372	0.167062	V
1721	SrGene06553	G	C2C2-YABBY	SrGene03697	0.167018	V
1722	SrGene06553	G	C2C2-YABBY	SrGene14892	0.166971	V
1726	SrGene06553	G	C2C2-YABBY	SrGene09061	0.16684	V
1744	SrGene06553	G	C2C2-YABBY	SrGene01528	0.165812	V
1766	SrGene06553	G	C2C2-YABBY	NewGene_2893	0.164605	V
1788	SrGene06553	G	C2C2-YABBY	NewGene_1837	0.163207	V
1803	SrGene06553	G	C2C2-YABBY	SrGene00400	0.162096	V
1804	SrGene06553	G	C2C2-YABBY	SrGene14912	0.162083	V
1853	SrGene06553	G	C2C2-YABBY	SrGene13036	0.158535	V
1867	SrGene06553	G	C2C2-YABBY	NewGene_2090	0.158036	V
1874	SrGene06553	G	C2C2-YABBY	SrGene04949	0.157662	V
1882	SrGene06553	G	C2C2-YABBY	SrGene03429	0.157144	V
1884	SrGene06553	G	C2C2-YABBY	SrGene10023	0.157094	V
1888	SrGene06553	G	C2C2-YABBY	NewGene_752	0.15698	V
1916	SrGene06553	G	C2C2-YABBY	SrGene06535	0.155265	V
1919	SrGene06553	G	C2C2-YABBY	SrGene00096	0.155067	V
1920	SrGene06553	G	C2C2-YABBY	NewGene_322	0.155054	V
1922	SrGene06553	G	C2C2-YABBY	SrGene14088	0.154892	V
1945	SrGene06553	G	C2C2-YABBY	NewGene_1623	0.153604	V
1948	SrGene06553	G	C2C2-YABBY	SrGene02954	0.153505	V
1965	SrGene06553	G	C2C2-YABBY	SrGene14670	0.15219	V
1971	SrGene06553	G	C2C2-YABBY	NewGene_1881	0.152016	V
1974	SrGene06553	G	C2C2-YABBY	SrGene01408	0.151866	V
1985	SrGene06553	G	C2C2-YABBY	NewGene_1544	0.151581	V
1991	SrGene06553	G	C2C2-YABBY	SrGene01212	0.151351	V
1996	SrGene06553	G	C2C2-YABBY	SrGene03364	0.15109	V
1998	SrGene06553	G	C2C2-YABBY	SrGene06604	0.151049	V
2013	SrGene06553	G	C2C2-YABBY	SrGene15419	0.150246	V
2018	SrGene06553	G	C2C2-YABBY	SrGene09829	0.149895	V
2025	SrGene06553	G	C2C2-YABBY	SrGene01550	0.149567	V
2026	SrGene06553	G	C2C2-YABBY	SrGene08004	0.149536	V
2033	SrGene06553	G	C2C2-YABBY	SrGene14506	0.14939	V
2037	SrGene06553	G	C2C2-YABBY	NewGene_2709	0.14931	V
2041	SrGene06553	G	C2C2-YABBY	NewGene_1122	0.149068	V
2052	SrGene06553	G	C2C2-YABBY	SrGene07476	0.148626	V
2054	SrGene06553	G	C2C2-YABBY	SrGene13863	0.148588	V
2058	SrGene06553	G	C2C2-YABBY	SrGene07823	0.148508	V
2075	SrGene06553	G	C2C2-YABBY	SrGene07731	0.147946	T
2079	SrGene06553	G	C2C2-YABBY	SrGene08037	0.147882	V
2080	SrGene06553	G	C2C2-YABBY	SrGene15226	0.147879	V
2088	SrGene06553	G	C2C2-YABBY	NewGene_370	0.147635	V
2091	SrGene06553	G	C2C2-YABBY	SrGene09410	0.147572	V
2093	SrGene06553	G	C2C2-YABBY	SrGene08982	0.14746	V
2098	SrGene06553	G	C2C2-YABBY	SrGene15263	0.147148	V
2101	SrGene06553	G	C2C2-YABBY	SrGene10835	0.147111	V
2111	SrGene06553	G	C2C2-YABBY	SrGene07868	0.14659	V
2112	SrGene06553	G	C2C2-YABBY	SrGene08038	0.1465	V
2120	SrGene06553	G	C2C2-YABBY	SrGene14329	0.146222	V
2127	SrGene06553	G	C2C2-YABBY	SrGene02611	0.14599	V
2131	SrGene06553	G	C2C2-YABBY	SrGene09469	0.145887	V
2147	SrGene06553	G	C2C2-YABBY	NewGene_1352	0.145321	V
2162	SrGene06553	G	C2C2-YABBY	SrGene07736	0.144857	V
2166	SrGene06553	G	C2C2-YABBY	SrGene06637	0.144521	V
2167	SrGene06553	G	C2C2-YABBY	SrGene10047	0.144375	V
2172	SrGene06553	G	C2C2-YABBY	NewGene_1480	0.144179	T
2186	SrGene06553	G	C2C2-YABBY	SrGene12566	0.143795	V
2197	SrGene06553	G	C2C2-YABBY	NewGene_60	0.143374	V
2217	SrGene06553	G	C2C2-YABBY	SrGene15193	0.142642	V
2220	SrGene06553	G	C2C2-YABBY	SrGene00062	0.142519	V
2224	SrGene06553	G	C2C2-YABBY	NewGene_395	0.142395	T
2229	SrGene06553	G	C2C2-YABBY	NewGene_1839	0.142264	V
2242	SrGene06553	G	C2C2-YABBY	SrGene11054	0.141765	T
2252	SrGene06553	G	C2C2-YABBY	SrGene00524	0.141568	V
2258	SrGene06553	G	C2C2-YABBY	SrGene13191	0.141379	V
2259	SrGene06553	G	C2C2-YABBY	SrGene10444	0.141296	V
2267	SrGene06553	G	C2C2-YABBY	SrGene10790	0.141109	V
2269	SrGene06553	G	C2C2-YABBY	NewGene_1133	0.141036	V
2299	SrGene06553	G	C2C2-YABBY	NewGene_1173	0.140164	V
2313	SrGene06553	G	C2C2-YABBY	SrGene09845	0.139571	V
2320	SrGene06553	G	C2C2-YABBY	SrGene07186	0.139391	V
2328	SrGene06553	G	C2C2-YABBY	SrGene07213	0.13918	V
2330	SrGene06553	G	C2C2-YABBY	NewGene_1310	0.139153	V
2337	SrGene06553	G	C2C2-YABBY	SrGene10964	0.13896	V
2350	SrGene06553	G	C2C2-YABBY	SrGene14649	0.138409	V
2359	SrGene06553	G	C2C2-YABBY	NewGene_195	0.138228	V
2362	SrGene06553	G	C2C2-YABBY	SrGene13551	0.138178	V
2363	SrGene06553	G	C2C2-YABBY	SrGene02888	0.138149	V
2371	SrGene06553	G	C2C2-YABBY	NewGene_828	0.137766	V
2373	SrGene06553	G	C2C2-YABBY	SrGene00063	0.137756	V
2374	SrGene06553	G	C2C2-YABBY	SrGene02956	0.137751	V
2384	SrGene06553	G	C2C2-YABBY	NewGene_2641	0.137483	V
2402	SrGene06553	G	C2C2-YABBY	SrGene07530	0.136835	V
2437	SrGene06553	G	C2C2-YABBY	NewGene_836	0.135996	V
2465	SrGene06553	G	C2C2-YABBY	NewGene_1175	0.135	V
2489	SrGene06553	G	C2C2-YABBY	SrGene01845	0.134303	V
2518	SrGene06553	G	C2C2-YABBY	NewGene_850	0.133606	V
2535	SrGene06553	G	C2C2-YABBY	NewGene_471	0.133145	V
2556	SrGene06553	G	C2C2-YABBY	SrGene08522	0.132604	V
2560	SrGene06553	G	C2C2-YABBY	NewGene_639	0.132521	V
2566	SrGene06553	G	C2C2-YABBY	SrGene13821	0.132155	V
2572	SrGene06553	G	C2C2-YABBY	SrGene08765	0.131792	V
2616	SrGene06553	G	C2C2-YABBY	SrGene00010	0.130674	V
2618	SrGene06553	G	C2C2-YABBY	SrGene13888	0.130629	T
2643	SrGene06553	G	C2C2-YABBY	SrGene07575	0.130204	V
2655	SrGene06553	G	C2C2-YABBY	SrGene10400	0.129782	V
2659	SrGene06553	G	C2C2-YABBY	SrGene09437	0.12968	V
2663	SrGene06553	G	C2C2-YABBY	SrGene11188	0.129564	V
2665	SrGene06553	G	C2C2-YABBY	SrGene12861	0.129486	V
2711	SrGene06553	G	C2C2-YABBY	SrGene09808	0.128303	V
2718	SrGene06553	G	C2C2-YABBY	SrGene06402	0.128122	V
2739	SrGene06553	G	C2C2-YABBY	SrGene06605	0.127577	V
2745	SrGene06553	G	C2C2-YABBY	SrGene09788	0.127393	V
2776	SrGene06553	G	C2C2-YABBY	SrGene13793	0.126627	V
2795	SrGene06553	G	C2C2-YABBY	SrGene08032	0.125993	V
2800	SrGene06553	G	C2C2-YABBY	SrGene08853	0.125907	V
2843	SrGene06553	G	C2C2-YABBY	SrGene11048	0.124956	V
2887	SrGene06553	G	C2C2-YABBY	SrGene15384	0.123795	V
2896	SrGene06553	G	C2C2-YABBY	SrGene09127	0.123489	V
2913	SrGene06553	G	C2C2-YABBY	NewGene_1389	0.123237	V
2922	SrGene06553	G	C2C2-YABBY	SrGene09721	0.12298	V
2944	SrGene06553	G	C2C2-YABBY	NewGene_1093	0.122503	V
2965	SrGene06553	G	C2C2-YABBY	NewGene_1639	0.122197	V
2970	SrGene06553	G	C2C2-YABBY	SrGene10454	0.122111	V
3006	SrGene06553	G	C2C2-YABBY	NewGene_1442	0.121145	V
3027	SrGene06553	G	C2C2-YABBY	SrGene10343	0.120616	V
3039	SrGene06553	G	C2C2-YABBY	SrGene13825	0.120282	V
3060	SrGene06553	G	C2C2-YABBY	SrGene12097	0.119881	V
3085	SrGene06553	G	C2C2-YABBY	SrGene08963	0.119188	V
3088	SrGene06553	G	C2C2-YABBY	SrGene08017	0.119099	V
3092	SrGene06553	G	C2C2-YABBY	NewGene_2848	0.119034	V
3094	SrGene06553	G	C2C2-YABBY	NewGene_829	0.119017	V
3097	SrGene06553	G	C2C2-YABBY	SrGene06793	0.118961	V
3115	SrGene06553	G	C2C2-YABBY	SrGene06187	0.118549	V
3126	SrGene06553	G	C2C2-YABBY	NewGene_108	0.118328	V
3136	SrGene06553	G	C2C2-YABBY	SrGene05401	0.118133	V
3137	SrGene06553	G	C2C2-YABBY	SrGene14441	0.118083	V
3151	SrGene06553	G	C2C2-YABBY	NewGene_2034	0.117881	V
3154	SrGene06553	G	C2C2-YABBY	NewGene_67	0.117859	V
3167	SrGene06553	G	C2C2-YABBY	SrGene13862	0.117525	V
3175	SrGene06553	G	C2C2-YABBY	SrGene04822	0.117393	V
3196	SrGene06553	G	C2C2-YABBY	SrGene14870	0.116901	V
3210	SrGene06553	G	C2C2-YABBY	SrGene01650	0.116578	V
3213	SrGene06553	G	C2C2-YABBY	SrGene12821	0.116521	G
3234	SrGene06553	G	C2C2-YABBY	NewGene_1652	0.11625	V
3254	SrGene06553	G	C2C2-YABBY	SrGene14084	0.115636	V
3284	SrGene06553	G	C2C2-YABBY	SrGene11011	0.115085	V
3360	SrGene06553	G	C2C2-YABBY	SrGene12747	0.11385	V
3384	SrGene06553	G	C2C2-YABBY	SrGene01513	0.113468	G
3392	SrGene06553	G	C2C2-YABBY	SrGene03221	0.113359	V
3405	SrGene06553	G	C2C2-YABBY	SrGene02037	0.113017	V
3419	SrGene06553	G	C2C2-YABBY	NewGene_317	0.112713	V
3424	SrGene06553	G	C2C2-YABBY	SrGene00934	0.112452	V
3473	SrGene06553	G	C2C2-YABBY	SrGene13606	0.111534	V
3476	SrGene06553	G	C2C2-YABBY	NewGene_1654	0.111485	V
3485	SrGene06553	G	C2C2-YABBY	SrGene14694	0.111329	G
3488	SrGene06553	G	C2C2-YABBY	NewGene_1595	0.111318	V
3580	SrGene06553	G	C2C2-YABBY	NewGene_2208	0.109642	V
3606	SrGene06553	G	C2C2-YABBY	NewGene_2503	0.10927	V
3610	SrGene06553	G	C2C2-YABBY	NewGene_1878	0.109204	V
3620	SrGene06553	G	C2C2-YABBY	SrGene09816	0.108984	V
3630	SrGene06553	G	C2C2-YABBY	NewGene_1423	0.108806	V
3655	SrGene06553	G	C2C2-YABBY	SrGene09060	0.108308	V
3656	SrGene06553	G	C2C2-YABBY	NewGene_2379	0.108304	V
3659	SrGene06553	G	C2C2-YABBY	SrGene14090	0.108254	V
3707	SrGene06553	G	C2C2-YABBY	NewGene_2925	0.107408	V
3708	SrGene06553	G	C2C2-YABBY	NewGene_1547	0.107399	V
3713	SrGene06553	G	C2C2-YABBY	NewGene_2630	0.10733	V
3714	SrGene06553	G	C2C2-YABBY	NewGene_1641	0.107326	V
3720	SrGene06553	G	C2C2-YABBY	SrGene01608	0.10723	V
3721	SrGene06553	G	C2C2-YABBY	SrGene14981	0.107221	V
3727	SrGene06553	G	C2C2-YABBY	SrGene11983	0.107053	V
3736	SrGene06553	G	C2C2-YABBY	SrGene10923	0.106899	V
3747	SrGene06553	G	C2C2-YABBY	SrGene15393	0.106713	G
3755	SrGene06553	G	C2C2-YABBY	SrGene13907	0.106618	V
3759	SrGene06553	G	C2C2-YABBY	SrGene15261	0.106528	V
3760	SrGene06553	G	C2C2-YABBY	SrGene08027	0.106497	V
3763	SrGene06553	G	C2C2-YABBY	NewGene_1143	0.106419	V
3767	SrGene06553	G	C2C2-YABBY	SrGene09486	0.106407	V
3770	SrGene06553	G	C2C2-YABBY	NewGene_1802	0.106367	V
3783	SrGene06553	G	C2C2-YABBY	SrGene12103	0.106161	V
3784	SrGene06553	G	C2C2-YABBY	SrGene10825	0.106153	V
3797	SrGene06553	G	C2C2-YABBY	SrGene04651	0.105865	V
3819	SrGene06553	G	C2C2-YABBY	NewGene_1567	0.105587	V
3829	SrGene06553	G	C2C2-YABBY	NewGene_146	0.105381	V
3832	SrGene06553	G	C2C2-YABBY	SrGene15123	0.105373	V
3866	SrGene06553	G	C2C2-YABBY	NewGene_1482	0.104831	V
3871	SrGene06553	G	C2C2-YABBY	NewGene_3016	0.104779	G
3874	SrGene06553	G	C2C2-YABBY	SrGene01554	0.104719	V
3875	SrGene06553	G	C2C2-YABBY	NewGene_1405	0.104718	V
3882	SrGene06553	G	C2C2-YABBY	SrGene02961	0.104605	V
3883	SrGene06553	G	C2C2-YABBY	SrGene01280	0.1046	V
3915	SrGene06553	G	C2C2-YABBY	NewGene_2962	0.104101	V
3955	SrGene06553	G	C2C2-YABBY	NewGene_617	0.103608	V
3957	SrGene06553	G	C2C2-YABBY	SrGene12694	0.103581	V
3961	SrGene06553	G	C2C2-YABBY	SrGene09317	0.10348	G
3964	SrGene06553	G	C2C2-YABBY	SrGene12937	0.103419	V
3985	SrGene06553	G	C2C2-YABBY	SrGene12818	0.103098	V
4003	SrGene06553	G	C2C2-YABBY	SrGene00767	0.102896	G
4023	SrGene06553	G	C2C2-YABBY	SrGene03247	0.102551	V
4049	SrGene06553	G	C2C2-YABBY	NewGene_1598	0.102174	V
4050	SrGene06553	G	C2C2-YABBY	SrGene06040	0.102171	V
4054	SrGene06553	G	C2C2-YABBY	SrGene15285	0.102134	V
4062	SrGene06553	G	C2C2-YABBY	SrGene06545	0.101976	V
4095	SrGene06553	G	C2C2-YABBY	NewGene_1188	0.101577	V
4096	SrGene06553	G	C2C2-YABBY	NewGene_458	0.10157	V
4108	SrGene06553	G	C2C2-YABBY	NewGene_1640	0.101474	V
4114	SrGene06553	G	C2C2-YABBY	SrGene12903	0.10137	V
4116	SrGene06553	G	C2C2-YABBY	NewGene_393	0.101326	G
4123	SrGene06553	G	C2C2-YABBY	SrGene08666	0.101248	V
4125	SrGene06553	G	C2C2-YABBY	SrGene12276	0.101218	V
4150	SrGene06553	G	C2C2-YABBY	SrGene07574	0.100863	V
4151	SrGene06553	G	C2C2-YABBY	SrGene08421	0.100855	V
4157	SrGene06553	G	C2C2-YABBY	SrGene13139	0.10077	G
4159	SrGene06553	G	C2C2-YABBY	SrGene12907	0.100762	V
4164	SrGene06553	G	C2C2-YABBY	SrGene05286	0.100728	V
4179	SrGene06553	G	C2C2-YABBY	SrGene11557	0.100541	V
4211	SrGene06553	G	C2C2-YABBY	SrGene14438	0.100134	V
4219	SrGene06553	G	C2C2-YABBY	SrGene11931	0.100064	V
2	SrGene11048	V	C2H2	SrGene09486	0.30945	V
9	SrGene11048	V	C2H2	SrGene11983	0.300366	V
18	SrGene11048	V	C2H2	SrGene10964	0.294265	V
36	SrGene11048	V	C2H2	NewGene_1175	0.286304	V
46	SrGene11048	V	C2H2	NewGene_108	0.282794	V
53	SrGene11048	V	C2H2	SrGene14121	0.280305	V
55	SrGene11048	V	C2H2	NewGene_185	0.280044	V
62	SrGene11048	V	C2H2	NewGene_1442	0.277723	V
63	SrGene11048	V	C2H2	NewGene_1641	0.277656	V
66	SrGene11048	V	C2H2	SrGene12581	0.276632	V
72	SrGene11048	V	C2H2	NewGene_1654	0.274972	V
77	SrGene11048	V	C2H2	NewGene_1639	0.274357	V
87	SrGene11048	V	C2H2	SrGene09437	0.271789	V
88	SrGene11048	V	C2H2	SrGene12099	0.271562	V
89	SrGene11048	V	C2H2	NewGene_1567	0.271447	V
103	SrGene11048	V	C2H2	SrGene12915	0.268605	V
104	SrGene11048	V	C2H2	SrGene13191	0.268486	V
105	SrGene11048	V	C2H2	NewGene_829	0.268172	V
106	SrGene11048	V	C2H2	SrGene13551	0.268005	V
121	SrGene11048	V	C2H2	SrGene01286	0.265795	V
122	SrGene11048	V	C2H2	NewGene_828	0.265338	V
127	SrGene11048	V	C2H2	SrGene01554	0.264694	V
136	SrGene11048	V	C2H2	SrGene11054	0.262629	T
139	SrGene11048	V	C2H2	NewGene_2863	0.262109	V
140	SrGene11048	V	C2H2	SrGene12276	0.261664	V
149	SrGene11048	V	C2H2	NewGene_360	0.260203	V
170	SrGene11048	V	C2H2	SrGene12103	0.257802	V
179	SrGene11048	V	C2H2	NewGene_1975	0.256478	V
193	SrGene11048	V	C2H2	NewGene_1663	0.254841	V
212	SrGene11048	V	C2H2	SrGene02037	0.252685	V
215	SrGene11048	V	C2H2	NewGene_318	0.252553	V
219	SrGene11048	V	C2H2	SrGene09835	0.252306	V
229	SrGene11048	V	C2H2	NewGene_1652	0.251629	V
246	SrGene11048	V	C2H2	NewGene_471	0.250382	V
249	SrGene11048	V	C2H2	SrGene04635	0.250221	V
250	SrGene11048	V	C2H2	SrGene10047	0.250217	V
252	SrGene11048	V	C2H2	SrGene06402	0.249576	V
254	SrGene11048	V	C2H2	NewGene_1598	0.249314	V
260	SrGene11048	V	C2H2	SrGene01650	0.248781	V
283	SrGene11048	V	C2H2	NewGene_2183	0.246805	V
293	SrGene11048	V	C2H2	NewGene_67	0.24601	V
302	SrGene11048	V	C2H2	SrGene14438	0.245104	V
307	SrGene11048	V	C2H2	NewGene_1317	0.244696	V
312	SrGene11048	V	C2H2	NewGene_322	0.244289	V
330	SrGene11048	V	C2H2	SrGene08952	0.242905	V
332	SrGene11048	V	C2H2	SrGene01280	0.242806	V
337	SrGene11048	V	C2H2	NewGene_317	0.24233	V
345	SrGene11048	V	C2H2	NewGene_1548	0.241903	V
346	SrGene11048	V	C2H2	SrGene04865	0.241797	V
356	SrGene11048	V	C2H2	NewGene_395	0.24099	T
368	SrGene11048	V	C2H2	SrGene14649	0.240237	V
372	SrGene11048	V	C2H2	NewGene_617	0.240073	V
373	SrGene11048	V	C2H2	NewGene_2250	0.240027	V
379	SrGene11048	V	C2H2	SrGene00010	0.239643	V
396	SrGene11048	V	C2H2	SrGene11011	0.238423	V
398	SrGene11048	V	C2H2	NewGene_1143	0.238176	V
412	SrGene11048	V	C2H2	SrGene07731	0.237304	T
417	SrGene11048	V	C2H2	SrGene13768	0.23698	V
432	SrGene11048	V	C2H2	SrGene12903	0.236253	V
433	SrGene11048	V	C2H2	NewGene_1093	0.236125	V
436	SrGene11048	V	C2H2	SrGene13261	0.235891	V
441	SrGene11048	V	C2H2	SrGene06040	0.235588	V
443	SrGene11048	V	C2H2	SrGene15383	0.235516	V
454	SrGene11048	V	C2H2	NewGene_1951	0.234897	V
466	SrGene11048	V	C2H2	SrGene12748	0.234274	V
469	SrGene11048	V	C2H2	SrGene10923	0.234134	V
470	SrGene11048	V	C2H2	NewGene_1041	0.234084	V
485	SrGene11048	V	C2H2	NewGene_2925	0.233194	V
499	SrGene11048	V	C2H2	NewGene_1831	0.232185	V
503	SrGene11048	V	C2H2	SrGene09684	0.232048	V
504	SrGene11048	V	C2H2	SrGene14863	0.232015	V
507	SrGene11048	V	C2H2	NewGene_1597	0.231973	V
520	SrGene11048	V	C2H2	SrGene01844	0.231294	V
526	SrGene11048	V	C2H2	SrGene02956	0.230636	V
527	SrGene11048	V	C2H2	NewGene_1119	0.230562	V
546	SrGene11048	V	C2H2	NewGene_1118	0.229425	V
560	SrGene11048	V	C2H2	SrGene12694	0.228572	V
562	SrGene11048	V	C2H2	NewGene_1640	0.228529	V
568	SrGene11048	V	C2H2	SrGene08666	0.228374	V
584	SrGene11048	V	C2H2	SrGene10344	0.228016	V
585	SrGene11048	V	C2H2	SrGene10343	0.227988	V
591	SrGene11048	V	C2H2	NewGene_2162	0.227657	V
609	SrGene11048	V	C2H2	SrGene15723	0.226531	V
614	SrGene11048	V	C2H2	NewGene_1901	0.226303	V
619	SrGene11048	V	C2H2	SrGene08032	0.225964	V
621	SrGene11048	V	C2H2	SrGene12937	0.225831	V
622	SrGene11048	V	C2H2	NewGene_1482	0.225788	V
637	SrGene11048	V	C2H2	NewGene_2780	0.224997	V
649	SrGene11048	V	C2H2	SrGene14711	0.224448	V
650	SrGene11048	V	C2H2	NewGene_2090	0.224448	V
657	SrGene11048	V	C2H2	NewGene_146	0.224126	V
665	SrGene11048	V	C2H2	SrGene04822	0.223807	V
666	SrGene11048	V	C2H2	SrGene04651	0.223787	V
673	SrGene11048	V	C2H2	SrGene09938	0.223252	V
676	SrGene11048	V	C2H2	SrGene12330	0.223034	V
680	SrGene11048	V	C2H2	SrGene08039	0.222894	V
689	SrGene11048	V	C2H2	NewGene_1122	0.222157	V
732	SrGene11048	V	C2H2	SrGene11637	0.220306	V
748	SrGene11048	V	C2H2	SrGene09981	0.219503	V
749	SrGene11048	V	C2H2	NewGene_1480	0.219395	T
750	SrGene11048	V	C2H2	NewGene_1547	0.219385	V
756	SrGene11048	V	C2H2	SrGene14798	0.21917	V
757	SrGene11048	V	C2H2	SrGene04882	0.219168	V
758	SrGene11048	V	C2H2	SrGene12098	0.219145	V
760	SrGene11048	V	C2H2	NewGene_2149	0.219067	V
761	SrGene11048	V	C2H2	SrGene14084	0.219013	V
768	SrGene11048	V	C2H2	SrGene08017	0.218433	V
773	SrGene11048	V	C2H2	NewGene_1595	0.218165	V
774	SrGene11048	V	C2H2	SrGene01288	0.218107	V
775	SrGene11048	V	C2H2	SrGene13606	0.218095	V
778	SrGene11048	V	C2H2	NewGene_1588	0.218064	V
783	SrGene11048	V	C2H2	SrGene08972	0.217959	V
787	SrGene11048	V	C2H2	SrGene06545	0.217653	V
801	SrGene11048	V	C2H2	NewGene_129	0.2172	V
820	SrGene11048	V	C2H2	SrGene14091	0.216615	V
827	SrGene11048	V	C2H2	SrGene12818	0.216248	V
829	SrGene11048	V	C2H2	NewGene_1802	0.216209	V
831	SrGene11048	V	C2H2	SrGene10606	0.216099	V
840	SrGene11048	V	C2H2	SrGene01711	0.21571	V
851	SrGene11048	V	C2H2	SrGene05286	0.215019	V
854	SrGene11048	V	C2H2	SrGene07455	0.214883	V
859	SrGene11048	V	C2H2	NewGene_1188	0.214509	V
860	SrGene11048	V	C2H2	NewGene_2098	0.214504	V
865	SrGene11048	V	C2H2	SrGene00011	0.214372	V
891	SrGene11048	V	C2H2	SrGene04988	0.213328	V
906	SrGene11048	V	C2H2	SrGene08488	0.212122	V
911	SrGene11048	V	C2H2	NewGene_1133	0.211952	V
929	SrGene11048	V	C2H2	SrGene14090	0.211209	V
934	SrGene11048	V	C2H2	SrGene14981	0.211076	V
943	SrGene11048	V	C2H2	SrGene10918	0.210165	V
944	SrGene11048	V	C2H2	SrGene03221	0.210132	V
963	SrGene11048	V	C2H2	NewGene_2208	0.20954	V
966	SrGene11048	V	C2H2	SrGene15285	0.209465	V
971	SrGene11048	V	C2H2	SrGene08421	0.209204	V
980	SrGene11048	V	C2H2	SrGene14870	0.209023	V
982	SrGene11048	V	C2H2	NewGene_1878	0.208895	V
1002	SrGene11048	V	C2H2	SrGene09060	0.207973	V
1008	SrGene11048	V	C2H2	SrGene06187	0.207701	V
1012	SrGene11048	V	C2H2	SrGene02953	0.20757	V
1016	SrGene11048	V	C2H2	SrGene07574	0.207132	V
1022	SrGene11048	V	C2H2	SrGene04951	0.206925	V
1023	SrGene11048	V	C2H2	SrGene03154	0.206902	V
1032	SrGene11048	V	C2H2	NewGene_2503	0.206476	V
1061	SrGene11048	V	C2H2	SrGene08796	0.20506	V
1065	SrGene11048	V	C2H2	NewGene_60	0.204961	V
1075	SrGene11048	V	C2H2	NewGene_1400	0.204666	V
1085	SrGene11048	V	C2H2	SrGene05574	0.204188	V
1098	SrGene11048	V	C2H2	NewGene_390	0.203219	V
1102	SrGene11048	V	C2H2	SrGene07711	0.20316	V
1105	SrGene11048	V	C2H2	SrGene01608	0.203057	V
1110	SrGene11048	V	C2H2	SrGene08027	0.202756	V
1122	SrGene11048	V	C2H2	SrGene02068	0.20212	V
1137	SrGene11048	V	C2H2	SrGene01294	0.20155	S
1139	SrGene11048	V	C2H2	SrGene07575	0.201506	V
1141	SrGene11048	V	C2H2	SrGene09594	0.201292	V
1143	SrGene11048	V	C2H2	NewGene_2630	0.2011	V
1150	SrGene11048	V	C2H2	SrGene01287	0.200764	V
1155	SrGene11048	V	C2H2	SrGene15724	0.200472	V
1171	SrGene11048	V	C2H2	SrGene06278	0.199859	V
1177	SrGene11048	V	C2H2	SrGene08946	0.199736	V
1185	SrGene11048	V	C2H2	SrGene14089	0.199353	V
1195	SrGene11048	V	C2H2	SrGene12907	0.199206	V
1196	SrGene11048	V	C2H2	NewGene_1423	0.199198	V
1198	SrGene11048	V	C2H2	NewGene_2034	0.198989	V
1201	SrGene11048	V	C2H2	NewGene_458	0.19888	V
1211	SrGene11048	V	C2H2	SrGene10835	0.198225	V
1217	SrGene11048	V	C2H2	SrGene09788	0.197761	V
1229	SrGene11048	V	C2H2	NewGene_854	0.196834	V
1247	SrGene11048	V	C2H2	SrGene13793	0.196174	V
1248	SrGene11048	V	C2H2	SrGene11787	0.196139	V
1249	SrGene11048	V	C2H2	SrGene11557	0.196138	V
1250	SrGene11048	V	C2H2	SrGene07698	0.196103	V
1252	SrGene11048	V	C2H2	SrGene11907	0.19601	V
1260	SrGene11048	V	C2H2	NewGene_2709	0.195369	V
1277	SrGene11048	V	C2H2	NewGene_1839	0.194807	V
1288	SrGene11048	V	C2H2	SrGene09721	0.193973	V
1295	SrGene11048	V	C2H2	NewGene_1405	0.193645	V
1321	SrGene11048	V	C2H2	SrGene01261	0.192513	V
1328	SrGene11048	V	C2H2	SrGene15261	0.192066	V
1330	SrGene11048	V	C2H2	NewGene_2962	0.191993	V
1339	SrGene11048	V	C2H2	SrGene01550	0.191039	V
1342	SrGene11048	V	C2H2	SrGene15369	0.190905	V
1377	SrGene11048	V	C2H2	SrGene09816	0.188818	V
1379	SrGene11048	V	C2H2	SrGene00042	0.188785	V
1383	SrGene11048	V	C2H2	SrGene10825	0.188653	V
1404	SrGene11048	V	C2H2	NewGene_2848	0.187343	V
1417	SrGene11048	V	C2H2	SrGene04674	0.186541	V
1419	SrGene11048	V	C2H2	NewGene_2379	0.186526	V
1423	SrGene11048	V	C2H2	SrGene00062	0.186348	V
1425	SrGene11048	V	C2H2	SrGene02961	0.186267	V
1428	SrGene11048	V	C2H2	SrGene13907	0.186104	V
1452	SrGene11048	V	C2H2	SrGene13888	0.184854	T
1460	SrGene11048	V	C2H2	SrGene03247	0.184345	V
1462	SrGene11048	V	C2H2	SrGene00064	0.184206	V
1468	SrGene11048	V	C2H2	SrGene13862	0.183709	V
1482	SrGene11048	V	C2H2	SrGene15123	0.182748	V
1487	SrGene11048	V	C2H2	SrGene07476	0.182257	V
1488	SrGene11048	V	C2H2	SrGene14739	0.182165	T
1491	SrGene11048	V	C2H2	SrGene12594	0.182002	V
1499	SrGene11048	V	C2H2	NewGene_1712	0.181308	V
1520	SrGene11048	V	C2H2	SrGene01709	0.179953	V
1528	SrGene11048	V	C2H2	SrGene01284	0.179164	V
1531	SrGene11048	V	C2H2	SrGene15008	0.179093	V
1553	SrGene11048	V	C2H2	SrGene00063	0.177968	V
1561	SrGene11048	V	C2H2	SrGene13792	0.177272	V
1588	SrGene11048	V	C2H2	NewGene_2887	0.175519	V
1600	SrGene11048	V	C2H2	NewGene_1584	0.174745	V
1618	SrGene11048	V	C2H2	SrGene13766	0.173458	V
1619	SrGene11048	V	C2H2	SrGene00524	0.173453	V
1656	SrGene11048	V	C2H2	SrGene14360	0.17071	V
1659	SrGene11048	V	C2H2	SrGene08963	0.170682	V
1664	SrGene11048	V	C2H2	NewGene_1385	0.1704	V
1680	SrGene11048	V	C2H2	NewGene_987	0.169621	S
1683	SrGene11048	V	C2H2	SrGene14088	0.169266	V
1706	SrGene11048	V	C2H2	NewGene_850	0.168056	V
1707	SrGene11048	V	C2H2	SrGene15360	0.168038	V
1781	SrGene11048	V	C2H2	SrGene06599	0.163676	V
1784	SrGene11048	V	C2H2	SrGene07530	0.163379	V
1787	SrGene11048	V	C2H2	SrGene09127	0.163248	V
1806	SrGene11048	V	C2H2	SrGene09808	0.16189	V
1838	SrGene11048	V	C2H2	NewGene_639	0.159305	V
1871	SrGene11048	V	C2H2	SrGene10400	0.157954	V
1873	SrGene11048	V	C2H2	SrGene10454	0.157664	V
1876	SrGene11048	V	C2H2	SrGene00096	0.157565	V
1881	SrGene11048	V	C2H2	SrGene08853	0.157275	V
1891	SrGene11048	V	C2H2	SrGene09469	0.156767	V
1901	SrGene11048	V	C2H2	SrGene07868	0.156157	V
1913	SrGene11048	V	C2H2	NewGene_808	0.155527	V
1959	SrGene11048	V	C2H2	SrGene08522	0.15285	V
1964	SrGene11048	V	C2H2	SrGene06605	0.152276	V
1966	SrGene11048	V	C2H2	SrGene04704	0.152161	M
1994	SrGene11048	V	C2H2	NewGene_1352	0.15116	V
2008	SrGene11048	V	C2H2	SrGene12861	0.150514	V
2029	SrGene11048	V	C2H2	SrGene07823	0.149519	V
2045	SrGene11048	V	C2H2	SrGene05322	0.149041	V
2056	SrGene11048	V	C2H2	SrGene01845	0.148543	V
2060	SrGene11048	V	C2H2	SrGene15226	0.14847	V
2105	SrGene11048	V	C2H2	SrGene09061	0.146922	V
2106	SrGene11048	V	C2H2	SrGene04949	0.146878	V
2138	SrGene11048	V	C2H2	SrGene10177	0.145714	T
2139	SrGene11048	V	C2H2	SrGene01212	0.145708	V
2145	SrGene11048	V	C2H2	SrGene07736	0.145341	V
2151	SrGene11048	V	C2H2	SrGene07529	0.145218	V
2168	SrGene11048	V	C2H2	SrGene05115	0.144338	V
2193	SrGene11048	V	C2H2	SrGene14441	0.14353	V
2201	SrGene11048	V	C2H2	SrGene09410	0.143202	V
2253	SrGene11048	V	C2H2	SrGene05401	0.141561	V
2260	SrGene11048	V	C2H2	NewGene_175	0.141288	M
2284	SrGene11048	V	C2H2	SrGene03429	0.140697	V
2294	SrGene11048	V	C2H2	SrGene08038	0.140222	V
2296	SrGene11048	V	C2H2	NewGene_2641	0.140177	V
2322	SrGene11048	V	C2H2	SrGene02642	0.139333	V
2351	SrGene11048	V	C2H2	SrGene10790	0.13838	V
2372	SrGene11048	V	C2H2	SrGene11931	0.137761	V
2378	SrGene11048	V	C2H2	NewGene_1389	0.137654	V
2390	SrGene11048	V	C2H2	SrGene07643	0.137387	V
2411	SrGene11048	V	C2H2	SrGene15384	0.136618	V
2412	SrGene11048	V	C2H2	SrGene13036	0.136555	V
2462	SrGene11048	V	C2H2	SrGene08765	0.135098	V
2482	SrGene11048	V	C2H2	NewGene_1837	0.134468	V
2506	SrGene11048	V	C2H2	NewGene_195	0.133953	V
2649	SrGene11048	V	C2H2	SrGene06535	0.129968	V
2657	SrGene11048	V	C2H2	SrGene07290	0.129734	V
2673	SrGene11048	V	C2H2	NewGene_1310	0.129256	V
2689	SrGene11048	V	C2H2	SrGene00934	0.128822	V
2708	SrGene11048	V	C2H2	SrGene08037	0.128369	V
2772	SrGene11048	V	C2H2	SrGene00986	0.126766	V
2810	SrGene11048	V	C2H2	SrGene10444	0.12572	V
2818	SrGene11048	V	C2H2	SrGene00400	0.125636	V
2831	SrGene11048	V	C2H2	NewGene_2677	0.125275	M
2854	SrGene11048	V	C2H2	NewGene_752	0.124736	V
2889	SrGene11048	V	C2H2	SrGene14912	0.123665	V
2892	SrGene11048	V	C2H2	NewGene_1881	0.12357	V
2898	SrGene11048	V	C2H2	SrGene12134	0.123463	V
2900	SrGene11048	V	C2H2	SrGene12097	0.123446	V
2906	SrGene11048	V	C2H2	SrGene11969	0.123303	T
2921	SrGene11048	V	C2H2	SrGene12747	0.122992	V
2933	SrGene11048	V	C2H2	SrGene14670	0.122717	V
2953	SrGene11048	V	C2H2	SrGene08982	0.122347	V
3002	SrGene11048	V	C2H2	NewGene_370	0.121397	V
3038	SrGene11048	V	C2H2	NewGene_1544	0.120313	V
3047	SrGene11048	V	C2H2	SrGene14328	0.120105	V
3050	SrGene11048	V	C2H2	SrGene02954	0.120079	V
3052	SrGene11048	V	C2H2	SrGene02611	0.120051	V
3098	SrGene11048	V	C2H2	NewGene_1944	0.118934	M
3143	SrGene11048	V	C2H2	SrGene14601	0.117997	V
3150	SrGene11048	V	C2H2	SrGene15419	0.117893	V
3172	SrGene11048	V	C2H2	SrGene13821	0.117474	V
3180	SrGene11048	V	C2H2	NewGene_2894	0.117255	V
3198	SrGene11048	V	C2H2	SrGene12566	0.116855	V
3199	SrGene11048	V	C2H2	NewGene_2744	0.116847	M
3212	SrGene11048	V	C2H2	SrGene14647	0.116551	T
3240	SrGene11048	V	C2H2	SrGene13863	0.116111	V
3244	SrGene11048	V	C2H2	NewGene_1623	0.116064	V
3334	SrGene11048	V	C2H2	SrGene09845	0.114423	V
3348	SrGene11048	V	C2H2	SrGene11188	0.114116	V
3362	SrGene11048	V	C2H2	NewGene_852	0.113832	V
3385	SrGene11048	V	C2H2	NewGene_537	0.11346	M
3393	SrGene11048	V	C2H2	SrGene09829	0.113341	V
3410	SrGene11048	V	C2H2	SrGene15556	0.112882	V
3414	SrGene11048	V	C2H2	SrGene03697	0.11279	V
3433	SrGene11048	V	C2H2	SrGene13825	0.112311	V
3541	SrGene11048	V	C2H2	SrGene12279	0.110353	M
3578	SrGene11048	V	C2H2	SrGene10023	0.109754	V
3598	SrGene11048	V	C2H2	SrGene08024	0.109429	V
3601	SrGene11048	V	C2H2	SrGene06366	0.10937	M
3603	SrGene11048	V	C2H2	SrGene02888	0.10935	V
3696	SrGene11048	V	C2H2	SrGene09680	0.107638	M
3824	SrGene11048	V	C2H2	NewGene_836	0.105502	V
3830	SrGene11048	V	C2H2	SrGene07186	0.10538	V
3837	SrGene11048	V	C2H2	SrGene03364	0.105301	V
3841	SrGene11048	V	C2H2	SrGene06604	0.105252	V
3873	SrGene11048	V	C2H2	SrGene14506	0.104752	V
3954	SrGene11048	V	C2H2	NewGene_2155	0.10361	T
4012	SrGene11048	V	C2H2	SrGene15314	0.102691	M
4013	SrGene11048	V	C2H2	SrGene01408	0.102691	V
4069	SrGene11048	V	C2H2	NewGene_1179	0.101887	V
4121	SrGene11048	V	C2H2	NewGene_1117	0.101271	V
4177	SrGene11048	V	C2H2	SrGene15099	0.100587	M
4187	SrGene11048	V	C2H2	SrGene07029	0.100451	V
4210	SrGene11048	V	C2H2	SrGene11372	0.10015	V
1547	SrGene11430	G	C2H2	SrGene07412	0.178202	S
1555	SrGene11430	G	C2H2	SrGene04925	0.177828	G
1564	SrGene11430	G	C2H2	SrGene08626	0.176977	S
1665	SrGene11430	G	C2H2	SrGene15329	0.170313	S
1689	SrGene11430	G	C2H2	NewGene_540	0.168956	G
1819	SrGene11430	G	C2H2	NewGene_2841	0.160833	S
1864	SrGene11430	G	C2H2	SrGene00193	0.158115	S
1925	SrGene11430	G	C2H2	SrGene11065	0.154805	S
2020	SrGene11430	G	C2H2	SrGene14878	0.149833	T
2076	SrGene11430	G	C2H2	NewGene_824	0.147931	S
2094	SrGene11430	G	C2H2	NewGene_2667	0.147436	S
2108	SrGene11430	G	C2H2	SrGene14330	0.146658	S
2136	SrGene11430	G	C2H2	SrGene09364	0.145746	S
2149	SrGene11430	G	C2H2	SrGene13041	0.145282	S
2178	SrGene11430	G	C2H2	SrGene07623	0.144057	S
2266	SrGene11430	G	C2H2	NewGene_1250	0.141111	S
2277	SrGene11430	G	C2H2	SrGene12752	0.140838	S
2282	SrGene11430	G	C2H2	SrGene00030	0.140735	S
2333	SrGene11430	G	C2H2	NewGene_2746	0.139058	S
2382	SrGene11430	G	C2H2	SrGene13851	0.137493	S
2389	SrGene11430	G	C2H2	NewGene_700	0.137395	G
2414	SrGene11430	G	C2H2	NewGene_1302	0.136533	S
2427	SrGene11430	G	C2H2	SrGene05386	0.136181	S
2447	SrGene11430	G	C2H2	SrGene00045	0.135543	S
2463	SrGene11430	G	C2H2	SrGene08582	0.135064	S
2478	SrGene11430	G	C2H2	SrGene06050	0.134555	S
2500	SrGene11430	G	C2H2	NewGene_2347	0.134089	S
2520	SrGene11430	G	C2H2	SrGene14111	0.133596	S
2528	SrGene11430	G	C2H2	NewGene_2595	0.133298	S
2576	SrGene11430	G	C2H2	SrGene07323	0.131612	S
2591	SrGene11430	G	C2H2	SrGene10086	0.131327	S
2613	SrGene11430	G	C2H2	SrGene06518	0.130732	S
2624	SrGene11430	G	C2H2	NewGene_831	0.130569	S
2667	SrGene11430	G	C2H2	SrGene01687	0.129458	S
2672	SrGene11430	G	C2H2	SrGene01828	0.129256	S
2677	SrGene11430	G	C2H2	SrGene01683	0.129163	S
2682	SrGene11430	G	C2H2	NewGene_2579	0.12896	S
2684	SrGene11430	G	C2H2	SrGene01381	0.12893	S
2700	SrGene11430	G	C2H2	NewGene_2868	0.128507	S
2707	SrGene11430	G	C2H2	SrGene07171	0.128402	S
2714	SrGene11430	G	C2H2	SrGene15559	0.128228	S
2811	SrGene11430	G	C2H2	SrGene13011	0.125681	S
2840	SrGene11430	G	C2H2	SrGene09096	0.125081	S
2845	SrGene11430	G	C2H2	SrGene12807	0.124935	S
2856	SrGene11430	G	C2H2	NewGene_1231	0.124642	S
2883	SrGene11430	G	C2H2	NewGene_1089	0.123873	S
2908	SrGene11430	G	C2H2	SrGene12956	0.123291	S
2914	SrGene11430	G	C2H2	SrGene09126	0.123212	S
2966	SrGene11430	G	C2H2	NewGene_1506	0.122181	G
2989	SrGene11430	G	C2H2	NewGene_25	0.121759	S
3005	SrGene11430	G	C2H2	SrGene04659	0.121168	S
3056	SrGene11430	G	C2H2	NewGene_345	0.119923	S
3067	SrGene11430	G	C2H2	NewGene_1917	0.11959	S
3111	SrGene11430	G	C2H2	SrGene09079	0.118623	S
3120	SrGene11430	G	C2H2	NewGene_613	0.118476	S
3147	SrGene11430	G	C2H2	SrGene03190	0.117974	T
3177	SrGene11430	G	C2H2	SrGene13849	0.117334	S
3178	SrGene11430	G	C2H2	NewGene_2958	0.117286	S
3190	SrGene11430	G	C2H2	SrGene13332	0.117008	S
3252	SrGene11430	G	C2H2	SrGene10101	0.115703	S
3287	SrGene11430	G	C2H2	NewGene_992	0.115049	S
3294	SrGene11430	G	C2H2	NewGene_1485	0.114999	G
3347	SrGene11430	G	C2H2	NewGene_846	0.114121	S
3353	SrGene11430	G	C2H2	SrGene14082	0.114098	S
3359	SrGene11430	G	C2H2	SrGene06519	0.113881	S
3361	SrGene11430	G	C2H2	NewGene_2495	0.11384	G
3377	SrGene11430	G	C2H2	NewGene_2668	0.113605	S
3407	SrGene11430	G	C2H2	SrGene03391	0.112941	S
3425	SrGene11430	G	C2H2	SrGene01473	0.112445	S
3431	SrGene11430	G	C2H2	NewGene_877	0.112352	T
3436	SrGene11430	G	C2H2	SrGene02609	0.112083	S
3441	SrGene11430	G	C2H2	SrGene12676	0.11198	T
3451	SrGene11430	G	C2H2	SrGene08126	0.111817	S
3462	SrGene11430	G	C2H2	SrGene01615	0.11166	S
3463	SrGene11430	G	C2H2	SrGene07783	0.111659	T
3481	SrGene11430	G	C2H2	SrGene00036	0.111418	S
3483	SrGene11430	G	C2H2	SrGene06139	0.111399	S
3503	SrGene11430	G	C2H2	SrGene15431	0.110968	S
3521	SrGene11430	G	C2H2	SrGene01867	0.11063	S
3526	SrGene11430	G	C2H2	SrGene15364	0.110575	S
3527	SrGene11430	G	C2H2	SrGene13685	0.11056	S
3538	SrGene11430	G	C2H2	SrGene14605	0.110411	S
3539	SrGene11430	G	C2H2	SrGene08731	0.110395	S
3544	SrGene11430	G	C2H2	NewGene_2161	0.110317	S
3568	SrGene11430	G	C2H2	NewGene_654	0.109976	G
3569	SrGene11430	G	C2H2	SrGene01888	0.109971	S
3588	SrGene11430	G	C2H2	SrGene01351	0.109552	S
3616	SrGene11430	G	C2H2	SrGene07700	0.109098	T
3618	SrGene11430	G	C2H2	SrGene15495	0.109088	S
3690	SrGene11430	G	C2H2	NewGene_2282	0.10773	S
3704	SrGene11430	G	C2H2	SrGene10235	0.107465	S
3718	SrGene11430	G	C2H2	SrGene01472	0.107233	S
3722	SrGene11430	G	C2H2	SrGene13058	0.107172	S
3726	SrGene11430	G	C2H2	NewGene_1989	0.107103	S
3750	SrGene11430	G	C2H2	NewGene_1268	0.106661	G
3816	SrGene11430	G	C2H2	SrGene04923	0.105607	T
3876	SrGene11430	G	C2H2	NewGene_2394	0.104698	S
3880	SrGene11430	G	C2H2	NewGene_750	0.104658	S
3884	SrGene11430	G	C2H2	SrGene12808	0.104595	S
3895	SrGene11430	G	C2H2	NewGene_2105	0.104409	S
3929	SrGene11430	G	C2H2	NewGene_716	0.103984	G
3960	SrGene11430	G	C2H2	NewGene_686	0.103507	G
3990	SrGene11430	G	C2H2	NewGene_438	0.103023	S
4030	SrGene11430	G	C2H2	SrGene10110	0.10246	S
4031	SrGene11430	G	C2H2	NewGene_2209	0.102453	S
4036	SrGene11430	G	C2H2	NewGene_2947	0.102362	T
4060	SrGene11430	G	C2H2	NewGene_1375	0.102003	S
4066	SrGene11430	G	C2H2	NewGene_2837	0.101928	S
4128	SrGene11430	G	C2H2	SrGene12394	0.10118	S
4149	SrGene11430	G	C2H2	SrGene09733	0.100873	G
4165	SrGene11430	G	C2H2	NewGene_1979	0.10072	G
4168	SrGene11430	G	C2H2	SrGene06571	0.100705	S
4186	SrGene11430	G	C2H2	NewGene_2427	0.100468	G
4203	SrGene11430	G	C2H2	SrGene01652	0.100213	S
4204	SrGene11430	G	C2H2	SrGene05963	0.100212	G
4209	SrGene11430	G	C2H2	SrGene02696	0.100154	G
1550	SrGene11590	G	HB-other	SrGene13650	0.178054	T
1569	SrGene11590	G	HB-other	NewGene_1128	0.176799	T
1578	SrGene11590	G	HB-other	SrGene06718	0.176405	T
1625	SrGene11590	G	HB-other	SrGene04939	0.17289	T
1764	SrGene11590	G	HB-other	NewGene_2743	0.164683	T
1800	SrGene11590	G	HB-other	SrGene12064	0.162277	T
1826	SrGene11590	G	HB-other	SrGene15080	0.1604	T
1830	SrGene11590	G	HB-other	NewGene_1770	0.160108	T
1907	SrGene11590	G	HB-other	SrGene09976	0.155897	T
1918	SrGene11590	G	HB-other	SrGene13925	0.155157	T
1927	SrGene11590	G	HB-other	SrGene04864	0.154622	T
1928	SrGene11590	G	HB-other	SrGene03321	0.154616	T
1962	SrGene11590	G	HB-other	NewGene_412	0.152497	T
2001	SrGene11590	G	HB-other	SrGene07785	0.150977	T
2032	SrGene11590	G	HB-other	NewGene_2832	0.1494	T
2109	SrGene11590	G	HB-other	NewGene_802	0.146648	T
2128	SrGene11590	G	HB-other	SrGene14517	0.145987	T
2170	SrGene11590	G	HB-other	NewGene_2163	0.144263	T
2198	SrGene11590	G	HB-other	NewGene_335	0.143336	T
2219	SrGene11590	G	HB-other	SrGene10072	0.142544	T
2240	SrGene11590	G	HB-other	SrGene11969	0.141776	T
2302	SrGene11590	G	HB-other	SrGene13757	0.139897	T
2334	SrGene11590	G	HB-other	SrGene13952	0.139044	T
2348	SrGene11590	G	HB-other	NewGene_1095	0.138413	T
2349	SrGene11590	G	HB-other	SrGene01764	0.138411	T
2356	SrGene11590	G	HB-other	SrGene07423	0.138305	T
2370	SrGene11590	G	HB-other	SrGene14408	0.137839	T
2375	SrGene11590	G	HB-other	SrGene11059	0.137728	T
2407	SrGene11590	G	HB-other	SrGene12512	0.136662	T
2422	SrGene11590	G	HB-other	SrGene09001	0.136326	T
2425	SrGene11590	G	HB-other	SrGene12188	0.136209	T
2448	SrGene11590	G	HB-other	SrGene14753	0.135527	T
2449	SrGene11590	G	HB-other	NewGene_2831	0.13548	T
2451	SrGene11590	G	HB-other	SrGene01743	0.135455	T
2484	SrGene11590	G	HB-other	NewGene_3082	0.13441	T
2495	SrGene11590	G	HB-other	SrGene11070	0.134154	T
2505	SrGene11590	G	HB-other	SrGene12811	0.133995	T
2538	SrGene11590	G	HB-other	NewGene_1306	0.133066	T
2552	SrGene11590	G	HB-other	NewGene_432	0.132662	T
2562	SrGene11590	G	HB-other	SrGene14096	0.132338	T
2565	SrGene11590	G	HB-other	SrGene10012	0.132228	T
2568	SrGene11590	G	HB-other	SrGene13173	0.132056	T
2583	SrGene11590	G	HB-other	SrGene14704	0.131486	T
2584	SrGene11590	G	HB-other	SrGene07767	0.131463	T
2594	SrGene11590	G	HB-other	NewGene_580	0.131191	T
2595	SrGene11590	G	HB-other	NewGene_2434	0.131184	G
2596	SrGene11590	G	HB-other	SrGene12891	0.131174	T
2628	SrGene11590	G	HB-other	SrGene14576	0.130516	T
2646	SrGene11590	G	HB-other	SrGene15103	0.130033	T
2680	SrGene11590	G	HB-other	SrGene11871	0.129037	T
2757	SrGene11590	G	HB-other	SrGene06724	0.127094	T
2760	SrGene11590	G	HB-other	SrGene14691	0.127041	T
2792	SrGene11590	G	HB-other	NewGene_1084	0.12602	T
2799	SrGene11590	G	HB-other	NewGene_1396	0.12591	T
2824	SrGene11590	G	HB-other	SrGene09069	0.125497	T
2837	SrGene11590	G	HB-other	SrGene00009	0.12514	T
2858	SrGene11590	G	HB-other	SrGene06643	0.124633	T
2863	SrGene11590	G	HB-other	SrGene01410	0.124412	T
2864	SrGene11590	G	HB-other	SrGene12987	0.124401	T
2884	SrGene11590	G	HB-other	SrGene14156	0.12386	T
2897	SrGene11590	G	HB-other	SrGene00039	0.123484	T
2905	SrGene11590	G	HB-other	SrGene11788	0.123303	T
2915	SrGene11590	G	HB-other	NewGene_2164	0.12316	T
2935	SrGene11590	G	HB-other	SrGene00190	0.122689	T
2950	SrGene11590	G	HB-other	SrGene14144	0.122379	T
2961	SrGene11590	G	HB-other	NewGene_841	0.122251	T
2991	SrGene11590	G	HB-other	SrGene04818	0.121734	T
2996	SrGene11590	G	HB-other	SrGene13274	0.121665	G
3008	SrGene11590	G	HB-other	SrGene11157	0.121093	T
3018	SrGene11590	G	HB-other	SrGene10831	0.120947	T
3062	SrGene11590	G	HB-other	SrGene14566	0.119763	T
3065	SrGene11590	G	HB-other	NewGene_2376	0.11969	T
3084	SrGene11590	G	HB-other	SrGene14516	0.119188	T
3112	SrGene11590	G	HB-other	SrGene00158	0.118588	T
3138	SrGene11590	G	HB-other	SrGene14722	0.118032	G
3160	SrGene11590	G	HB-other	NewGene_1034	0.117793	T
3166	SrGene11590	G	HB-other	NewGene_1076	0.11757	T
3174	SrGene11590	G	HB-other	NewGene_1333	0.117406	T
3187	SrGene11590	G	HB-other	SrGene13034	0.117074	T
3207	SrGene11590	G	HB-other	NewGene_1427	0.116694	T
3209	SrGene11590	G	HB-other	SrGene03161	0.11659	T
3214	SrGene11590	G	HB-other	NewGene_1336	0.116515	T
3218	SrGene11590	G	HB-other	SrGene12821	0.116442	G
3227	SrGene11590	G	HB-other	SrGene11965	0.116355	T
3232	SrGene11590	G	HB-other	SrGene06380	0.116283	T
3245	SrGene11590	G	HB-other	SrGene07027	0.116032	T
3248	SrGene11590	G	HB-other	SrGene12080	0.116006	T
3268	SrGene11590	G	HB-other	SrGene06460	0.115398	T
3269	SrGene11590	G	HB-other	SrGene01619	0.115388	T
3286	SrGene11590	G	HB-other	NewGene_2871	0.115052	T
3315	SrGene11590	G	HB-other	NewGene_1061	0.114702	T
3331	SrGene11590	G	HB-other	SrGene01646	0.114434	T
3340	SrGene11590	G	HB-other	SrGene12866	0.114258	T
3356	SrGene11590	G	HB-other	NewGene_125	0.113976	T
3363	SrGene11590	G	HB-other	SrGene10897	0.113831	T
3367	SrGene11590	G	HB-other	SrGene00005	0.113795	T
3375	SrGene11590	G	HB-other	NewGene_2368	0.113633	T
3389	SrGene11590	G	HB-other	SrGene13409	0.113395	T
3415	SrGene11590	G	HB-other	SrGene14153	0.112776	T
3422	SrGene11590	G	HB-other	NewGene_1613	0.112485	T
3452	SrGene11590	G	HB-other	SrGene11865	0.111809	T
3455	SrGene11590	G	HB-other	SrGene10169	0.111787	T
3480	SrGene11590	G	HB-other	SrGene15560	0.111425	T
3513	SrGene11590	G	HB-other	SrGene04942	0.110838	T
3515	SrGene11590	G	HB-other	SrGene12946	0.110828	T
3540	SrGene11590	G	HB-other	NewGene_1284	0.110357	G
3543	SrGene11590	G	HB-other	NewGene_16	0.110333	G
3550	SrGene11590	G	HB-other	NewGene_2189	0.11023	T
3558	SrGene11590	G	HB-other	NewGene_2240	0.110083	G
3567	SrGene11590	G	HB-other	NewGene_2582	0.109982	T
3573	SrGene11590	G	HB-other	SrGene01589	0.10987	T
3599	SrGene11590	G	HB-other	SrGene01778	0.109426	G
3631	SrGene11590	G	HB-other	NewGene_2187	0.108793	T
3667	SrGene11590	G	HB-other	SrGene01717	0.108046	T
3677	SrGene11590	G	HB-other	NewGene_1892	0.107917	T
3693	SrGene11590	G	HB-other	SrGene05241	0.107701	G
3729	SrGene11590	G	HB-other	SrGene02683	0.107041	G
3754	SrGene11590	G	HB-other	NewGene_866	0.106635	T
3782	SrGene11590	G	HB-other	NewGene_136	0.10617	T
3788	SrGene11590	G	HB-other	NewGene_621	0.106043	M
3796	SrGene11590	G	HB-other	SrGene07539	0.105883	P
3850	SrGene11590	G	HB-other	NewGene_2146	0.105075	T
3859	SrGene11590	G	HB-other	SrGene02584	0.104918	G
3903	SrGene11590	G	HB-other	SrGene00170	0.104317	T
3905	SrGene11590	G	HB-other	SrGene15393	0.104303	G
3907	SrGene11590	G	HB-other	NewGene_1330	0.104228	T
3908	SrGene11590	G	HB-other	SrGene01729	0.104217	T
3917	SrGene11590	G	HB-other	NewGene_2996	0.104084	T
3928	SrGene11590	G	HB-other	SrGene08021	0.103986	T
3933	SrGene11590	G	HB-other	SrGene07658	0.103895	T
3948	SrGene11590	G	HB-other	SrGene10285	0.103641	G
3966	SrGene11590	G	HB-other	SrGene00007	0.10339	T
3971	SrGene11590	G	HB-other	NewGene_1939	0.103318	G
[truncated: 1,169 more rows]
