# Supplementary material for: Analysis of Gene Regulatory Network and Transcription Factors in Different Tissues of the Stropharia rugosoannulata Fruiting Body
Source: J Fungi (Basel). 2025 Feb 7;11(2):123. doi: 10.3390/jof11020123 (PMC11856722; doi:10.3390/jof11020123)
Supplement: Supplementary file 1 [file jof-11-00123-s001.zip › jof-3422908-supplementary/Table S7.xlsx]

## Sheet: Sheet1
ID	cis element
SrGene01859	abscisic acid responsiveness
SrGene01859	abscisic acid responsiveness
SrGene01859	abscisic acid responsiveness
SrGene02123	abscisic acid responsiveness
SrGene02123	abscisic acid responsiveness
SrGene02123	abscisic acid responsiveness
SrGene02123	abscisic acid responsiveness
SrGene02123	abscisic acid responsiveness
SrGene02123	abscisic acid responsiveness
SrGene03412	abscisic acid responsiveness
SrGene03412	abscisic acid responsiveness
SrGene03412	abscisic acid responsiveness
SrGene11430	abscisic acid responsiveness
SrGene11430	abscisic acid responsiveness
SrGene11430	abscisic acid responsiveness
SrGene11430	abscisic acid responsiveness
SrGene11430	abscisic acid responsiveness
SrGene12874	abscisic acid responsiveness
SrGene12874	abscisic acid responsiveness
SrGene12874	abscisic acid responsiveness
SrGene12874	abscisic acid responsiveness
SrGene12874	abscisic acid responsiveness
SrGene03418	abscisic acid responsiveness
SrGene03418	abscisic acid responsiveness
SrGene03418	abscisic acid responsiveness
SrGene03418	abscisic acid responsiveness
SrGene11590	abscisic acid responsiveness
SrGene11590	abscisic acid responsiveness
SrGene06553	abscisic acid responsiveness
SrGene06553	abscisic acid responsiveness
SrGene14904	abscisic acid responsiveness
SrGene14904	abscisic acid responsiveness
SrGene01859	anaerobic induction
SrGene02123	anaerobic induction
SrGene02123	anaerobic induction
SrGene03412	anaerobic induction
SrGene11430	anaerobic induction
SrGene12874	anaerobic induction
SrGene12874	anaerobic induction
SrGene12874	anaerobic induction
SrGene03418	anaerobic induction
SrGene11590	anaerobic induction
SrGene11590	anaerobic induction
SrGene11590	anaerobic induction
SrGene06553	anaerobic induction
SrGene02123	auxin responsiveness
SrGene03412	auxin responsiveness
SrGene03412	auxin responsiveness
SrGene11430	auxin responsiveness
SrGene11430	auxin responsiveness
SrGene12874	auxin responsiveness
SrGene12874	auxin responsiveness
SrGene03418	auxin responsiveness
SrGene11590	auxin responsiveness
SrGene06553	auxin responsiveness
SrGene06553	auxin responsiveness
SrGene14904	auxin responsiveness
SrGene01859	gibberellin responsiveness
SrGene02123	gibberellin responsiveness
SrGene11430	gibberellin responsiveness
SrGene11590	gibberellin responsiveness
SrGene06553	gibberellin responsiveness
SrGene14904	gibberellin responsiveness
SrGene01859	light responsiveness
SrGene01859	light responsiveness
SrGene01859	light responsiveness
SrGene01859	light responsiveness
SrGene01859	light responsiveness
SrGene01859	light responsiveness
SrGene01859	light responsiveness
SrGene01859	light responsiveness
SrGene01859	light responsiveness
SrGene01859	light responsiveness
SrGene01859	light responsiveness
SrGene01859	light responsiveness
SrGene02123	light responsiveness
SrGene02123	light responsiveness
SrGene02123	light responsiveness
SrGene02123	light responsiveness
SrGene02123	light responsiveness
SrGene02123	light responsiveness
SrGene02123	light responsiveness
SrGene02123	light responsiveness
SrGene02123	light responsiveness
SrGene02123	light responsiveness
SrGene02123	light responsiveness
SrGene02123	light responsiveness
SrGene02123	light responsiveness
SrGene02123	light responsiveness
SrGene02123	light responsiveness
SrGene03412	light responsiveness
SrGene03412	light responsiveness
SrGene03412	light responsiveness
SrGene03412	light responsiveness
SrGene03412	light responsiveness
SrGene03412	light responsiveness
SrGene03412	light responsiveness
SrGene03412	light responsiveness
SrGene03412	light responsiveness
SrGene03412	light responsiveness
SrGene03412	light responsiveness
SrGene11430	light responsiveness
SrGene11430	light responsiveness
SrGene11430	light responsiveness
SrGene11430	light responsiveness
SrGene11430	light responsiveness
SrGene11430	light responsiveness
SrGene11430	light responsiveness
SrGene11430	light responsiveness
SrGene11430	light responsiveness
SrGene11430	light responsiveness
SrGene11430	light responsiveness
SrGene11430	light responsiveness
SrGene11430	light responsiveness
SrGene11430	light responsiveness
SrGene12874	light responsiveness
SrGene12874	light responsiveness
SrGene12874	light responsiveness
SrGene12874	light responsiveness
SrGene12874	light responsiveness
SrGene12874	light responsiveness
SrGene12874	light responsiveness
SrGene12874	light responsiveness
SrGene12874	light responsiveness
SrGene12874	light responsiveness
SrGene12874	light responsiveness
SrGene12874	light responsiveness
SrGene12874	light responsiveness
SrGene12874	light responsiveness
SrGene12874	light responsiveness
SrGene03418	light responsiveness
SrGene03418	light responsiveness
SrGene03418	light responsiveness
SrGene03418	light responsiveness
SrGene03418	light responsiveness
SrGene03418	light responsiveness
SrGene03418	light responsiveness
SrGene03418	light responsiveness
SrGene03418	light responsiveness
SrGene03418	light responsiveness
SrGene03418	light responsiveness
SrGene03418	light responsiveness
SrGene03418	light responsiveness
SrGene11590	light responsiveness
SrGene11590	light responsiveness
SrGene11590	light responsiveness
SrGene11590	light responsiveness
SrGene11590	light responsiveness
SrGene11590	light responsiveness
SrGene11590	light responsiveness
SrGene11590	light responsiveness
SrGene11590	light responsiveness
SrGene11590	light responsiveness
SrGene06553	light responsiveness
SrGene06553	light responsiveness
SrGene06553	light responsiveness
SrGene06553	light responsiveness
SrGene06553	light responsiveness
SrGene06553	light responsiveness
SrGene06553	light responsiveness
SrGene06553	light responsiveness
SrGene06553	light responsiveness
SrGene14904	light responsiveness
SrGene14904	light responsiveness
SrGene14904	light responsiveness
SrGene14904	light responsiveness
SrGene14904	light responsiveness
SrGene14904	light responsiveness
SrGene14904	light responsiveness
SrGene14904	light responsiveness
SrGene01859	low-temperature responsiveness
SrGene02123	low-temperature responsiveness
SrGene03412	low-temperature responsiveness
SrGene11430	low-temperature responsiveness
SrGene11430	low-temperature responsiveness
SrGene11590	low-temperature responsiveness
SrGene11590	low-temperature responsiveness
SrGene01859	MeJA-responsiveness
SrGene01859	MeJA-responsiveness
SrGene01859	MeJA-responsiveness
SrGene01859	MeJA-responsiveness
SrGene01859	MeJA-responsiveness
SrGene01859	MeJA-responsiveness
SrGene01859	MeJA-responsiveness
SrGene01859	MeJA-responsiveness
SrGene02123	MeJA-responsiveness
SrGene02123	MeJA-responsiveness
SrGene02123	MeJA-responsiveness
SrGene02123	MeJA-responsiveness
SrGene02123	MeJA-responsiveness
SrGene02123	MeJA-responsiveness
SrGene02123	MeJA-responsiveness
SrGene02123	MeJA-responsiveness
SrGene02123	MeJA-responsiveness
SrGene02123	MeJA-responsiveness
SrGene03412	MeJA-responsiveness
SrGene03412	MeJA-responsiveness
SrGene03412	MeJA-responsiveness
SrGene03412	MeJA-responsiveness
SrGene03412	MeJA-responsiveness
SrGene03412	MeJA-responsiveness
SrGene11430	MeJA-responsiveness
SrGene11430	MeJA-responsiveness
SrGene12874	MeJA-responsiveness
SrGene12874	MeJA-responsiveness
SrGene12874	MeJA-responsiveness
SrGene12874	MeJA-responsiveness
SrGene03418	MeJA-responsiveness
SrGene03418	MeJA-responsiveness
SrGene03418	MeJA-responsiveness
SrGene03418	MeJA-responsiveness
SrGene03418	MeJA-responsiveness
SrGene03418	MeJA-responsiveness
SrGene03418	MeJA-responsiveness
SrGene03418	MeJA-responsiveness
SrGene03418	MeJA-responsiveness
SrGene03418	MeJA-responsiveness
SrGene03418	MeJA-responsiveness
SrGene03418	MeJA-responsiveness
SrGene06553	MeJA-responsiveness
SrGene06553	MeJA-responsiveness
SrGene06553	MeJA-responsiveness
SrGene06553	MeJA-responsiveness
SrGene06553	MeJA-responsiveness
SrGene06553	MeJA-responsiveness
SrGene06553	MeJA-responsiveness
SrGene06553	MeJA-responsiveness
SrGene06553	MeJA-responsiveness
SrGene06553	MeJA-responsiveness
SrGene14904	MeJA-responsiveness
SrGene14904	MeJA-responsiveness
SrGene14904	MeJA-responsiveness
SrGene14904	MeJA-responsiveness
SrGene14904	MeJA-responsiveness
SrGene14904	MeJA-responsiveness
SrGene14904	MeJA-responsiveness
SrGene14904	MeJA-responsiveness
SrGene14904	MeJA-responsiveness
SrGene14904	MeJA-responsiveness
SrGene14904	MeJA-responsiveness
SrGene14904	MeJA-responsiveness
SrGene02123	salicylic acid responsiveness
SrGene02123	salicylic acid responsiveness
SrGene03412	salicylic acid responsiveness
SrGene03412	salicylic acid responsiveness
SrGene12185	abscisic acid responsiveness
SrGene12185	abscisic acid responsiveness
SrGene12185	abscisic acid responsiveness
SrGene12185	abscisic acid responsiveness
SrGene12185	anaerobic induction
SrGene12185	anaerobic induction
SrGene12185	anaerobic induction
SrGene12185	anaerobic induction
SrGene12185	gibberellin responsiveness
SrGene12185	light responsiveness
SrGene12185	light responsiveness
SrGene12185	light responsiveness
SrGene12185	light responsiveness
SrGene12185	light responsiveness
SrGene12185	light responsiveness
SrGene12185	light responsiveness
SrGene12185	light responsiveness
SrGene12185	light responsiveness
SrGene12185	light responsiveness
SrGene12185	light responsiveness
SrGene12185	low-temperature responsiveness
SrGene12185	low-temperature responsiveness
SrGene12185	low-temperature responsiveness
SrGene12185	MeJA-responsiveness
SrGene12185	MeJA-responsiveness
SrGene12185	MeJA-responsiveness
SrGene12185	MeJA-responsiveness
SrGene12185	MeJA-responsiveness
SrGene12185	MeJA-responsiveness
SrGene12185	MeJA-responsiveness
SrGene12185	MeJA-responsiveness
SrGene12185	MeJA-responsiveness
SrGene12185	MeJA-responsiveness
NewGene_2207	abscisic acid responsiveness
NewGene_2207	abscisic acid responsiveness
SrGene00005	abscisic acid responsiveness
SrGene00005	abscisic acid responsiveness
SrGene00005	abscisic acid responsiveness
SrGene00005	auxin responsiveness
SrGene00005	auxin responsiveness
NewGene_2207	circadian control
NewGene_2207	light responsiveness
NewGene_2207	light responsiveness
NewGene_2207	light responsiveness
NewGene_2207	light responsiveness
NewGene_2207	light responsiveness
NewGene_2207	light responsiveness
NewGene_2207	light responsiveness
NewGene_2207	light responsiveness
SrGene00005	light responsiveness
SrGene00005	light responsiveness
SrGene12752	abscisic acid responsiveness
SrGene12752	abscisic acid responsiveness
SrGene12752	anaerobic induction
SrGene12752	light responsiveness
SrGene12752	light responsiveness
SrGene12752	light responsiveness
SrGene12752	abscisic acid responsiveness
SrGene12752	abscisic acid responsiveness
SrGene12752	abscisic acid responsiveness
SrGene12752	MeJA-responsiveness
SrGene12752	MeJA-responsiveness
SrGene12752	MeJA-responsiveness
SrGene12752	MeJA-responsiveness
SrGene12752	light responsiveness
SrGene12752	light responsiveness
SrGene12752	low-temperature responsiveness
SrGene12752	gibberellin responsiveness
SrGene12752	light responsiveness
SrGene12752	salicylic acid responsiveness
SrGene00005	light responsiveness
SrGene00005	light responsiveness
SrGene00005	light responsiveness
SrGene00005	light responsiveness
SrGene00005	light responsiveness
SrGene00005	light responsiveness
SrGene00005	light responsiveness
SrGene00005	light responsiveness
SrGene00005	light responsiveness
NewGene_2207	low-temperature responsiveness
NewGene_2207	MeJA-responsiveness
NewGene_2207	MeJA-responsiveness
NewGene_2207	MeJA-responsiveness
NewGene_2207	MeJA-responsiveness
NewGene_2207	MeJA-responsiveness
NewGene_2207	MeJA-responsiveness
SrGene00005	MeJA-responsiveness
SrGene00005	MeJA-responsiveness
SrGene00005	MeJA-responsiveness
SrGene00005	MeJA-responsiveness
SrGene00005	MeJA-responsiveness
SrGene00005	MeJA-responsiveness
SrGene00005	MeJA-responsiveness
SrGene00005	MeJA-responsiveness
SrGene00005	MeJA-responsiveness
SrGene00005	MeJA-responsiveness
SrGene00005	MeJA-responsiveness
SrGene00005	MeJA-responsiveness
SrGene00005	MeJA-responsiveness
SrGene00005	MeJA-responsiveness
SrGene00005	MeJA-responsiveness
SrGene00005	MeJA-responsiveness
SrGene00005	salicylic acid responsiveness
SrGene11048	light responsiveness
SrGene11048	light responsiveness
SrGene11048	light responsiveness
SrGene11048	light responsiveness
SrGene11048	light responsiveness
SrGene11048	light responsiveness
SrGene11048	light responsiveness
SrGene11048	abscisic acid responsiveness
SrGene11048	MeJA-responsiveness
SrGene11048	MeJA-responsiveness
SrGene11048	light responsiveness
SrGene11048	light responsiveness
SrGene11048	low-temperature responsiveness
SrGene02956	light responsiveness
SrGene02956	abscisic acid responsiveness
SrGene02956	light responsiveness
SrGene02956	light responsiveness
SrGene02956	light responsiveness
SrGene02956	abscisic acid responsiveness
SrGene02956	abscisic acid responsiveness
SrGene02956	MeJA-responsiveness
SrGene02956	MeJA-responsiveness
SrGene02956	MeJA-responsiveness
SrGene02956	MeJA-responsiveness
SrGene02956	anaerobic induction
SrGene02956	light responsiveness
SrGene02956	light responsiveness
SrGene02956	light responsiveness
SrGene02956	light responsiveness
SrGene02956	light responsiveness
SrGene02956	light responsiveness
SrGene02956	light responsiveness
SrGene02956	light responsiveness
SrGene02956	light responsiveness
SrGene02956	light responsiveness
SrGene02956	light responsiveness
SrGene02956	light responsiveness
SrGene02956	light responsiveness
